# Supplementary material for: The Metabolic Reprogramming Induced by Sub-Optimal Nutritional and Light Inputs in Soilless Cultivated Green and Red Butterhead Lettuce
Source: Int J Mol Sci. 2020 Sep 2;21(17):6381. doi: 10.3390/ijms21176381 (PMC7503926; doi:10.3390/ijms21176381)
Supplement: Supplementary file 1 [file ijms-21-06381-s001.zip]

Archive with 11 entries (10 files):
- Supplementary Submission/
- Supplementary Submission/Supplementary Figure 1.tif
- Supplementary Submission/Supplementary Figure 2.png
- Supplementary Submission/Supplementary Figure 3.tif
- Supplementary Submission/Supplementary Figure 4.png
- Supplementary Submission/Supplementary Table 2.xlsx
- Supplementary Submission/Supplementary Table 3.xlsx
- Supplementary Submission/Supplementary Table 4.xlsx
- Supplementary Submission/Supplementary Table 5.xlsx
- Supplementary Submission/Supplementary Table 6.xlsx
- Supplementary Submission/Supplementary Table 1.xlsx
