# Supplementary material for: The Metabolic Reprogramming Induced by Sub-Optimal Nutritional and Light Inputs in Soilless Cultivated Green and Red Butterhead Lettuce
Source: Int J Mol Sci. 2020 Sep 2;21(17):6381. doi: 10.3390/ijms21176381 (PMC7503926; doi:10.3390/ijms21176381)
Supplement: Supplementary file 1 [file ijms-21-06381-s001.zip › Supplementary Submission/Supplementary Table 2.xlsx]

## Sheet: VIP markers Red Salanova
Primary ID	Log FC [Half-strength] vs [Full-strength]	Log FC [Quarter-strength] vs [Full-strength]	Ontology - parents of class	Pathways of compound
(9Z,12Z,15Z)-hexadeca-9,12,15-trienoyl-CoA	0.31	-17.48	a long-chain acyl-CoA	methyl ketone biosynthesis (engineered) // "long-chain fatty acid activation" // "alkane biosynthesis II" // "cuticular wax biosynthesis" // "wax esters biosynthesis II" // "wax esters biosynthesis I" // "sphingolipid biosynthesis (plants)" // "CDP-diacylglycerol biosynthesis I" // "phosphatidylglycerol biosynthesis II (non-plastidic)" // "superpathway of phospholipid biosynthesis II (plants)" //…
2-oxobutanoate	0.54	0.72	a 2-oxo carboxylate	L-methionine degradation II // "ophthalmate biosynthesis" // "homocysteine and cysteine interconversion" // "aliphatic glucosinolate biosynthesis	side chain elongation cycle" // "Organic Nitrogen Assimilation" // "dimethylsulfoniopropanoate biosynthesis I (Wollastonia)" // "L-asparagine degradation II" // "L-homomethionine biosynthesis" // "dimethylsulfoniopropanoate biosynthesis III (algae)" // "<i>S</i>-methyl-5-thio-&alpha	-D-ribose 1-phosphate degradation I" // "L-isoleucine biosynthesis I (from threonine)" // "superpathway of isoleucine and valine biosynthesis" // "superpathway of branched chain amino acid biosynthesis" // "superpathway of L-isoleucine biosynthesis I" //
oleoyl-CoA	17.43	17.59	a long-chain 2,3,4-saturated fatty acyl CoA // "an octadecenoyl-CoA (n-C18:1CoA)"	oleate biosynthesis I (plants) // "superpathway of fatty acid biosynthesis II (plant)" // "long-chain fatty acid activation" // "alkane biosynthesis II" // "cuticular wax biosynthesis" // "wax esters biosynthesis II" // "wax esters biosynthesis I" // "sphingolipid biosynthesis (plants)" // "CDP-diacylglycerol biosynthesis I" // "phosphatidylglycerol biosynthesis II (non-plastidic)" // "superpathw…	-oxidation II (peroxisome)" // "superpathway of glyoxylate cycle and fatty acid degradation" // "acyl-CoA hydrolysis" // "stigma estolide biosynthesis" // "linoleate biosynthesis I (plants)" // "dimorphecolate biosynthesis" // "hydroxylated fatty acid bio
cyanidin 3-<i>O</i>-glucoside-7-<i>O</i>-(6-<i>O</i>-(4-<i>O</i>-(6-<i>O</i>-(p-hydroxybenzoyl)-glucosyl)-oxybenzoyl)-glucoside)	17.34	17.66	an anthocyanidin-3-<i>O</i>-&beta;-D-glucoside	cyanidin 3,7-diglucoside polyacylation biosynthesis // "anthocyanin biosynthesis"
10,16-dihydroxypalmitoyl-CoA	1.76	2.42	a hydroxyacyl-CoA	cutin biosynthesis // "methyl ketone biosynthesis (engineered)" // "sphingolipid biosynthesis (plants)" // "CDP-diacylglycerol biosynthesis I" // "phosphatidylglycerol biosynthesis II (non-plastidic)" // "superpathway of phospholipid biosynthesis II (plants)" // "phosphatidylcholine acyl editing" // "triacylglycerol biosynthesis (Chlamydomonas)" // "diacylglycerol and triacylglycerol biosynthesis"
stearoyl-CoA	13.26	14.34	a long-chain 2,3,4-saturated fatty acyl CoA	stearate biosynthesis II (bacteria and plants) // "superpathway of fatty acid biosynthesis II (plant)" // "long-chain fatty acid activation" // "alkane biosynthesis II" // "cuticular wax biosynthesis" // "wax esters biosynthesis II" // "wax esters biosynthesis I" // "sphingolipid biosynthesis (plants)" // "CDP-diacylglycerol biosynthesis I" // "phosphatidylglycerol biosynthesis II (non-plastidic)…	-oxidation II (peroxisome)" // "superpathway of glyoxylate cycle and fatty acid degradation" // "acyl-CoA hydrolysis" // "sporopollenin precursors biosynthesis" // "very long chain fatty acid biosynthesis II"
urea-1-carboxylate	16.75	11.11	a small molecule	urea degradation I // "Organic Nitrogen Assimilation"
3-oxo-2-(cis-2'-pentenyl)-cyclopentane-1-(3R-hydroxyhexanoyl)-CoA	17.43	17.59	a coenzyme A-activated compound	jasmonic acid biosynthesis
dihomo &gamma;-linolenoyl-CoA	0.03	-18.64	a coenzyme A-activated compound	arachidonate biosynthesis I (6-desaturase, lower eukaryotes)
(2E,8Z,11Z,14Z)-icosatetraenoyl-CoA	7.77	-10.84	a coenzyme A-activated compound	arachidonate biosynthesis I (6-desaturase, lower eukaryotes)
(8Z,11Z,14Z,17Z)-3-oxoicosatetraenoyl-CoA	8.19	8.23	a coenzyme A-activated compound	icosapentaenoate biosynthesis I (lower eukaryotes)
phloroglucinol	-9.54	10.09	a small molecule	1,3,5-trimethoxybenzene biosynthesis
trigonelline	-1.29	-0.47	a small molecule	trigonelline biosynthesis
(<i>E</i>)-2-pentenol	3.36	-13.75	a short-chain primary alcohol	phosphate acquisition // "detoxification of reactive carbonyls in chloroplasts"
<i>N</i>-dimethylethanolamine	15.45	18.58	a small molecule	choline biosynthesis II // "superpathway of choline biosynthesis"
1-(3-aminopropyl)-pyrrolinium	-0.27	-0.87	a small molecule	spermine and spermidine degradation II
1-(3-aminopropyl)-4-aminobutanal	-0.25	-0.89	an aliphatic diamine	spermine and spermidine degradation II
vanillin	1.24	1.29	an aromatic aldehyde	vanillin biosynthesis I // "ceramide degradation" // "capsaicin biosynthesis"
nerol	0.05	-5.14	a prenol // "a monoterpenol"	phosphate acquisition
3-methoxybenzaldehyde	0.74	2.98	a small molecule
(4-hydroxyphenyl)acetaldehyde	0.74	-19.36	an aromatic aldehyde	salidroside biosynthesis // "ceramide degradation" // "(<i>S</i>)-reticuline biosynthesis I"
methyl benzoate	0.74	-19.36	an aromatic compound	volatile benzenoid biosynthesis I (ester formation)
3-methoxy-5-hydroxytoluene	0.92	1.4	a small molecule	3,5-dimethoxytoluene biosynthesis
5-(2-hydroxyethyl)-4-methylthiazole	2.62	1.18	a thiazole
coumarin	2.28	2.33	a simple coumarin	coumarin biosynthesis (via 2-coumarate) // "coumarin metabolism (to melilotic acid)"
(3<i>E</i>)-4,8-dimethylnona-1,3,7-triene	-13.07	5.65	a homoterpenoid	(3<i>E</i>)-4,8-dimethylnona-1,3,7-triene biosynthesis I // "(3<i>E</i>)-4	8-dimethylnona-1	3	7-triene biosynthesis II"
D-tartrate	1.19	0.24	a small molecule
L-tartrate	13.65	15.81	a small molecule	L-ascorbate degradation III // "L-ascorbate degradation IV"
<i>meso</i>-tartrate	13.65	15.81	a small molecule	2-<i>O</i>-acetyl-3-<i>O</i>-<i>trans</i>-coutarate biosynthesis
1,3-propanediol-P	0.47	0.21	a small molecule
4-coumarate	-24.89	-24.77	a 3-(aryl)acrylate // "a hydroxylated carboxylate" // "a phenylpropanoid"	phenylpropanoid biosynthesis, initial reactions // "free phenylpropanoid acid biosynthesis" // "suberin monomers biosynthesis" // "superpathway of scopolin and esculin biosynthesis" // "<i>Amaryllidacea</i> alkaloids biosynthesis" // "4-hydroxybenzoate biosynthesis IV (plants)" // "vanillin biosynthesis I" // "rosmarinic acid biosynthesis I" // "superpathway of rosmarinic acid biosynthesis" // "f…
caffealdehyde	0.83	0.83	a phenylpropanoid	arabidopyrone biosynthesis
(<i>S</i>)-nicotine	-17.76	-0.05	an alkaloid	nicotine biosynthesis // "superpathway of nicotine biosynthesis"
3-hydroxy-3-phenylpropanoate	0.8	0.84	a monocarboxylate	benzoate biosynthesis II (CoA-independent, non-&beta;-oxidative)
melilotate	0.8	0.84	an aromatic compound	coumarin metabolism (to melilotic acid)
thioguanine	-12.55	-6.35	a thiopurine
(+)-carvone	0.84	0.88	a carvone	(4S)-carvone biosynthesis
L-indospicine	0.25	-2.23	a small molecule
<i>o</i>-phenanthroline	0.19	1.71	a small molecule
methylconiine	0.14	-2.26	an alkaloid	&gamma;-coniciene and coniine biosynthesis
olivetol	0.1	-2.81	a polyketide	olivetol biosynthesis // "olivetol biosynthesis"
8-(methylsulfanyl)-2-oxooctanoate	-3.67	4.21	an &omega;-(methylsulfanyl)-2-oxoalkanoate	Organic Nitrogen Assimilation // "dimethylsulfoniopropanoate biosynthesis I (Wollastonia)" // "L-asparagine degradation II" // "L-homomethionine biosynthesis" // "dimethylsulfoniopropanoate biosynthesis III (algae)" // "<i>S</i>-methyl-5-thio-&alpha	-D-ribose 1-phosphate degradation I" // "aliphatic glucosinolate biosynthesis	side chain elongation cycle"
&alpha;-monofluoromethylagmatine	0	19.79	a small molecule
(<i>S</i>)-5-hydroxyisourate	-1.19	-1.8	a small molecule	urate conversion to allantoin I // "superpathway of purines degradation in plants" // "ureide biosynthesis"
cyclic-2,3-<i>O</i>-oxalyl-L-threonate	3.89	-8.29	a small molecule	L-ascorbate degradation III
2-[(2'-methylsulfanyl)ethyl]maleate	-1.4	-4.53	a 2-[(&omega;-methylsulfanyl)alkyl]maleate	alkane oxidation // "L-homomethionine biosynthesis"
swainsonine	-0.02	3.15	an alkaloid
arabidopaldehyde	-9.16	0.21	a phenylpropanoid	arabidopyrone biosynthesis
2-hydroxy-4-[(1E)-3-oxoprop-1-en-1-yl]-2H-pyran-6-carboxylate	0.97	1.82	a phenylpropanoid	arabidopyrone biosynthesis
L-threonine 3-O-phosphate	7.46	-5.84	a phosphorylated amino acid
L-idonate	-5.63	11.81	an aldonate	L-ascorbate degradation IV
harmol	0.25	1.69	an alkaloid	beta-carboline biosynthesis
&gamma;-methylphosphinothricin	-7.28	-21.66	an amino acid
Hg<SUP>2+</SUP>	0.39	0.68	a divalent inorganic cation
artemisinic aldehyde	-0.01	2.29	a sesquiterpenoid // "an aldehyde"	ceramide degradation // "artemisinin and arteannuin B biosynthesis"
solavetivone	-0.01	-20.1	a sesquiterpenoid // "a phytoalexin"	sesquiterpenoid phytoalexins biosynthesis
2-tridecanone	0.61	0.6	a methyl ketone	2-methylketone biosynthesis // "cuticular wax biosynthesis" // "methyl ketone biosynthesis (engineered)"
(-)-cuparene	1.83	1.58	a sesquiterpenoid
dodecane-1,7-diol	0.34	0.38	a diol	sporopollenin precursors biosynthesis // "phosphate acquisition"
<i>N</i>-hydroxytrihomomethionine	0.33	5.72	an L-<i>N</i>-hydroxypolyhomomethionine	glucosinolate biosynthesis from trihomomethionine
3-hydroxy-&beta;-ionone	0.08	-0.82	a 9-apo-carotenone	carotenoid cleavage
9,10-phenanthroquinone	-8.41	-1.26	a small molecule
<i>N</i><sup>&omega;</sup>-phosphocreatine	11.85	12.07	a phosphorylated amino acid // "a non-&alpha	amino acid"
<i>N</i>-guanyl-1,7-diaminoheptane	0.02	-0.86	a small molecule
lubimin	-0.01	2.32	a sesquiterpenoid	sesquiterpenoid phytoalexins biosynthesis
chrysophanol anthrone	0.9	-4.02	a polyketide	barbaloin biosynthesis
D,L-cyclohexanephosphinothricin	-0.31	0.34	a small molecule
metyrapone	4.26	3.17	a small molecule
2'-deoxycytidine	0.18	1.68	a pyrimidine 2'-deoxyribonucleoside	pyrimidine deoxyribonucleosides salvage // "superpathway of pyrimidine deoxyribonucleoside salvage"
5-fluoropyrimidin-2-one-ribonucleoside	0.51	1.33	a modified nucleoside
5-hydroxy-8-methoxypsoralen	0.67	0.72	a small molecule
hexaketide pyrone	0.67	0.72	a polyketide	aloesone biosynthesis II
geranyl monophosphate	1.84	0.9	a small molecule
<i>N<sup>2</sup>,N<sup>2</sup></i>-dihydroxy-L-tryptophan	1.9	-0.11	an <i>N</i>-hydroxylated L-amino acid	4-hydroxyindole-3-carbonyl nitrile biosynthesis // "camalexin biosynthesis" // "indole-3-acetate biosynthesis II" // "glucosinolate biosynthesis from tryptophan"
pamidronate	0.39	0.47	a small molecule
3-methoxy-4',5-dihydroxy-<i>trans</i>-stilbene	1.07	0.53	a small molecule	pterostilbene biosynthesis
cycloheptadienyl	0.34	0.71	a small molecule
pyridoxal 5'-phosphate	0.46	0.82	a vitamin B6	pyridoxal 5'-phosphate biosynthesis II // "pyridoxal 5'-phosphate salvage I" // "pyridoxal 5'-phosphate salvage II (plants)"
3-[(6'-methylsulfanyl)hexyl]malate	0.01	-19.32	a 3-[(&omega;-methylsulfanyl)alkyl]malate	aliphatic glucosinolate biosynthesis, side chain elongation cycle
3'-deoxyadenosine	0.02	-1.91	a small molecule
hemigossypol-6-methyl ether	1.38	0.6	a sesquiterpenoid	gossypol biosynthesis // "heliocides biosynthesis"
pterostilbene	1.38	0.62	a small molecule	pterostilbene biosynthesis
7,8-dimethoxy-flavone	1.35	0.71	a methoxyflavone
nitecapone	0.68	-2.11	a C-nitro compound
<i>N</i>-(4-hydroxybenzoyl)-L-glutamate	0.68	-11.03	a monocarboxylic acid amide
heliannuol C	0.39	-0.09	a sesquiterpenoid	heliannuol and heliespirone biosynthesis
androst-4-ene-3,17-dione	-1.17	0.23	a 3-oxo-&Delta;<SUP>4</SUP>-steroid
coumestrol	13	13	an isoflavone	coumestrol biosynthesis
methyl (<i>2E,6E</i>)-farnesoate	-0.03	-0.54	a methyl farnesoate	juvenile hormone III biosynthesis I
manoyl oxide	-0.03	-0.17	a diterpenoid	labdane-type diterpenes biosynthesis
(-)-epiafzelechin	-8.94	5.54	a (2<i>R</i>,3<i>R</i>)-flavan-3-ol	proanthocyanidins biosynthesis from flavanols // "2	3-<i>cis</i>-flavanols biosynthesis"
5'-deoxyadenosine	0.02	-11.19	a modified nucleoside	4-amino-2-methyl-5-diphosphomethylpyrimidine biosynthesis // "superpathway of thiamine diphosphate biosynthesis III (eukaryotes)" // "molybdenum cofactor biosynthesis" // "biotin biosynthesis from 8-amino-7-oxononanoate I" // "lipoate biosynthesis and incorporation I"
heptaketide pyrone intermediate	3.97	-14.88	a polyketide	aloesone biosynthesis II
heptaketide pyrone	0.37	3.11	a polyketide	aloesone biosynthesis II
decoyinine	1.43	-2.36	a small molecule
7'-hydroxyabscisate	-19.91	-6.19	an abscisic acid derivative	abscisic acid degradation to 7'-hydroxyabscisate
vellosimine	0.67	-12.05	a small molecule	ajmaline and sarpagine biosynthesis
octyl &beta;-D-glucopyranoside	0.53	0.67	a glycolipid
(4E,8E)-sphinga-4,8-dienine	-0.41	0.34	a sphinga-4,8-dienine	phosphate acquisition // "ceramide degradation"
3-dehydrosphinganine (C18)	-0.28	0.28	a 3-dehydrosphinganine	sphingolipid biosynthesis (plants) // "phosphate acquisition" // "ceramide degradation"
stearate	-0.68	-1	an even numbered straight chain 2,3,4-saturated fatty acid // "a long-chain 2	3	4-saturated fatty acid" // "a saturated fatty acid"	ceramide degradation // "acyl-[acyl-carrier protein] thioesterase pathway" // "phospholipases" // "triacylglycerol degradation" // "acyl-CoA hydrolysis" // "fatty acid &alpha	-oxidation I" // "fatty acid &beta	-oxidation II (peroxisome)" // "superpathway of glyoxylate cycle and fatty acid degradation" // "methyl ketone biosynthesis (engineered)" // "alkane oxidation" // "wax esters biosynthesis II" // "long-chain fatty acid activation" // "alkane biosynthesis I
adenosine 5'-carboxamide	0.66	0.91	a carboxamide
7-methylinosine	-0.31	-1.51	a modified nucleoside
salicin	-0.28	-1.18	a &beta;-D glucoside	salicin biosynthesis
oxindole-3-acetyl-L-valine	-1.59	-0.64	an indole derivative // "a modified amino acid"
(-)-epicatechin	3.88	5.16	a (2<i>R</i>,3<i>R</i>)-flavan-3-ol	proanthocyanidins biosynthesis from flavanols // "galloylated catechin biosynthesis" // "2	3-<i>cis</i>-flavanols biosynthesis"
D-ribulose-1,5-bisphosphate	0.21	-0.18	an oligosaccharide phosphate	Calvin-Benson-Bassham cycle // "Rubisco shunt" // "photorespiration"
(9Z,13S,15Z)-12,13-epoxyoctadeca-9,11,15-trienoate	0.03	-1.02	an epoxy fatty acid // "a long-chain 2	3	4-saturated fatty acid"	acyl-CoA hydrolysis // "ceramide degradation" // "acyl-[acyl-carrier protein] thioesterase pathway" // "phospholipases" // "triacylglycerol degradation" // "methyl ketone biosynthesis (engineered)" // "alkane oxidation" // "fatty acid &alpha	-oxidation I" // "fatty acid &beta	-oxidation II (peroxisome)" // "superpathway of glyoxylate cycle and fatty acid degradation" // "wax esters biosynthesis II" // "long-chain fatty acid activation" // "alkane biosynthesis II" // "phosphatidylcholine acyl editing" // "terminal olefins biosy
trimethoprim	0.41	-0.41	a pyrimidine // "an antibiotic"
6-gingerol	-1.59	-1.53	a phenylpropanoid	6-gingerol biosynthesis
16-epivellosimine	0.67	-0.23	a small molecule	ajmaline and sarpagine biosynthesis
uniconazole-P	-0.5	1.5	a small molecule
(9R,10S)-dihydroxystearate	-0.29	-2.62	an in-chain hydroxy fatty acid // "a long-chain 2	3	4-saturated fatty acid"	acyl-CoA hydrolysis // "ceramide degradation" // "acyl-[acyl-carrier protein] thioesterase pathway" // "phospholipases" // "triacylglycerol degradation" // "methyl ketone biosynthesis (engineered)" // "alkane oxidation" // "fatty acid &alpha	-oxidation I" // "fatty acid &beta	-oxidation II (peroxisome)" // "superpathway of glyoxylate cycle and fatty acid degradation" // "wax esters biosynthesis II" // "long-chain fatty acid activation" // "alkane biosynthesis II" // "phosphatidylcholine acyl editing" // "terminal olefins biosy
(<i>E</i>)-1-(L-cystein-<i>S</i>-yl)-<i>N</i>-hydroxy-&omega;-(methylsulfanyl)heptan-1-imine	0.86	0.8	an L-cysteine-<i>S</i>-conjugate	glutathione-mediated detoxification II // "glucosinolate biosynthesis from tetrahomomethionine"
4-coumaryl-4-coumarate	1.29	0.51	a phenylpropanoid	hinokiresinol biosynthesis
indican	0.96	-3.1	a small molecule	indican biosynthesis
<i>S</i>-methyl-5'-thioinosine	0.9	1.08	a modified nucleoside
<i>N</i>-acetyl-&alpha;-D-galactosamine 1-phosphate	0.41	0.7	an <i>N</i>-acetyl-&alpha;-D-hexosamine 1-phosphate
<i>all-trans</i>-retinoate	-18.8	-18.68	a retinoate
dehydroabietate	-0.57	2.72	a diterpenoid // "an acid"	dehydroabietic acid biosynthesis // "superpathway of diterpene resin acids biosynthesis"
robustaquinone F	0.99	0.97	a hydroxyanthraquinone	cuticular wax biosynthesis // "robustaquinone biosynthesis"
(2S)-dihydrotricetin	1.12	0.89	a (2S)-flavan-4-one	flavonoid biosynthesis (in equisetum) // "leucodelphinidin biosynthesis"
1-(3,4-dihydroxyphenyl)-3-(2,4,6-trihydroxyphenyl)propane-1,3-dione	1.12	0.89	a 2'-hydroxy-&beta;-oxodihydrochalcone	eriodictyol <I>C</i>-glucosylation
scopolamine	2.2	2.08	a small molecule	hyoscyamine and scopolamine biosynthesis // "superpathway of hyoscyamine and scopolamine biosynthesis"
carlactone	0.47	0.67	a lactone	5-deoxystrigol biosynthesis
<i>cis</i>-12-sulfojasmonate	0.04	1.45	a 12-hydroxyjasmonate sulfate	jasmonoyl-L-isoleucine inactivation // "hydroxyjasmonate sulfate biosynthesis"
cytidine 2',3'-cyclic monophosphate	11.14	16.81	a nucleoside cyclic phosphate // "a nucleoside cyclic monophosphate" // "a ribonucleoside 2'	3'-cyclic phosphate" // "a pyrimidine"
BAS 110	0.78	-1.2	a small molecule
entacapone	1.55	0.66	a nitroaromatic compound // "a nitrile"	glucosinolate activation
(+)-gallocatechin	-0.24	0.37	a (2<i>R</i>,3<i>S</i>)-flavan-3-ol	proanthocyanidins biosynthesis from flavanols // "2	3-<i>trans</i>-flavanols biosynthesis"
glutathione	-0.32	0.35	a thiol // "glutathione and derivatives"	assimilatory sulfate reduction II // "formaldehyde oxidation II (glutathione-dependent)" // "glutathione biosynthesis" // "methylglyoxal degradation I" // "sulfur volatiles biosynthesis" // "camalexin biosynthesis" // "methiin metabolism" // "indole glucosinolate activation (intact plant cell)" // "propanethial <i>S</i>-oxide biosynthesis" // "alliin metabolism" // "superpathway of Allium flavor …	-glutamyl cycle" // "phytochelatins biosynthesis" // "homophytochelatin biosynthesis" // "glutathione-mediated detoxification II" // "glucosinolate biosynthesis from phenylalanine" // "glucosinolate biosynthesis from tryptophan" // "glucosinolate biosynth	-glutamyl cycle (plant pathway)" // "indole glucosinolate activation (herbivore attack)" // "ascorbate glutathione cycle" // "glutathione degradation" // "glutathione-peroxide redox reactions" // "hypoglycin biosynthesis"
minodronate	0.61	0.26	a small molecule
(indol-3-yl)acetyl-L-phenylalanine	0.83	0.84	an indole derivative // "a modified amino acid"	indole-3-acetate inactivation VIII // "superpathway of indole-3-acetate conjugate biosynthesis" // "indole-3-acetate inactivation V"
F-dUMP	5.58	8.19	a small molecule
13(S)-HPOTE	0.07	-0.57	a hydroperoxy octadecatrienoate	ceramide degradation // "fatty acid &alpha	-oxidation I" // "acyl-[acyl-carrier protein] thioesterase pathway" // "phospholipases" // "phosphatidylcholine acyl editing" // "triacylglycerol degradation" // "methyl ketone biosynthesis (engineered)" // "alkane oxidation" // "traumatin and (<i>Z</i>)-
(13<i>S</i>)-HPODE	0.06	-23.19	a hydroperoxy fatty acid // "a long-chain 2	3	4-saturated fatty acid" // "a polyunsaturated fatty acid"	acyl-CoA hydrolysis // "ceramide degradation" // "acyl-[acyl-carrier protein] thioesterase pathway" // "phospholipases" // "triacylglycerol degradation" // "methyl ketone biosynthesis (engineered)" // "alkane oxidation" // "fatty acid &alpha	-oxidation I" // "fatty acid &beta	-oxidation II (peroxisome)" // "superpathway of glyoxylate cycle and fatty acid degradation" // "wax esters biosynthesis II" // "long-chain fatty acid activation" // "alkane biosynthesis II" // "phosphatidylcholine acyl editing" // "terminal olefins biosy
5'-(aminoiminomethyl)amino-5'-deoxyadenosine	0.32	0.28	a small molecule
9,10-epoxy-18-hydroxystearate	-0.23	-22.44	an epoxy fatty acid // "a long-chain 2	3	4-saturated fatty acid" // "an &omega	-hydroxy long-chain fatty acid"	acyl-CoA hydrolysis // "ceramide degradation" // "acyl-[acyl-carrier protein] thioesterase pathway" // "phospholipases" // "triacylglycerol degradation" // "methyl ketone biosynthesis (engineered)" // "fatty acid &alpha	-oxidation I" // "fatty acid &beta	-oxidation II (peroxisome)" // "superpathway of glyoxylate cycle and fatty acid degradation" // "wax esters biosynthesis II" // "long-chain fatty acid activation" // "alkane biosynthesis II" // "phosphatidylcholine acyl editing" // "terminal olefins biosy
(9Z)-12,13-dihydroxyoctadeca-9-enoate	-0.23	-0.93	a long-chain 2,3,4-saturated fatty acid // "a monounsaturated fatty acid"	ceramide degradation // "acyl-[acyl-carrier protein] thioesterase pathway" // "phospholipases" // "triacylglycerol degradation" // "acyl-CoA hydrolysis" // "fatty acid &alpha	-oxidation I" // "fatty acid &beta	-oxidation II (peroxisome)" // "superpathway of glyoxylate cycle and fatty acid degradation" // "methyl ketone biosynthesis (engineered)" // "alkane oxidation" // "wax esters biosynthesis II" // "long-chain fatty acid activation" // "alkane biosynthesis I
UO<sup>2+</sup>	17.67	17.49	a small molecule
5'-(dimethylsulfonio)-5'-deoxyadenosine	3.92	2.79	a small molecule
(8<i>E</i>)-4-hydroxy-sphing-8-enine	-0.88	-0.14	a phytosphingenine	phosphate acquisition // "ceramide degradation"
3&beta;-Hydroxy-9&beta;-pimara-7,15-diene-19,6&beta;-olide	2.28	4.5	a diterpenoid
phytosphingosine (C18)	-0.47	-0.23	a phytosphingosine	sphingolipid biosynthesis (plants) // "phosphate acquisition" // "ceramide degradation"
tetrahydropteroate	1.37	2.44	a small molecule
<i>S</i>-methylglutathione	0.59	0.79	an <i>S</i>-alkylglutathione	glutathione-mediated detoxification II // "methiin metabolism"
decylglucoside	0	-4.87	a small molecule
CMP group	-18.86	-18.75	a nucleoside phosphate group
p-coumaroylserotonin	0.98	0.97	an amide	hydroxycinnamic acid serotonin amides biosynthesis
1-<i>O</i>-(4-coumaroyl)-&beta;-D-glucose	-0.95	-0.2	a phenylpropanoid	lampranthin biosynthesis // "ternatin C3 biosynthesis" // "acylated cyanidin galactoside biosynthesis" // "2-<i>O</i>-acetyl-3-<i>O</i>-<i>trans</i>-coutarate biosynthesis" // "amaranthin biosynthesis" // "superpathway of betalain biosynthesis"
16&alpha;, 17-epoxy gibberellin A<sub>9</sub>	-6.23	4.83	a gibberellin	gibberellin inactivation III (epoxidation)
xanthohumol	1.32	0.32	a prenylchalcone	xanthohumol biosynthesis // "cuticular wax biosynthesis"
patuletin	11.38	17.45	a flavonol	flavonol glucosylation I // "phenylpropanoids methylation (ice plant)" // "eupatolitin 3-<i>O</i>-glucoside biosynthesis"
3-epihydroxymugineate	1.01	1.16	a phytosiderophore	hydroxylated mugineic acid phytosiderophore biosynthesis // "iron reduction and absorption"
5-amino-1-(5-phospho-D-ribosyl)imidazole-4-carboxamide	1.32	1.12	a carboxamide	L-histidine biosynthesis // "inosine-5'-phosphate biosynthesis II" // "superpathway of purine nucleotides <i>de novo</i> biosynthesis I"
4-methylumbelliferyl glucoside	0.9	0.86	a small molecule	phenolic malonylglucosides biosynthesis
1,2-dioctanoyl-1,2,4-butanetriol	-1.4	-2.83	a small molecule
desmethylxanthohumol	1.15	1.36	a prenylchalcone	cuticular wax biosynthesis // "xanthohumol biosynthesis"
gibberellin A<sub>24</sub>	0.24	0.61	a gibberellin	gibberellin biosynthesis I (non C-3, non C-13 hydroxylation) // "superpathway of gibberellin biosynthesis"
camptothecin	-2.13	-0.32	a quinoline-type monoterpenoid indole alkaloid	camptothecin biosynthesis
auricolate	-1.6	-1.05	a long-chain 2,3,4-saturated fatty acid // "a polyunsaturated fatty acid"	ceramide degradation // "acyl-[acyl-carrier protein] thioesterase pathway" // "phospholipases" // "triacylglycerol degradation" // "acyl-CoA hydrolysis" // "fatty acid &alpha	-oxidation I" // "fatty acid &beta	-oxidation II (peroxisome)" // "superpathway of glyoxylate cycle and fatty acid degradation" // "methyl ketone biosynthesis (engineered)" // "alkane oxidation" // "wax esters biosynthesis II" // "long-chain fatty acid activation" // "alkane biosynthesis I
5-amino-6-(5-phospho-D-ribosylamino)uracil	0.11	1.25	a modified nucleotide	flavin biosynthesis I (bacteria and plants)
<i>trans</i>-zeatin riboside	0.32	-1.82	a small molecule	cytokinins degradation
scopolin	1.02	1.18	a small molecule	superpathway of scopolin and esculin biosynthesis // "scopolin biosynthesis"
5-(methylsulfanyl)pentyl-desulfoglucosinolate	0.94	0.83	an (<i>E</i>)-<i>S</i>-glucosyl-<i>N</i>-hydroxy-&omega;-(methylsulfanyl)alkimidothioate	glucosinolate biosynthesis from trihomomethionine
cyclo-dopa 5-<i>O</i>-glucoside	1.31	1.27	an alkaloid	betacyanin biosynthesis // "amaranthin biosynthesis" // "superpathway of betalain biosynthesis"
2,4-diamino-6-ethyl-5,3'-(2-trifluoromethylphenoxy)prop-1'-yloxypyrimidine	7.63	2.8	a small molecule
DIMBOA-&beta;-D-glucoside	1.39	1.55	an indole derivative // "a glucoside"	DIMBOA-glucoside biosynthesis // "superpathway of benzoxazinoid glucosides biosynthesis" // "DIMBOA-glucoside activation"
robustaquinone G	-0.84	-0.63	a hydroxyanthraquinone	robustaquinone biosynthesis // "cuticular wax biosynthesis"
rosmarinate	-7.32	-3.86	a small molecule	rosmarinic acid biosynthesis II // "rosmarinic acid biosynthesis I" // "superpathway of rosmarinic acid biosynthesis"
caffeoylserotonin	0.93	1.14	an amide	hydroxycinnamic acid serotonin amides biosynthesis
hydratedusnate	1	-14.07	a small molecule	usnate biosynthesis
galactopinitol A	0.91	-24.16	a methylated inositol // "a galactosyl inositol"	phosphate acquisition // "B series fagopyritols biosynthesis" // "A series fagopyritols biosynthesis" // "galactosylcyclitol biosynthesis"
D-galactosylononitol	0.91	1.05	a methylated inositol // "a galactosyl inositol"	galactosylcyclitol biosynthesis // "phosphate acquisition" // "B series fagopyritols biosynthesis" // "A series fagopyritols biosynthesis"
3,7,3'-trimethylquercetagetin	1	0.65	a flavonol derivative	flavonol glucosylation I // "polymethylated quercetin glucoside biosynthesis II - quercetagetin series (Chrysosplenium)" // "superpathway of polymethylated quercetin/quercetagetin glucoside biosynthesis (Chrysosplenium)"
cortisone	-3.21	2.18	a steroid
dopaxanthin quinone	0.61	0.68	an alkaloid	betaxanthin biosynthesis (via dopaxanthin) // "superpathway of betalain biosynthesis"
6-(methylsulfanyl)hexyl-desulfoglucosinolate	0.94	1.13	an (<i>E</i>)-<i>S</i>-glucosyl-<i>N</i>-hydroxy-&omega;-(methylsulfanyl)alkimidothioate	glucosinolate biosynthesis from tetrahomomethionine
all-<i>trans</i>-geranyl-geranyl monophosphate	1.56	-2.25	a polyprenol phosphate // "an all-<i>trans</i>-isoprenoid phosphate"
2-O-caffeoylglucarate	1.51	0.94	a small molecule	caffeoylglucarate biosynthesis
digitoxigenin	0.41	0.6	a steroid	cardenolide glucosides biosynthesis
phytyl monophosphate	0.13	-0.04	a small molecule	phytol salvage pathway
3,6,7,3'-tetramethylquercetagetin	22.81	3.23	a flavonol derivative	polymethylated quercetin glucoside biosynthesis II - quercetagetin series (Chrysosplenium) // "superpathway of polymethylated quercetin/quercetagetin glucoside biosynthesis (Chrysosplenium)" // "flavonol glucosylation I"
3,6,7,4'-tetramethylquercetagetin	1.2	-3.23	a flavonol derivative	flavonol glucosylation I // "polymethylated quercetin glucoside biosynthesis II - quercetagetin series (Chrysosplenium)" // "superpathway of polymethylated quercetin/quercetagetin glucoside biosynthesis (Chrysosplenium)"
(+)-sesaminol	3.84	4.16	a lignan	sesaminol glucoside biosynthesis
2,5-diamino-6-(5-phospho-D-ribosylamino)pyrimidin-4(3H)-one	11.74	-2.9	a small molecule	flavin biosynthesis I (bacteria and plants)
kinetin-7-<i>N</i>-glucoside	1.35	-3.04	an adenine-type cytokinin glucoside	cytokinins 7-<i>N</i>-glucoside biosynthesis
7-deoxyloganin	1.35	0.18	a small molecule
3,3-dimethyl-2-oxobutyric acid 5-(6-aminopurin-9-yl)-3,4-dihydroxytetrahydrofuran-2-ylmethyl ester	-6.89	0.37	a small molecule
O-sinapoylglucarolactone	0.56	1.21	a &delta;-lactone	hydroxycinnamate sugar acid ester biosynthesis
1-stearoyl-<i>sn</i>-glycerol	-0.04	1.07	a 1-acyl-<i>sn</i>-glycerol	arachidonate biosynthesis I (6-desaturase, lower eukaryotes) // "icosapentaenoate biosynthesis I (lower eukaryotes)" // "docosahexaenoate biosynthesis I (lower eukaryotes)" // "linoleate biosynthesis I (plants)" // "dimorphecolate biosynthesis" // "hydroxylated fatty acid biosynthesis (plants)"
HMDBOA-glucoside	18.45	18.69	an indole derivative // "a glucoside"
adenosine 5'-propyl phosphate	-1.82	-1.2	a small molecule
3,7,3',4',5'-pentamethylmyricetin	-17.69	-21.02	a flavonol derivative	polymethylated myricetin biosynthesis (tomato) // "flavonol glucosylation I"
macarpine	-0.45	0.45	a small molecule	sanguinarine and macarpine biosynthesis
5,5'-dithio-bis-2-nitrobenzoate	-17.5	-14.71	a C-nitro compound
14-demethyllanosterol	0.1	-0.25	a 3&beta;-hydroxysteroid	sphingolipid biosynthesis (plants) // "zymosterol biosynthesis" // "cholesterol biosynthesis I"
deacetoxyvindoline	0.61	0.78	a small molecule	vindoline, vindorosine and vinblastine biosynthesis
2'-hydroxy 3,6,7,3',4'-pentamethylquercetagetin	0.54	3.1	a flavonol derivative	polymethylated quercetin glucoside biosynthesis II - quercetagetin series (Chrysosplenium) // "superpathway of polymethylated quercetin/quercetagetin glucoside biosynthesis (Chrysosplenium)" // "flavonol glucosylation I"
3,6,7,2',4'-pentamethylquercetagetin	6.57	-12.19	a flavonol derivative	flavonol glucosylation I // "polymethylated quercetin glucoside biosynthesis II - quercetagetin series (Chrysosplenium)" // "superpathway of polymethylated quercetin/quercetagetin glucoside biosynthesis (Chrysosplenium)"
ADP group	8.45	-5.23	a nucleoside phosphate group
glucoiberverin	0.98	-0.88	an &omega;-(methylsulfanyl)-alkyl-glucosinolate	glucosinolate activation // "glucosinolate biosynthesis from homomethionine"
4-pentenyl-glucosinolate	0.77	1.29	an alkenyl-glucosinolate	glucosinolate biosynthesis from trihomomethionine // "glucosinolate activation"
glucotropaeolin	0.98	1.26	an aromatic glucosinolate	glucosinolate biosynthesis from phenylalanine // "glucosinolate activation" // "aromatic glucosinolate activation"
<i>N</i><sup>6</sup>-(&Delta;<sup>2</sup>-isopentenyl)-adenosine 5'-monophosphate	1.12	-0.46	a small molecule	<i>trans</i>-zeatin biosynthesis
cathasterone	-0.1	2.77	a brassinosteroid	brassinosteroid biosynthesis I // "superpathway of C28 brassinosteroid biosynthesis"
noscapine	-1.47	-1.12	an alkaloid	noscapine biosynthesis
sucrose 6<sup>F</sup>-phosphate	0.41	0.26	a disaccharide phosphate	sucrose biosynthesis I (from photosynthesis) // "sucrose biosynthesis II"
&alpha;,&alpha;-trehalose 6-phosphate	0.41	0.26	D-trehalose 6-phosphate	trehalose biosynthesis I
betanidin	0.47	0.47	an alkaloid	betaxanthin biosynthesis (via dopaxanthin) // "betanidin degradation" // "betacyanin biosynthesis" // "superpathway of betalain biosynthesis"
tetrahydrothiamine diphosphate	0.46	0.44	an organosulfur compound
neolinustatin	5.07	4.69	a nitrile // "a &beta	-D glucoside"	glucosinolate activation // "neolinustatin bioactivation"
vindorosine	-0.44	0.6	a small molecule	vindoline, vindorosine and vinblastine biosynthesis
4&alpha;-hydroxymethyl-4&beta;-methyl-5&alpha;-cholesta-8,24-dien-3&beta;-ol	0.39	0.79	a 3&beta;-hydroxysteroid	sphingolipid biosynthesis (plants) // "zymosterol biosynthesis" // "cholesterol biosynthesis I"
<i>trans</i>-zeatin riboside monophosphate	4.74	5.03	a small molecule	<i>trans</i>-zeatin biosynthesis
1-(18-hydroxyoleoyl)-<i>sn</i>-glycrol 3-phosphate	-0.25	-0.08	a 1-acyl-<i>sn</i>-glycerol 3-phosphate	phosphatidate metabolism, as a signaling molecule (Chlamydomonas) // "phospholipases (Chlamydomonas)" // "triacylglycerol biosynthesis (Chlamydomonas)" // "diacylglycerol and triacylglycerol biosynthesis" // "CDP-diacylglycerol biosynthesis I" // "phosphatidylglycerol biosynthesis II (non-plastidic)" // "CDP-diacylglycerol biosynthesis II" // "phosphatidylglycerol biosynthesis I (plastidic)" // "…
1-oleoyl-<i>sn</i>-glycerol 3-phosphate	-0.45	-0.62	1-(long-chain acyl)-<i>sn</i>-glycerol 3-phosphate // "a 2	3	4-saturated 2-lysophosphatidate"	phosphatidate metabolism, as a signaling molecule (Chlamydomonas) // "phospholipases (Chlamydomonas)" // "triacylglycerol biosynthesis (Chlamydomonas)" // "diacylglycerol and triacylglycerol biosynthesis" // "CDP-diacylglycerol biosynthesis I" // "phosphatidylglycerol biosynthesis II (non-plastidic)" // "CDP-diacylglycerol biosynthesis II" // "phosphatidylglycerol biosynthesis I (plastidic)" // "…
<i>N</i>-acetyl-<i>S</i>-geranylgeranyl-L-cysteine	-1.2	-0.31	an <i>N</i>-acetyl L-amino acid // "an L-cysteine-<i>S</i>-conjugate"	&gamma;-glutamyl cycle // "glutathione-mediated detoxification II"
2',4,4',6'-tetrahydroxychalcone 4'-O-&beta;-D-glucoside	-0.27	0.72	a chalcone	cuticular wax biosynthesis // "aurone biosynthesis"
(<i>Z</i>)-1-(glutathion-<i>S</i>-yl)-<i>N</i>-hydroxy-2-phenylethan-1-imine	-1.74	-0.03	a glutathione-<i>S</i>-conjugate	glutathione-mediated detoxification II // "glucosinolate biosynthesis from phenylalanine"
folate	7.24	7.71	a folate
phylloquinol	0.68	0.71	a vitamin K // "an electron-transfer quinol"	phylloquinol biosynthesis // "superpathway of phylloquinol biosynthesis" // "<i>trans</i>-lycopene biosynthesis II (oxygenic phototrophs and green sulfur bacteria)" // "superpathway of carotenoid biosynthesis in plants" // "L-<i>N<sup>&delta	</sup></i>-acetylornithine biosynthesis" // "L-citrulline biosynthesis" // "superpathway of L-citrulline metabolism" // "L-proline degradation" // "superpathway of glyoxylate cycle and fatty acid degradation" // "TCA cycle II (plants and fungi)" // "superpathway of cytosolic glycolysis (plants)	pyruvate dehydrogenase and TCA cycle" // "glycerol degradation I" // "glycerol-3-phosphate shuttle" // "UMP biosynthesis I" // "superpathway of pyrimidine ribonucleotides <i>de novo</i> biosynthesis" // "superpathway of pyrimidine deoxyribonucleotides <i>de novo</i> biosynthesis" // "L-lysine degradation I"
baicalin	17.06	5.58	a flavone	baicalein degradation (hydrogen peroxide detoxification) // "baicalein metabolism"
thiamine diphosphate	0.03	17.73	a small molecule	thiamine diphosphate biosynthesis IV (eukaryotes) // "superpathway of thiamine diphosphate biosynthesis III (eukaryotes)" // "pyruvate decarboxylation to acetyl CoA" // "superpathway of acetyl-CoA biosynthesis" // "superpathway of cytosolic glycolysis (plants)	pyruvate dehydrogenase and TCA cycle" // "TCA cycle variation V (plant)"
methotrexate	-0.37	-1.1	a small molecule
<i>N</i>-&beta;-D-glucosyl-(indol-3-yl)acetyl-L-aspartate	-3.68	0.38	an indole derivative // "a modified amino acid"	indole-3-acetate inactivation VIII
moiramide B	-0.57	-1.25	a small molecule
&alpha;-tocopherol	0.1	-0.25	a tocopherol	vitamin E biosynthesis (tocopherols) // "cuticular wax biosynthesis"
6-deoxocathasterone	0.68	0.55	a brassinosteroid	brassinosteroid biosynthesis I // "brassinosteroid biosynthesis II" // "superpathway of C28 brassinosteroid biosynthesis"
6-deoxo-24-epicathasterone	0.68	-17.35	a brassinosteroid
protopanaxatriol	0.53	-0.9	a protopanaxatriol-type ginsenoside with no glycosidic modification at position 6	ginsenosides biosynthesis
(glutathion-<i>S</i>-yl)(1<i>H</i>-indol-3-yl)acetonitrile	0.28	1.75	a nitrile // "a glutathione-<i>S</i>-conjugate"	glucosinolate activation // "glutathione-mediated detoxification II" // "camalexin biosynthesis"
quercetin-3-glucoside	0.53	0.79	a flavonol-3-<i>O</i>-&beta;-D-glucoside	flavonol glucosylation I // "rutin degradation (plants)" // "flavonol acylglucoside biosynthesis III - quercetin derivatives" // "quercetin triglucoside biosynthesis" // "quercetin gentiotetraside biosynthesis" // "quercetin glucoside biosynthesis (<i>Allium</i>)" // "quercetin glycoside biosynthesis (Arabidopsis)" // "superpathway of flavones and derivatives biosynthesis" // "rutin biosynthesis"…
wogonin 7-O-&beta;-D-glucuronate	1.52	1.48	a flavone	wogonin metabolism
afrormosin-7-O-glucoside	-0.96	-0.3	an isoflavone	afrormosin conjugates interconversion
bracteatin 6-<i>O</i>-glucoside	1.07	1.06	an aurone	aurone biosynthesis
7-(methylsulfanyl)heptyl-glucosinolate	0.61	1.09	an &omega;-(methylsulfanyl)-alkyl-glucosinolate	glucosinolate activation // "glucosinolate biosynthesis from pentahomomethionine"
1-(3,4-dihydroxyphenyl)-3-(3-<i>C</i>-glucosyl-2,4,6-trihydroxyphenyl)propane-1,3-dione	1.11	0.9	a 3'-(&beta;-D-glucopyranosyl)-2'-hydroxy-&beta;-oxodihydrochalcone	eriodictyol <I>C</i>-glucosylation
<i>N</i><sup>10</sup>-formyldihydrofolate	18.38	18.74	an <i>N</i><sup>10</sup>-formyldihydrofolate	tetrahydrofolate biosynthesis // "superpathway of tetrahydrofolate biosynthesis" // "tetrahydrofolate biosynthesis II" // "pyrimidine deoxyribonucleosides salvage" // "superpathway of pyrimidine deoxyribonucleoside salvage" // "pyrimidine deoxyribonucleotides <i>de novo</i> biosynthesis I" // "superpathway of pyrimidine deoxyribonucleotides <i>de novo</i> biosynthesis" // "pyrimidine deoxyribonuc…
dTTP	-0.24	-16.58	a pyrimidine 2'-deoxyribonucleoside 5'-triphosphate // "a pyrimidine"	pyrimidine deoxyribonucleotide phosphorylation // "pyrimidine deoxyribonucleotides <i>de novo</i> biosynthesis I" // "superpathway of pyrimidine deoxyribonucleotides <i>de novo</i> biosynthesis" // "pyrimidine deoxyribonucleotides <i>de novo</i> biosynthesis II" // "superpathway of pyrimidine deoxyribonucleotides <i>de novo</i> biosynthesis (<i>E. coli</i>)" // "pyrimidine deoxyribonucleosides sa…
gossypetin 7-<i>O</i>-glucoside	1.08	1.36	a flavonol	gossypetin metabolism // "flavonol glucosylation I"
quercetagetin 7-<i>O</i>-glucoside	1.08	1.36	a flavonol-7-<i>O</i>-&beta;-D-glucosides	flavonol glucosylation I // "eupatolitin 3-<i>O</i>-glucoside biosynthesis"
myricetin 3-<i>O</i>-&beta;-D-glucoside	0.51	0.81	a flavonol-3-O-&beta;-D-glucoside	flavonol glucosylation I // "myricetin gentiobioside biosynthesis"
8-(methylsulfinyl)octyl-glucosinolate	1.01	1.67	an &omega;-(methylsulfinyl)alkyl-glucosinolate	glucosinolate biosynthesis from hexahomomethionine // "glucosinolate activation"
emetine	0.5	0.47	an alkaloid	emetine biosynthesis
3-(O-&beta;-glucosyl)-(2-oxindol-3-yl)acetyl-L-aspartate	-0.9	-0.23	an indole derivative // "a modified amino acid"	indole-3-acetate inactivation III
<i>trans</i>-zeatin riboside diphosphate	6.99	7.22	a small molecule	<i>trans</i>-zeatin biosynthesis
deoxypumiloside	1.17	1.15	an alkaloid	camptothecin biosynthesis
indol-3-ylmethylisothiocyanate-glutathione	0.77	1.48	an indole-phytoalexin // "a glutathione-<i>S</i>-conjugate"	glutathione-mediated detoxification II // "indole glucosinolate activation (intact plant cell)"
hydroxymethyl-dCTP	-0.43	-16.75	a pyrimidine
4-methylumbelliferyl-&beta;-D-cellobioside	-0.78	0.04	a small molecule
apigenin 7-O-(6-malonyl-&beta;-D-glucoside)	-13.77	-13.63	a small molecule	apigenin glycosides biosynthesis
malonyldaidzin	-0.8	-1.22	a small molecule	daidzein conjugates interconversion
medicagenate	1.09	-0.04	a triterpenoid	saponin biosynthesis IV
digitoxigenin 3-O-&beta;-D-quinovoside	0.39	-19.44	a steroid	cardenolide glucosides biosynthesis
dUTP	0.03	17	a pyrimidine 2'-deoxyribonucleoside 5'-triphosphate // "a pyrimidine"	pyrimidine deoxyribonucleosides salvage // "superpathway of pyrimidine deoxyribonucleoside salvage" // "phytol salvage pathway" // "pyrimidine deoxyribonucleotides <i>de novo</i> biosynthesis I" // "superpathway of pyrimidine deoxyribonucleotides <i>de novo</i> biosynthesis" // "pyrimidine deoxyribonucleotides <i>de novo</i> biosynthesis II" // "superpathway of pyrimidine deoxyribonucleotides <i>…
(glutathion-<i>S</i>-yl)-4-methoxy-3-indolylmethylisothiocyanate	-0.94	-0.22	an indole-phytoalexin // "a glutathione-<i>S</i>-conjugate"	glutathione-mediated detoxification II // "indole glucosinolate activation (intact plant cell)"
(<i>E</i>)-1-(glutathion-<i>S</i>-yl)-<i>N</i>-hydroxy-&omega;-(methylsulfanyl)nonan-1-imine	0.81	-0.18	an (<i>E</i>)-1-(glutathion-<i>S</i>-yl)-<i>N</i>-hydroxy-&omega;-(methylsulfanyl)alkan-1-imine	glutathione-mediated detoxification II // "glucosinolate biosynthesis from hexahomomethionine"
cyclo-dopa glucuronosyl glucoside	1.86	0.3	an alkaloid	amaranthin biosynthesis // "superpathway of betalain biosynthesis"
3-&alpha;(<i>S</i>)-strictosidine	0.82	0.09	a monoterpenoid indole alkaloid	secologanin and strictosidine biosynthesis // "camptothecin biosynthesis" // "ajmaline and sarpagine biosynthesis" // "vindoline	vindorosine and vinblastine biosynthesis"
formononetin-7-<i>O</i>-glucoside-6''-malonate	1.06	-3.93	an isoflavone	formononetin conjugates interconversion // "superpathway of formononetin derivative biosynthesis"
(-)-medicarpin-3-<i>O</i>-glucoside-6''-malonate	1.11	1.11	a small molecule	medicarpin conjugates interconversion
gossypol	1.35	1.07	a sesquiterpenoid	gossypol biosynthesis
ketoconazole	0.75	0.98	a small molecule
hyperforin	-0.03	-7.55	a cyclic terpene ketone	hyperforin and adhyperforin biosynthesis // "cuticular wax biosynthesis"
6-O-methyl-N-deacetylisoipecoside	1.09	1.34	a glycoalkaloid	emetine biosynthesis
BPH-652	0.85	1.04	a small molecule
maltotriose	0.06	14.92	a linear malto-oligosaccharide // "a trisaccharide" // "a short glucan"	starch biosynthesis // "superpathway of sucrose and starch metabolism I (non-photosynthetic tissue)" // "starch degradation II" // "starch degradation I"
<i>trans</i>-zeatin-<i>O</i>-glucoside-7-<i>N</i>-glucoside	4.64	4.56	an adenine-type cytokinin glucoside	cytokinins 7-<i>N</i>-glucoside biosynthesis
<i>p</i>-nitrophenyl-chitobiose	0.97	0.93	a chitodextrin // "a <i>p</i>-nitrophenyl-modified glycoside" // "a C-nitro compound"	chitin degradation III (carnivorous plants) // "chitin degradation II (Vibrio)"
1,2-dipalmitoyl-<i>sn</i>-glycerol	0.12	1.33	a 1,2-diacyl-<i>sn</i>-glycerol	D-<i>myo</i>-inositol (1,4,5)-trisphosphate biosynthesis // "phospholipases" // "phospholipases (Chlamydomonas)" // "D-<i>myo</i>-inositol-5-phosphate metabolism" // "sphingolipid biosynthesis (plants)" // "triacylglycerol degradation" // "galactolipid biosynthesis I" // "phosphatidate metabolism	as a signaling molecule (Chlamydomonas)" // "phosphatidate metabolism	as a signaling molecule" // "phosphatidylethanolamine biosynthesis II" // "diacylglycerol biosynthesis (PUFA enrichment in oilseed)" // "phosphatidylcholine biosynthesis II" // "phosphatidylcholine biosynthesis I" // "choline biosynthesis III" // "superpathway of choline biosynthesis" // "diacylglyceryl-<i>N	N	N</i>-trimethylhomoserine biosynthesis" // "phosphatidylcholine biosynthesis IV" // "phosphatidylcholine biosynthesis III" // "superpathway of phospholipid biosynthesis II (plants)" // "sulfoquinovosyl diacylglycerol biosynthesis" // "triacylglycerol biosynthesis (Chlamydomonas)" // "diacylglycerol and triacylglycerol biosynthesis" // "arachidonate biosynthesis I (6-desaturase	lower eukaryotes)" // "icosapentaenoate biosynthesis I (lower eukaryotes)" // "docosahexaenoate biosynthesis I (lower eukaryotes)" // "linoleate biosynthesis I (plants)" // "dimorphecolate biosynthesis" // "hydroxylated fatty acid biosynthesis (plants)"
&gamma;-chaconine	1.3	0.52	an alkaloid	&alpha;-solanine/&alpha;-chaconine biosynthesis
isovitexin 2''-<i>O</i>-arabinoside	-9.66	-0.27	a flavone	isovitexin glycosides biosynthesis
isovitexin-7-O-xyloside	-18.31	-6.07	a flavone	isovitexin glycosides biosynthesis
canthaxanthin	0.49	0.38	a ketocarotenoid	canthaxanthin biosynthesis // "astaxanthin biosynthesis (flowering plants)" // "astaxanthin biosynthesis (bacteria	fungi	algae)"
3,6,7,2',4'-pentamethylquercetagetin 3'-<i>O</i>-&beta;-<i>D</i>-glucoside	0.72	0.82	a flavonol derivative	polymethylated quercetin glucoside biosynthesis II - quercetagetin series (Chrysosplenium) // "superpathway of polymethylated quercetin/quercetagetin glucoside biosynthesis (Chrysosplenium)" // "flavonol glucosylation I"
curcumin monoglucoside	0.03	1.64	a polyketide // "a phenol" // "a phenylpropanoid"	curcumin glucoside biosynthesis
lactucaxanthin	-17.19	-17.07	a xanthophyll	lactucaxanthin biosynthesis
D-<i>myo</i>-inositol (1,2,4,5,6)-pentakisphosphate	-17.76	-0.6	a D <i>myo</i>-inositol penta <i>kis</i> phosphate	lipid-dependent phytate biosynthesis I (via Ins(1,4,5)P<sub>3</sub>) // "superpathway of lipid-dependent phytate biosynthesis" // "phosphate acquisition" // "phytate degradation I"
maysin	1.27	-0.71	a flavone	maysin biosynthesis
&epsilon;-carotene	0.79	-11.49	a carotene	lactucaxanthin biosynthesis
podophyllotoxin 7-glucoside	1.2	1.52	a lignan	podophyllotoxin glucosides metabolism
cyanidin 3-<i>O</i>-(&beta;-D-xylosyl-(1&rarr;2)-&beta;-D-galactoside)	-0.88	0.23	an anthocyanin	acylated cyanidin galactoside biosynthesis
vitexin 2''-<i>O</i>-&beta;-L-rhamnoside	9.17	9.94	a small molecule	vitexin and derivatives biosynthesis
all-<i>trans</i>-phytoene	5.73	19.61	a carotenoid
(2R,3Z)-phycocyanobilin	0.31	-0.45	a phycocyanobilin
isovitexin 2''-O-&beta;-D-glucoside	6.96	7.43	a small molecule	isovitexin glycosides biosynthesis
violaxanthin	0.14	1.89	a xanthophyll	violaxanthin, antheraxanthin and zeaxanthin interconversion // "carotenoid cleavage" // "neoxanthin biosynthesis" // "superpathway of carotenoid biosynthesis in plants" // "abscisic acid biosynthesis" // "capsanthin and capsorubin biosynthesis"
kaempferide 3-<i>O</i>-&beta;-<i>D</i>-glucopyranosyl -(1->2)-<i>O</i>-&alpha;-<i>L</i>-rhamnoside	-0.37	2.01	a flavonol 3-<i>O</i>-glycoside	flavonol glucosylation I // "kaempferide triglycoside biosynthesis"
quercetin 3-<i>O</i>-(4\-<i>O</i>-<i>p</i>-coumaroyl)-glucoside"	-16.54	-10.98	a flavonol derivative	flavonol acylglucoside biosynthesis III - quercetin derivatives // "flavonol glucosylation I"
3,5-di-<i>C</i>-glucosyl-2,4,4',6-tetrahydroxydibenzoylmethane	-1.33	-0.9	a small molecule	flavonoid di-C-glucosylation
rutin	-22.5	-15.02	a flavonol 3-O-[&alpha;-L-rhamnosyl-(1->6)-&beta;-D-glucoside]	rutin biosynthesis // "superpathway of flavones and derivatives biosynthesis" // "flavonol glucosylation I" // "rutin degradation (plants)"
kaempferol 3-<i>O</i>-(4\-<i>O</i>-<i>p</i>-coumaroyl)-glucoside"	11.73	5.62	a flavonol derivative	flavonol acylglucoside biosynthesis I - kaempferol derivatives // "flavonol glucosylation I"
p-(bromoacetamido)phenyl uridyl pyrophosphate	-0.01	-4.74	a bromoaromatic compound
CHAPS	-0.02	-14.82	a small molecule
delphinidin 3-<i>O</i>-&beta;-<i>D</i>-sambubioside	-0.75	-0.16	an anthocyanin	anthocyanidin sambubioside biosynthesis
<i>N</i>-[&beta;-glucosyl-(1,4)-&beta;-glucosyl]-(oxindol-3-yl)acetyl-aspartate	-0.89	-2.6	an indole derivative // "a modified amino acid"	indole-3-acetate inactivation VI
peonidin 3,5-diglucoside	0.14	0.51	an anthocyanin	peonidin and derivatives biosynthesis
primary fluorescent chlorophyll catabolite	0.2	1.49	a bilin	chlorophyll <i>a</i> degradation II // "chlorophyll <i>a</i> degradation I"
1-[18-hydroxyoeoyl]-2-[18-hydroxy-linoleoyl]-<i>sn</i>-glycerol	-0.69	-0.72	a 1,2-diacyl-<i>sn</i>-glycerol	D-<i>myo</i>-inositol (1,4,5)-trisphosphate biosynthesis // "phospholipases" // "phospholipases (Chlamydomonas)" // "D-<i>myo</i>-inositol-5-phosphate metabolism" // "sphingolipid biosynthesis (plants)" // "triacylglycerol degradation" // "galactolipid biosynthesis I" // "phosphatidate metabolism	as a signaling molecule (Chlamydomonas)" // "phosphatidate metabolism	as a signaling molecule" // "phosphatidylethanolamine biosynthesis II" // "diacylglycerol biosynthesis (PUFA enrichment in oilseed)" // "phosphatidylcholine biosynthesis II" // "phosphatidylcholine biosynthesis I" // "choline biosynthesis III" // "superpathway of choline biosynthesis" // "diacylglyceryl-<i>N	N	N</i>-trimethylhomoserine biosynthesis" // "phosphatidylcholine biosynthesis IV" // "phosphatidylcholine biosynthesis III" // "superpathway of phospholipid biosynthesis II (plants)" // "sulfoquinovosyl diacylglycerol biosynthesis" // "triacylglycerol biosynthesis (Chlamydomonas)" // "diacylglycerol and triacylglycerol biosynthesis" // "arachidonate biosynthesis I (6-desaturase	lower eukaryotes)" // "icosapentaenoate biosynthesis I (lower eukaryotes)" // "docosahexaenoate biosynthesis I (lower eukaryotes)" // "linoleate biosynthesis I (plants)" // "dimorphecolate biosynthesis" // "hydroxylated fatty acid biosynthesis (plants)" // "stigma estolide biosynthesis"
dalpatein 7-O-&beta;-D-apiofuranosyl-(1->6)-&beta;-D-glucopyranoside	16.89	16.82	an isoflavone	dalpatein and dalnigrein biosynthesis
deferoxamine mesylate	17.05	16.84	an organic salt
7<sup>1</sup>-dihydroxychlorophyllide <i>a</i>	-0.78	4.06	a chlorophyllide // "an organometallic compound"	chlorophyll cycle
3-pyridinecarboxaldehyde adenine dinucleotide	6.46	6.76	a dinucleotide
xylogalacturonan	1.37	0.17	a pectin
triferuloyl spermidine	11.57	0.12	an amide	spermidine hydroxycinnamic acid conjugates biosynthesis
3'-dephospho-CoA	1.23	1.66	a coenzyme A-activated compound	coenzyme A biosynthesis II (eukaryotic) // "coenzyme A biosynthesis I (prokaryotic)" // "superpathway of pantothenate and coenzymeA biosynthesis"
ubiquinone-<i>8</i>	0.77	-0.88	a ubiquinone	cuticular wax biosynthesis // "methylglyoxal degradation I" // "NAD/NADH phosphorylation and dephosphorylation" // "aerobic respiration III (alternative oxidase pathway)" // "aerobic respiration I (cytochrome c)" // "TCA cycle variation V (plant)" // "L-lysine degradation I" // "<i>trans</i>-lycopene biosynthesis II (oxygenic phototrophs and green sulfur bacteria)" // "superpathway of carotenoid …	pyruvate dehydrogenase and TCA cycle" // "L-<i>N<sup>&delta	</sup></i>-acetylornithine biosynthesis" // "L-citrulline biosynthesis" // "superpathway of L-citrulline metabolism" // "L-proline degradation"
isovitexin 2''-<i>O</i>-arabinosyl 7-<i>O</i>-galactoside	1.9	2.11	a flavone	isovitexin glycosides biosynthesis
1-18:0-2-18:3-phosphatidylethanolamine	0.84	0.77	a small molecule	glycerolipid acyl chain desaturation (Chlamydomonas)
amaranthin	2.18	1.36	an alkaloid	amaranthin biosynthesis // "superpathway of betalain biosynthesis"
pelargonidin 3-<i>O</i>-&beta;-<i>D</i>-(caffeoyl)-sambubioside	2.02	2.14	an anthocyanidin-3-<i>O</i>-[6-<i>O</i>-(hydroxycinnamoyl)-&beta;-D-glucoside]	anthocyanidin acylglucoside and acylsambubioside biosynthesis // "anthocyanin biosynthesis"
1-[18-hydroxyoeoyl]-2-[18-hydroxy-lioleoyl]-<i>sn</i>-glycerol 3-phosphate	-0.1	1.07	a 1,2-diacyl-<i>sn</i>-glycerol 3-phosphate	phospholipases // "choline biosynthesis III" // "superpathway of choline biosynthesis" // "phospholipases (Chlamydomonas)" // "phosphatidate metabolism	as a signaling molecule (Chlamydomonas)" // "phosphatidate metabolism	as a signaling molecule" // "CDP-diacylglycerol biosynthesis II" // "phosphatidylglycerol biosynthesis I (plastidic)" // "CDP-diacylglycerol biosynthesis I" // "phosphatidylglycerol biosynthesis II (non-plastidic)" // "superpathway of phospholipid biosynthesis II (plants)" // "diacylglycerol and triacylglycerol biosynthesis" // "arachidonate biosynthesis I (6-desaturase	lower eukaryotes)" // "icosapentaenoate biosynthesis I (lower eukaryotes)" // "docosahexaenoate biosynthesis I (lower eukaryotes)" // "linoleate biosynthesis I (plants)" // "dimorphecolate biosynthesis" // "hydroxylated fatty acid biosynthesis (plants)" // "triacylglycerol biosynthesis (Chlamydomonas)" // "stigma estolide biosynthesis"
cyanidin 3-<i>O</i>-glucoside-7-<i>O</i>-(6-<i>O</i>-(p-hydroxybenzoyl)-glucoside)	1.97	2.09	an anthocyanidin-3-<i>O</i>-&beta;-D-glucoside	anthocyanin biosynthesis // "cyanidin 3	7-diglucoside polyacylation biosynthesis"
1-16:0-2-18:3-diacylglycerol-trimethylhomoserine	-0.09	0.91	a diacylglyceryl-N,N,N-trimethylhomoserine	glycerolipid acyl chain desaturation (Chlamydomonas)
1-18:0-2-18:4-phosphatidylethanolamine	1.63	5.15	a small molecule	glycerolipid acyl chain desaturation (Chlamydomonas)
<i>di-trans,octa-cis</i>-undecaprenyl group	11.86	17.43	a polyprenol group
delphinidin 3-<i>O</i>-rutinoside-7-<i>O</i>-glucoside	0.1	-16.27	an anthocyanidin-3-<i>O</i>-&beta;-D-glucoside	anthocyanin biosynthesis // "violdelphin biosynthesis"
kaempferol 3-<i>O</i>-&beta;-<i>D</i>-glucosyl-(1->2)-glucosyl-(1->2)-&beta;-<i>D</i>-glucoside	0.1	3.21	a flavonol 3-<i>O</i>-(&beta;-D-glucosyl-(1->2)-&beta;-D-glucosyl (1->2)-&beta;-D-glucoside)	flavonol glucosylation I // "kaempferol triglucoside biosynthesis" // "superpathway of flavones and derivatives biosynthesis"
1-palmitoyl-2-oleoyl-phosphatidylcholine	0.23	1.79	a 1-palmitoyl-2-acyl-<i>sn</i>-glycero-3-phosphocholine // "phosphatidylcholine-34:1"	phosphatidylcholine biosynthesis II // "phosphatidylcholine biosynthesis I" // "diacylglycerol biosynthesis (PUFA enrichment in oilseed)" // "phosphatidylcholine biosynthesis IV" // "phosphatidylcholine biosynthesis III" // "superpathway of phospholipid biosynthesis II (plants)" // "diacylglycerol and triacylglycerol biosynthesis" // "phosphatidylcholine acyl editing" // "phospholipases" // "phos…	as a signaling molecule" // "choline biosynthesis III" // "superpathway of choline biosynthesis" // "arachidonate biosynthesis I (6-desaturase	lower eukaryotes)" // "icosapentaenoate biosynthesis I (lower eukaryotes)" // "docosahexaenoate biosynthesis I (lower eukaryotes)" // "linoleate biosynthesis I (plants)" // "dimorphecolate biosynthesis" // "hydroxylated fatty acid biosynthesis (plants)" // "triacylglycerol biosynthesis (Chlamydomonas)" // "phospholipid desaturation"
ubiquinol-<i>8</i>	-0.27	3.13	an ubiquinol	<i>trans</i>-lycopene biosynthesis II (oxygenic phototrophs and green sulfur bacteria) // "superpathway of carotenoid biosynthesis in plants" // "L-<i>N<sup>&delta	</sup></i>-acetylornithine biosynthesis" // "L-citrulline biosynthesis" // "superpathway of L-citrulline metabolism" // "L-proline degradation" // "superpathway of glyoxylate cycle and fatty acid degradation" // "TCA cycle II (plants and fungi)" // "superpathway of cytosolic glycolysis (plants)	pyruvate dehydrogenase and TCA cycle" // "glycerol degradation I" // "glycerol-3-phosphate shuttle" // "UMP biosynthesis I" // "superpathway of pyrimidine ribonucleotides <i>de novo</i> biosynthesis" // "superpathway of pyrimidine deoxyribonucleotides <i>de novo</i> biosynthesis" // "L-lysine degradation I" // "TCA cycle variation V (plant)" // "NAD/NADH phosphorylation and dephosphorylation" // …
2-methoxy-6-(<i>all-trans</i>-nonaprenyl)phenol	17.6	17.98	a 2-methoxy-6-(<i>all-trans</i>-polyprenyl)phenol	ubiquinol-9 biosynthesis (eukaryotic)
FADH<SUB>2</SUB>	17.37	17.72	a flavin electron carrier // "a reduced flavin"	L-valine degradation I // "cytokinins degradation" // "coumarins biosynthesis (engineered)"
1-oleoyl-2-oleoyl-phosphatidylcholine	-0.49	1.84	phosphatidylcholine-36:2	phosphatidylcholine biosynthesis II // "phosphatidylcholine biosynthesis I" // "diacylglycerol biosynthesis (PUFA enrichment in oilseed)" // "phosphatidylcholine biosynthesis IV" // "phosphatidylcholine biosynthesis III" // "superpathway of phospholipid biosynthesis II (plants)" // "diacylglycerol and triacylglycerol biosynthesis" // "phosphatidylcholine acyl editing" // "phospholipases" // "phos…	as a signaling molecule" // "choline biosynthesis III" // "superpathway of choline biosynthesis" // "arachidonate biosynthesis I (6-desaturase	lower eukaryotes)" // "icosapentaenoate biosynthesis I (lower eukaryotes)" // "docosahexaenoate biosynthesis I (lower eukaryotes)" // "linoleate biosynthesis I (plants)" // "dimorphecolate biosynthesis" // "hydroxylated fatty acid biosynthesis (plants)" // "triacylglycerol biosynthesis (Chlamydomonas)" // "phospholipid desaturation"
delphinidin 3-<i>O</i>-glucosyl-5-<i>O</i>-caffeoylglucoside	1.46	1.86	an anthocyanidin 3,5-di-<i>O</i>-&beta;-D-glucoside	anthocyanin biosynthesis // "gentiodelphin biosynthesis" // "superpathway of anthocyanin biosynthesis (from delphinidin 3-<i>O</i>-glucoside)"
quercetin 3-<i>O</i>-&beta;-<i>D</i>-glucosyl-(1->2)-glucosyl-(1->2)-&beta;-<i>D</i>-glucoside	1.8	2.2	a flavonol 3-<i>O</i>-(&beta;-D-glucosyl-(1->2)-&beta;-D-glucosyl (1->2)-&beta;-D-glucoside)	quercetin triglucoside biosynthesis // "flavonol glucosylation I"
1-18:2-2-16:0-monogalactosyldiacylglycerol	3.39	-16.35	monogalactosyldiacylglycerol-34:2	triacylglycerol biosynthesis (Chlamydomonas) // "galactolipid biosynthesis I" // "arachidonate biosynthesis I (6-desaturase	lower eukaryotes)" // "icosapentaenoate biosynthesis I (lower eukaryotes)" // "docosahexaenoate biosynthesis I (lower eukaryotes)" // "linoleate biosynthesis I (plants)" // "dimorphecolate biosynthesis" // "hydroxylated fatty acid biosynthesis (plants)" // "glycolipid desaturation"
uroporphyrinogen-III	0.04	-19.78	a porphyrin	tetrapyrrole biosynthesis I (from glutamate) // "3	8-divinyl-chlorophyllide <i>a</i> biosynthesis I (aerobic	light-dependent)" // "heme <i>b</i> biosynthesis I (aerobic)" // "superpathay of heme <i>b</i> biosynthesis from glutamate" // "siroheme biosynthesis"
uroporphyrinogen-I	0.04	-19.78	a porphyrin
cytochrome c	-1.89	-0.01	a small molecule
6-methoxy-3-methyl-2-<i>all-trans</i>-decaprenyl-1,4-benzoquinol	0.04	3.31	a 6-methoxy-3-methyl-2-<i>all-trans</i>-polyprenyl-1,4-benzoquinol	ubiquinol-10 biosynthesis (eukaryotic)
monodemalonylsalvianin	17.81	17.85	an anthocyanidin 3,5-di-<i>O</i>-&beta;-D-glucoside	anthocyanin biosynthesis // "salvianin biosynthesis" // "superpathway of anthocyanin biosynthesis (from pelargonidin 3-O-glucoside)"
celosianin I	0.05	17.78	an alkaloid	amaranthin biosynthesis // "superpathway of betalain biosynthesis"
<i>trans</i>-hex-2-enoyl-CoA	0.44	-8.19	a medium-chain <i>trans</i>-2,3-dehydroacyl-CoA	fatty acid beta-oxidation V (unsaturated, odd number, di-isomerase-dependent) // "fatty acid &beta	-oxidation III (unsaturated	odd number)" // "unsaturated	even numbered fatty acid &beta	-oxidation" // "methyl ketone biosynthesis (engineered)" // "fatty acid &beta	-oxidation II (peroxisome)" // "superpathway of glyoxylate cycle and fatty acid degradation"
3-methoxy-4-hydroxy-5-<i>all-trans</i>-decaprenylbenzoate	14.77	8.77	a 3-methoxy-4-hydroxy-5-<i>all-trans</i>-polyprenylbenzoate	ubiquinol-10 biosynthesis (eukaryotic)
dihydrogeranylgeranyl chlorophyll a	2.53	-1.33	an organometallic compound	chlorophyll <i>a</i> biosynthesis II
1-16:0-2-18:2-digalactosyldiacylglycerol	0.89	-0.66	digalactosyldiacylglycerol-34:2	galactolipid biosynthesis I // "arachidonate biosynthesis I (6-desaturase	lower eukaryotes)" // "icosapentaenoate biosynthesis I (lower eukaryotes)" // "docosahexaenoate biosynthesis I (lower eukaryotes)" // "linoleate biosynthesis I (plants)" // "dimorphecolate biosynthesis" // "hydroxylated fatty acid biosynthesis (plants)" // "glycolipid desaturation"
1-18:2-2-16:0-digalactosyldiacylglycerol	0.89	-20.18	digalactosyldiacylglycerol-34:2	galactolipid biosynthesis I // "arachidonate biosynthesis I (6-desaturase	lower eukaryotes)" // "icosapentaenoate biosynthesis I (lower eukaryotes)" // "docosahexaenoate biosynthesis I (lower eukaryotes)" // "linoleate biosynthesis I (plants)" // "dimorphecolate biosynthesis" // "hydroxylated fatty acid biosynthesis (plants)" // "glycolipid desaturation" // "glycerolipid acyl chain desaturation (Chlamydomonas)"
1-18:1-2-16:0-digalactosyldiacylglycerol	0.73	-0.09	digalactosyldiacylglycerol-34:1	galactolipid biosynthesis I // "arachidonate biosynthesis I (6-desaturase	lower eukaryotes)" // "icosapentaenoate biosynthesis I (lower eukaryotes)" // "docosahexaenoate biosynthesis I (lower eukaryotes)" // "linoleate biosynthesis I (plants)" // "dimorphecolate biosynthesis" // "hydroxylated fatty acid biosynthesis (plants)" // "glycolipid desaturation" // "glycerolipid acyl chain desaturation (Chlamydomonas)"
celosianin II	11.78	17.63	an alkaloid	amaranthin biosynthesis // "superpathway of betalain biosynthesis"
(1R,3R)-chrysanthemoyl CoA	11.13	0.15	a coenzyme A-activated compound	pyrethrin I biosynthesis
4-(1-methyl-2-pyrrolidinyl)-3-oxobutanoyl-CoA	7.63	7.99	a small molecule	cocaine biosynthesis
kaempferol 3-<i>O</i>-[6-(4-coumaroyl)-&beta;-<i>D</i>-glucosyl-(1->2)-glucosyl-(1->2)-&beta;-<i>D</i>-glucoside	11.35	16.92	a flavonol derivative	kaempferol triglucoside biosynthesis // "superpathway of flavones and derivatives biosynthesis" // "flavonol glucosylation I"
1-18:3-2-18:3-digalactosyldiacylglycerol	0.09	-1.76	digalactosyldiacylglycerol-36:6	glycolipid desaturation // "galactolipid biosynthesis I" // "arachidonate biosynthesis I (6-desaturase	lower eukaryotes)" // "icosapentaenoate biosynthesis I (lower eukaryotes)" // "docosahexaenoate biosynthesis I (lower eukaryotes)" // "linoleate biosynthesis I (plants)" // "dimorphecolate biosynthesis" // "hydroxylated fatty acid biosynthesis (plants)"
1-18:2-2-18:2-digalactosyldiacylglycerol	0.92	1.49	digalactosyldiacylglycerol-36:4	galactolipid biosynthesis I // "arachidonate biosynthesis I (6-desaturase	lower eukaryotes)" // "icosapentaenoate biosynthesis I (lower eukaryotes)" // "docosahexaenoate biosynthesis I (lower eukaryotes)" // "linoleate biosynthesis I (plants)" // "dimorphecolate biosynthesis" // "hydroxylated fatty acid biosynthesis (plants)" // "glycolipid desaturation"
2-trans-indole-3-butyryl-CoA	7.95	8.29	a coenzyme A-activated compound	IAA biosynthesis VII
3,5-dioxodecanoyl-CoA	11.93	17.78	a coenzyme A-activated compound	cannabinoid biosynthesis // "olivetol biosynthesis"
salvianin	11.67	2.85	a small molecule	salvianin biosynthesis // "superpathway of anthocyanin biosynthesis (from pelargonidin 3-O-glucoside)"
7-hydroxylauroyl-CoA	-6.71	-0.53	a medium-chain 2,3,4-saturated fatty acyl CoA // "a hydroxyacyl-CoA"	methyl ketone biosynthesis (engineered) // "fatty acid &beta	-oxidation II (peroxisome)" // "superpathway of glyoxylate cycle and fatty acid degradation" // "acyl-CoA hydrolysis" // "sphingolipid biosynthesis (plants)" // "CDP-diacylglycerol biosynthesis I" // "phosphatidylglycerol biosynthesis II (non-plastidic)"
(E,E)-piperoyl-CoA	12.17	18.15	a small molecule	piperine biosynthesis
3-keto-indole-3-butyryl-CoA	8.04	8.55	a coenzyme A-activated compound	IAA biosynthesis VII
4-(2'-carboxyphenyl)-4-oxobutyryl-CoA	7.99	5.59	a small molecule	2-carboxy-1,4-naphthoquinol biosynthesis // "superpathway of phylloquinol biosynthesis" // "1	4-dihydroxy-2-naphthoate biosynthesis II (plants)"
sinapoyl-CoA	7.74	8.02	a coenzyme A-activated compound // "a phenylpropanoid"	glucosinolate biosynthesis from homomethionine // "glucosinolate biosynthesis from dihomomethionine" // "hydroxycinnamate sugar acid ester biosynthesis" // "hydroxycinnamic acid tyramine amides biosynthesis"
1-hydroxy-2-naphthoyl-CoA	0.05	17.82	a small molecule
4-coumaroylacetyl-CoA	0.05	18.44	a small molecule	phenylphenalenone biosynthesis // "curcuminoid biosynthesis"
1,4-dihydroxy-2-naphthoyl-CoA	0.04	15.67	a small molecule	2-carboxy-1,4-naphthoquinol biosynthesis // "superpathway of phylloquinol biosynthesis" // "1	4-dihydroxy-2-naphthoate biosynthesis II (plants)"
2,4,6-trihydroxycinnamoyl-CoA	-3.28	13.7	a coenzyme A-activated compound	coumarins biosynthesis (engineered) // "esculetin biosynthesis"
CDP-1-18:1(9Z)-2-16:0-glycerol	4.02	4.27	a CDP-diacylglycerol	CDP-diacylglycerol biosynthesis II // "CDP-diacylglycerol biosynthesis I" // "phosphatidylglycerol biosynthesis II (non-plastidic)" // "phosphatidylglycerol biosynthesis I (plastidic)" // "cardiolipin biosynthesis II" // "phosphatidylinositol biosynthesis II (eukaryotes)" // "D-<i>myo</i>-inositol (1	4	5)-trisphosphate biosynthesis" // "phosphatidylserine and phosphatidylethanolamine biosynthesis I" // "superpathway of phospholipid biosynthesis II (plants)" // "CDP-diacylglycerol biosynthesis IV"
3-oxo-2-(cis-2'-pentenyl)-cyclopentane-1-(E-buta-2-enoyl)-CoA	-7.07	-0.51	a coenzyme A-activated compound	jasmonic acid biosynthesis
3-oxo-2-(cis-2'-pentenyl)-cyclopentane-1-butanoyl-CoA	-7.22	-0.53	a coenzyme A-activated compound	jasmonic acid biosynthesis
cyanidin <i>O</i>-O-[6-<i>O</i>-(6-<i>O</i>-sinapoyl-&beta;-D-glucosyl)-2-<i>O</i>-&beta;-D-xylosyl-&beta;-D-galactoside]	-6.62	-0.44	an anthocyanin	acylated cyanidin galactoside biosynthesis
delphinidin 3-<i>O</i>-glucosyl-5-<i>O</i>-(caffeoylglucoside-3'-<i>O</i>-glucoside)	-16.88	-16.69	an anthocyanidin 3,5-di-<i>O</i>-&beta;-D-glucoside	anthocyanin biosynthesis // "gentiodelphin biosynthesis" // "superpathway of anthocyanin biosynthesis (from delphinidin 3-<i>O</i>-glucoside)"
quercetin-3-gentiotetraside	-16.91	-5.69	a flavonol derivative	quercetin gentiotetraside biosynthesis // "flavonol glucosylation I"
ajugose	0.42	-14.32	an hexasaccharide	ajugose biosynthesis II (galactinol-independent) // "ajugose biosynthesis I (galactinol-dependent)"
