# Supplementary material for: The Metabolic Reprogramming Induced by Sub-Optimal Nutritional and Light Inputs in Soilless Cultivated Green and Red Butterhead Lettuce
Source: Int J Mol Sci. 2020 Sep 2;21(17):6381. doi: 10.3390/ijms21176381 (PMC7503926; doi:10.3390/ijms21176381)
Supplement: Supplementary file 1 [file ijms-21-06381-s001.zip › Supplementary Submission/Supplementary Table 3.xlsx]

## Sheet: VIP markers Green Salanova
Primary ID	Log FC [Half-strength] vs [Full-strength]	Log FC [Quarter-strength] vs [Full-strength]	Ontology - parents of class	Pathways of compound
2-hydroxy-2-methylbutyronitrile	-0.38	-0.28	a nitrile	glucosinolate activation
isovalerate	14.3	14.6	a small molecule	lupulone and humulone biosynthesis // "superpathway of bitter acids biosynthesis"
L-cycloserine	-0.16	-0.22	a small molecule
(3Z)-hex-3-en-1-ol	9.46	15.68	an alcohol	detoxification of reactive carbonyls in chloroplasts // "phosphate acquisition" // "traumatin and (<i>Z</i>)-3-hexen-1-yl acetate biosynthesis" // "superpathway of lipoxygenase"
4-vinylpyridine	-8.28	-8.17	a small molecule
(3R)-hydroxydihomo &gamma;-linolenoyl-CoA	-0.57	-11.4	a coenzyme A-activated compound	arachidonate biosynthesis I (6-desaturase, lower eukaryotes)
3R-hydroxy-lesqueroloyl-CoA	-0.02	-0.13	a coenzyme A-activated compound	hydroxylated fatty acid biosynthesis (plants)
1,2-benzoquinone	0.77	0.28	a small molecule	<i>o</i>-diquinones biosynthesis
sulcatone	-0.18	-3.71	a methyl ketone	bixin biosynthesis // "carotenoid cleavage" // "cuticular wax biosynthesis" // "methyl ketone biosynthesis (engineered)"
lesqueroloyl-CoA	1.61	1.17	a coenzyme A-activated compound	hydroxylated fatty acid biosynthesis (plants)
(<i>R</i>)-lactate	8.88	9.02	lactate	superpathway of fermentation (<i>Chlamydomonas reinhardtii</i>) // "L-alanine degradation II (to D-lactate)" // "methylglyoxal degradation I"
3,4-dehydroproline	-8.44	-11.02	an amino acid
vigabatrin	0.72	-0.98	a small molecule
maltoheptaose	1.06	-0.3	a linear malto-oligosaccharide	starch biosynthesis // "superpathway of sucrose and starch metabolism I (non-photosynthetic tissue)" // "starch degradation II" // "starch degradation I"
(3Z)-3-nonenal	-0.1	-3.93	an aldehyde	ceramide degradation
3-methyl-2-butanone	11.14	0.1	a methyl ketone	cuticular wax biosynthesis // "methyl ketone biosynthesis (engineered)"
1-(3-aminopropyl)-4-aminobutanal	0.08	-0.43	an aliphatic diamine	spermine and spermidine degradation II
1-(3-aminopropyl)-pyrrolinium	-0.02	-0.43	a small molecule	spermine and spermidine degradation II
conhydrine	5.96	-11.26	an alkaloid	&gamma;-coniciene and coniine biosynthesis
(3<i>R</i>,5<i>S</i>)-3-hydroxy-1-pyrroline-5-carboxylate	13.6	13.51	a small molecule
2-iminosuccinate	-0.52	-3.34	an imine	nicotine biosynthesis // "superpathway of nicotine biosynthesis" // "NAD <i>de novo</i> biosynthesis I (from aspartate)"
(+)-camphor	6.23	-3.06	camphor	(+)-camphor biosynthesis // "cuticular wax biosynthesis"
L-canaline	-0.56	0.46	a non-proteinogenic &alpha;-amino acid	canavanine degradation // "canavanine biosynthesis"
phenylglyoxal	-0.2	4.56	a small molecule
adenine-ring	0.15	-0.08	a ring
tyramine	-0.16	-0.23	an aralkylamine	(<i>S</i>)-reticuline biosynthesis I // "<i>Amaryllidacea</i> alkaloids biosynthesis" // "salidroside biosynthesis" // "suberin monomers biosynthesis" // "hydroxycinnamic acid tyramine amides biosynthesis"
2-(2-methylpyridin-3-yl)ethanol	-0.16	-0.23	a pyridine
3-aminopropyl-methyl-phosphinate	0.15	0.04	a small molecule
5-(methylsulfanyl)-2-oxopentanoate	17.66	0.1	an &omega;-(methylsulfanyl)-2-oxoalkanoate	Organic Nitrogen Assimilation // "dimethylsulfoniopropanoate biosynthesis I (Wollastonia)" // "L-asparagine degradation II" // "L-homomethionine biosynthesis" // "dimethylsulfoniopropanoate biosynthesis III (algae)" // "<i>S</i>-methyl-5-thio-&alpha;-D-ribose 1-phosphate degradation I" // "aliphatic glucosinolate biosynthesis, side chain elongation cycle"
4-hydroxycoumarin	-4.4	-2	an aromatic compound	4-hydroxycoumarin and dicoumarol biosynthesis
2-hydroxy-4-carboxypyrimidine	14.04	14.62	a small molecule	lathyrine biosynthesis
L-2-aminoadipate	-16.37	-6.61	an amino acid	lysine degradation II // "lysine degradation III"
dehydrospermidine	-1.34	-1.56	an aliphatic &alpha;,&omega;-diamine	hypusine biosynthesis
L-lysine	-0.39	0.03	a positively-charged polar amino acid // "a proteinogenic amino acid" // "a basic amino acid" // "an L-lysine or <i>meso</i>-2,6-diaminoheptanedioate" // "an L-amino acid"	L-lysine biosynthesis VI // "superpathway of L-lysine, L-threonine and L-methionine biosynthesis II" // "lysine degradation II" // "lysine degradation III" // "L-asparagine degradation II" // "dimethylsulfoniopropanoate biosynthesis III (algae)" // "<i>S</i>-methyl-5-thio-&alpha;-D-ribose 1-phosphate degradation I" // "dimethylsulfoniopropanoate biosynthesis I (Wollastonia)" // "Organic Nitrogen …
3-phenylpropanoate	-0.18	-0.24	an aromatic carboxylate // "a monocarboxylate" // "a phenylpropanoid"
8-methyl-6-nonenoate	-1.31	-3.9	a small molecule	capsiconiate biosynthesis // "capsaicin biosynthesis"
(2-hydroxyphenyl)acetate	-0.35	-0.18	a small molecule
isoguanine	0.15	-0.33	a modified nucleobase // "a nucleic acid component"
diethyldithiocarbamate	-0.9	-0.97	a small molecule
<i>trans</i>-1,4-diaminocyclohexane	5.23	-11.56	a small molecule
(indole-3-yl)acetonitrile	-0.32	-0.13	an indole derivative // "a nitrile"	glucosinolate activation // "4-hydroxyindole-3-carbonyl nitrile biosynthesis" // "camalexin biosynthesis" // "indole-3-acetate biosynthesis II" // "indole glucosinolate activation (herbivore attack)"
(2S,3E)-2-amino-4-(2-aminoethoxy)but-3-enoate	-1.04	0.13	an oxyvinylglycine
3-sulfopyruvate	-2.85	-16.32	a sulfonate
1,5-diazabicyclononane	-0.17	-0.25	a small molecule	spermine and spermidine degradation II
fosmidomycin	-0.35	-0.38	an antibiotic
agmatine	0.41	0.07	an aliphatic amine	putrescine biosynthesis IV // "putrescine biosynthesis I" // "hordatine biosynthesis" // "superpathway of polyamine biosynthesis" // "putrescine biosynthesis II" // "superpathway of polyamine biosynthesis II"
sulfanilamide	-0.09	0.66	|Unclassified-Compounds|
lawsone	-5.39	11.3	a small molecule	lawsone biosynthesis
methylchavicol	3.23	-12.53	an aromatic compound	volatile cinnamoic ester biosynthesis
2-descarboxy-cyclo-dopa	0.1	-0.1	an alkaloid	betacyanin biosynthesis (via dopamine) // "superpathway of betalain biosynthesis"
5-deoxy-D-glucuronate	-0.27	-0.47	a monocarboxylate
iproniazid	-0.47	-3.77	a small molecule
methylconiine	0.02	-0.57	an alkaloid	&gamma;-coniciene and coniine biosynthesis
L-mimosine	-0.11	-4.04	an L-amino acid	mimosine biosynthesis // "&gamma;-glutamyl cycle"
&alpha;-aminooxy-&beta;-phenylpropanoate	-0.74	-0.75	a small molecule
L-dopa	1.13	1.35	a catechol // "a non-proteinogenic &alpha;-amino acid"	phosphate acquisition // "coumarins biosynthesis (engineered)" // "betacyanin biosynthesis" // "(<i>S</i>)-reticuline biosynthesis I" // "betaxanthin biosynthesis (via dopamine)" // "betaxanthin biosynthesis" // "rosmarinic acid biosynthesis II" // "superpathway of rosmarinic acid biosynthesis" // "betaxanthin biosynthesis (via dopaxanthin)" // "betalamic acid biosynthesis" // "superpathway of be…
&alpha;-D-glucopyranose	0.24	-1.05	D-glucopyranose	ceramide degradation // "ginsenoside degradation III" // "dalcochinin biosynthesis" // "rutin degradation (plants)" // "anthocyanidin modification (<i>Arabidopsis</i>)" // "daphnin interconversion" // "abscisic acid degradation by glucosylation" // "ajmaline and sarpagine biosynthesis" // "vindoline, vindorosine and vinblastine biosynthesis" // "aromatic glucosinolate activation" // "avenacin A-1…
2,4-dinitrophenol	7.09	7.69	a C-nitro compound
iridotrial	-0.97	-0.29	a monoterpenoid	secologanin and strictosidine biosynthesis
&alpha;-monofluoromethylagmatine	-0.27	0.63	a small molecule
oxalosuccinate	-0.46	-0.72	a small molecule	L-glutamine biosynthesis III // "reductive TCA cycle I"
4-<i>O</i>-oxalyl-L-threonate	-0.49	-0.22	a small molecule	L-ascorbate degradation III
L-phenylalanine	-0.17	-0.25	a proteinogenic amino acid // "an aromatic L-amino acid" // "a non-polar amino acid" // "a phenylpropanoid"	L-phenylalanine biosynthesis II // "superpathway of L-phenylalanine and L-tyrosine biosynthesis" // "L-phenylalanine biosynthesis III (cytosolic, plants)" // "L-asparagine degradation II" // "dimethylsulfoniopropanoate biosynthesis III (algae)" // "<i>S</i>-methyl-5-thio-&alpha;-D-ribose 1-phosphate degradation I" // "dimethylsulfoniopropanoate biosynthesis I (Wollastonia)" // "Organic Nitrogen A…
2-[(2'-methylsulfanyl)ethyl]maleate	-0.26	-0.96	a 2-[(&omega;-methylsulfanyl)alkyl]maleate	alkane oxidation // "L-homomethionine biosynthesis"
L-<i>N</i><sup>6</sup>-methyl-L-arginine	4.31	3.6	an <i>N</i>-methyl L-amino acid	&gamma;-glutamyl cycle
methylglyoxalbis(guanylhydrazone)	0.06	-0.68	a small molecule
9-oxononanoate	1.35	0.24	a monocarboxylate // "an aldehyde"	9-lipoxygenase and 9-hydroperoxide lyase pathway // "superpathway of lipoxygenase" // "ceramide degradation"
6-formylpterin	-0.13	0.77	a pterin
L-idonate	-14.09	-11.21	an aldonate	L-ascorbate degradation IV
6-hydroxymellein	-5.19	-5.11	a small molecule	6-methoxymellein biosynthesis
(6<i>E</i>)-8-hydroxygeraniol	0.16	-3.92	a monoterpenol	phosphate acquisition // "secologanin and strictosidine biosynthesis"
geraniol	0.17	-0.06	a prenol // "a monoterpenol"	tea aroma glycosidic precursor bioactivation // "phosphate acquisition" // "secologanin and strictosidine biosynthesis" // "geranyl &beta;-primeveroside biosynthesis" // "geranyl acetate biosynthesis" // "geraniol and geranial biosynthesis"
p-chlorophenylalanine	-3.51	0.9	a small molecule
Hg<SUP>2+</SUP>	-0.29	0.03	a divalent inorganic cation
&beta;-D-galactopyranose	0.24	-0.77	D-galactopyranose	ceramide degradation // "indole-3-acetate activation II" // "melibiose degradation" // "D-galactose degradation I (Leloir pathway)"
&beta;-D-glucopyranose	0.24	-4.59	D-glucopyranose	proanthocyanidins biosynthesis from flavanols // "ceramide degradation" // "ginsenoside degradation III" // "dalcochinin biosynthesis" // "rutin degradation (plants)" // "anthocyanidin modification (<i>Arabidopsis</i>)" // "daphnin interconversion" // "abscisic acid degradation by glucosylation" // "ajmaline and sarpagine biosynthesis" // "vindoline, vindorosine and vinblastine biosynthesis" // "…
<i>aldehydo</i>-D-glucose	0.24	-0.77	D-glucose	ceramide degradation // "salicortin biosynthesis"
1D-<i>chiro</i>-inositol	0.24	-0.77	an inositol	phosphate acquisition // "B series fagopyritols biosynthesis" // "A series fagopyritols biosynthesis"
<i>scyllo</i>-inositol	0.24	-4.59	an inositol	phosphate acquisition
<i>N</i><sup>2</sup>-hydroxy-L-tryptophan	4.56	4.3	an <i>N</i>-hydroxylated L-amino acid	4-hydroxyindole-3-carbonyl nitrile biosynthesis // "camalexin biosynthesis" // "indole-3-acetate biosynthesis II" // "glucosinolate biosynthesis from tryptophan"
4-methylene diaminopimelate	0.04	-0.37	a small molecule
(-)-cuparene	-1.45	0.56	a sesquiterpenoid
2-tridecanone	-0.77	-0.09	a methyl ketone	2-methylketone biosynthesis // "cuticular wax biosynthesis" // "methyl ketone biosynthesis (engineered)"
rishitin	1.69	3.77	a sesquiterpenoid	sesquiterpenoid phytoalexins biosynthesis
2-[2-(methylsulfanyl)ethyl]-3-oxobutanedioate	-8.82	-0.32	a dicarboxylate	L-homomethionine biosynthesis
(2S,3R,6S)-3-fluoro-2,6-diaminopimelate	-0.42	-0.47	a small molecule
3-hydroxy-9-apo-&delta;-caroten-9-one	3.4	-13.51	a 9-apo-carotenone	carotenoid cleavage
(<i>R</i>)-lipoate	-0.47	-0.36	a prosthetic group
2-hydroxycaffeate	7.26	7.31	a small molecule	simplecoumarins biosynthesis
dihydrolipoamide	-1.33	-1.1	a small molecule
(<i>R</i>)-pantothenate	-1.23	-0.85	a small molecule	phosphopantothenate biosynthesis I // "superpathway of coenzyme A biosynthesis II (plants)" // "phosphopantothenate biosynthesis II"
1-(methylsulfanyl)-9-<i>aci</i>-nitrononane	0.57	-1.34	a 1-(methylsulfanyl)-n-<i>aci</i>-nitroalkane	glucosinolate biosynthesis from hexahomomethionine
capsidiol	3.85	-12.94	a sesquiterpenoid	capsidiol biosynthesis
<i>N</i>-acetyl-&beta;-glucosaminylamine	0.02	-0.4	a small molecule
(<i>R</i>)-5-phosphomevalonate	-11.26	-0.09	a small molecule	isoprene biosynthesis II (engineered) // "mevalonate pathway I" // "superpathway of geranylgeranyldiphosphate biosynthesis I (via mevalonate)"
<i>N</i><SUP>8</SUP>-acetylspermidine	-22.98	0.05	|Aliphatic-N-Acetyl-Diamines|
4-deoxypyridoxine 5'-phosphate	0.31	0.89	a vitamin B6
germacra-1(10),4,11(13)-trien-12-oate	0.05	-3.68	a sesquiterpenoid	costunolide biosynthesis // "costunolide biosynthesis I"
chrysophanol anthrone	-0.78	-1.11	a polyketide	barbaloin biosynthesis
3-oxo-myristate	0.2	-0.23	a 3-oxoacid	methyl ketone biosynthesis (engineered) // "2-methylketone biosynthesis"
3-methoxy-4',5-dihydroxy-<i>trans</i>-stilbene	-0.7	-0.39	a small molecule	pterostilbene biosynthesis
phenylarsine oxide	-0.29	-0.12	a small molecule
5-azacytidine	-0.4	0.59	a nucleoside analog
salicyl-6-hydroxy-2-cyclohexene-on-oyl	-0.03	0.33	an aromatic compound	salicortin biosynthesis
3-[(6'-methylsulfanyl)hexyl]malate	-0.03	0.33	a 3-[(&omega;-methylsulfanyl)alkyl]malate	aliphatic glucosinolate biosynthesis, side chain elongation cycle
<i>N</i>-acetylglutamyl-phosphate	-2.56	-2.77	a small molecule	L-arginine biosynthesis II (acetyl cycle) // "L-ornithine biosynthesis I" // "L-arginine biosynthesis I (via L-ornithine)"
ellipticine	0.09	-0.09	a small molecule
juvenile hormone III	0.62	-3.74	an insect hormone	juvenile hormone III biosynthesis I
<i>trans</i>-abscisic alcohol	-0.06	-1.2	a sesquiterpenoid	abscisic acid biosynthesis shunt
2-<i>cis</i>,4-<i>trans</i>-xanthoxin	-0.06	-10.34	a small molecule	abscisic acid biosynthesis
phloretin	16	6.45	a dihydrochalcone	flavonoid di-C-glucosylation // "phloridzin biosynthesis"
isoliquiritigenin	16.14	6.6	a chalcone	flavonoid biosynthesis // "cuticular wax biosynthesis" // "hispidol and hispidol 4'-<i>O</i>-&beta;-<i>D</i>-glucoside biosynthesis" // "6'-deoxychalcone metabolism" // "echinatin biosynthesis" // "isoflavonoid biosynthesis I"
(<i>Z</i>)-1-(L-cystein-<i>S</i>-yl)-<i>N</i>-hydroxy-2-phenylethan-1-imine	0.33	-0.29	an L-cysteine-<i>S</i>-conjugate	glutathione-mediated detoxification II // "glucosinolate biosynthesis from phenylalanine"
3-hydroxy-15-dihydrolubimin	-1.38	-0.26	a sesquiterpenoid	sesquiterpenoid phytoalexins biosynthesis
(<i>E</i>)-1-(L-cystein-<i>S</i>-yl)-<i>N</i>-hydroxy-&omega;-(methylsulfanyl)butan-1-imine	-0.71	1	a small molecule	glucosinolate biosynthesis from homomethionine
8',10-diapocarotene-8',10-dial	-1.83	-1.3	an aldehyde	carotenoid cleavage // "ceramide degradation"
5-phospho-D-arabinonohydroxamate	-0.17	0.02	a small molecule
<i>sn</i>-glycero-3-phosphocholine	-16.99	-11.05	a glycerophosphodiester
3-phospho-D-glyceroyl-phosphate	-11.18	-8.35	a glycerate	sucrose biosynthesis I (from photosynthesis) // "glycolysis II (from fructose 6-phosphate)" // "superpathway of anaerobic sucrose degradation" // "glycolysis I (from glucose 6-phosphate)" // "gluconeogenesis I" // "glycolysis IV (plant cytosol)" // "superpathway of cytosolic glycolysis (plants), pyruvate dehydrogenase and TCA cycle" // "Calvin-Benson-Bassham cycle"
&gamma;-L-glutamyl-(<i>S</i>)-methyl-L-cysteine	-1.61	-1.36	a [&gamma;-glutamyl-L-cysteine]-<i>S</i>-conjugate	glutathione-mediated detoxification II // "methiin metabolism"
palmitaldehyde	0.39	0.39	a 1-alkanal	ceramide degradation
(<i>E,E</i>)-farnesylacetone	0.39	0.39	a terpenoid derivative
3-carboxy-9-(methylsulfanyl)-2-oxononanoate	-0.61	-0.37	a 3-carboxy-&omega;-(methylsulfanyl)-2-oxoalkanoate	aliphatic glucosinolate biosynthesis, side chain elongation cycle
<i>N</i>-(4-aminobenzoyl)-L-glutamate	-4.66	-1.19	a small molecule
<i>N</i>,<i>N</i>-dihydroxyhexahomomethioniate	0.07	-0.07	an L-<i>N,N</i>-dihydroxypolyhomomethionine	glucosinolate biosynthesis from hexahomomethionine
desoxyhemigossypol	-0.8	-0.52	a sesquiterpenoid	gossypol biosynthesis
cinnamoyltyramine	0.14	-0.37	an amide	hydroxycinnamic acid tyramine amides biosynthesis
8-hydroxy-7-methoxy-flavone	-14.72	-11.75	a methoxyflavone // "a monohydroxyflavone"
<i>N</i><sup>1</sup>-acetylspermine	0.17	0.53	|Aliphatic-N-Acetyl-Diamines|
2'-<i>O</i>-methylisoliquiritigenin	-1.33	-0.63	a small molecule	isoflavonoid biosynthesis I
ubiquinone-1	0.13	-0.34	a ubiquinone	cuticular wax biosynthesis // "methylglyoxal degradation I" // "NAD/NADH phosphorylation and dephosphorylation" // "aerobic respiration III (alternative oxidase pathway)" // "aerobic respiration I (cytochrome c)" // "TCA cycle variation V (plant)" // "L-lysine degradation I" // "<i>trans</i>-lycopene biosynthesis II (oxygenic phototrophs and green sulfur bacteria)" // "superpathway of carotenoid …
tetcyclacis	2.6	3.59	a small molecule
methyl (<i>2E,6E</i>)-farnesoate	0.09	-3.56	a methyl farnesoate	juvenile hormone III biosynthesis I
manoyl oxide	0.07	-0.45	a diterpenoid	labdane-type diterpenes biosynthesis
(-)-9&beta;-pimara-7,15-diene	0.2	-0.16	a diterpenoid	diterpene phytoalexins precursors biosynthesis // "momilactone A biosynthesis"
3-geranyl-4-hydroxybenzoate	7.28	6.23	a 4-hydroxy-3-polyprenylbenzoate	shikonin biosynthesis
&beta;-D-ribosylnicotinate	0.36	-0.28	a small molecule	pyridine nucleotide cycling (plants)
tolcapone	0.27	1.19	a C-nitro compound
5-amino-6-(D-ribitylamino)uracil	-4.69	0.82	a modified nucleobase	flavin biosynthesis I (bacteria and plants)
decoyinine	-7.01	-7.1	a small molecule
13-apo-&beta;-carotenone	0.02	-0.82	an apocarotenoid // "a ketone"	carotenoid cleavage // "cuticular wax biosynthesis"
(9Z,12E)-octadecadienoate	17.39	17.89	a long-chain 2,3,4-saturated fatty acid // "a polyunsaturated fatty acid"	ceramide degradation // "acyl-[acyl-carrier protein] thioesterase pathway" // "phospholipases" // "triacylglycerol degradation" // "acyl-CoA hydrolysis" // "fatty acid &alpha;-oxidation I" // "fatty acid &beta;-oxidation II (peroxisome)" // "superpathway of glyoxylate cycle and fatty acid degradation" // "methyl ketone biosynthesis (engineered)" // "alkane oxidation" // "wax esters biosynthesis I…
codeinone	-0.33	-6.94	a small molecule	morphine biosynthesis
(4E,8E)-sphinga-4,8-dienine	-0.69	-0.05	a sphinga-4,8-dienine	phosphate acquisition // "ceramide degradation"
oleate	0.41	0.41	a long-chain 2,3,4-saturated fatty acid // "a monounsaturated fatty acid" // "an &omega;-9 fatty acid"	ceramide degradation // "acyl-[acyl-carrier protein] thioesterase pathway" // "phospholipases" // "triacylglycerol degradation" // "acyl-CoA hydrolysis" // "fatty acid &alpha;-oxidation I" // "fatty acid &beta;-oxidation II (peroxisome)" // "superpathway of glyoxylate cycle and fatty acid degradation" // "methyl ketone biosynthesis (engineered)" // "alkane oxidation" // "wax esters biosynthesis I…
petroselinate	0.41	0.41	a long-chain 2,3,4-saturated fatty acid // "a monounsaturated fatty acid"	petroselinate biosynthesis // "ceramide degradation" // "acyl-[acyl-carrier protein] thioesterase pathway" // "phospholipases" // "triacylglycerol degradation" // "acyl-CoA hydrolysis" // "fatty acid &alpha;-oxidation I" // "fatty acid &beta;-oxidation II (peroxisome)" // "superpathway of glyoxylate cycle and fatty acid degradation" // "methyl ketone biosynthesis (engineered)" // "alkane oxidatio…
guanosine	-0.53	-0.56	a purine ribonucleoside	guanosine nucleotides degradation I // "guanosine nucleotides degradation II" // "superpathway of guanosine nucleotides degradation (plants)" // "purine nucleotides degradation I (plants)" // "superpathway of purines degradation in plants" // "guanine and guanosine salvage II" // "guanine and guanosine salvage III" // "purine nucleosides salvage II (plant)"
p-coumaroyltyramine	1.27	0.63	an amide	hydroxycinnamic acid tyramine amides biosynthesis
dihydroxyphaseic acid	-0.43	-0.71	an abscisic acid derivative	abscisic acid degradation to phaseic acid
stearate	0.63	-0.06	an even numbered straight chain 2,3,4-saturated fatty acid // "a long-chain 2,3,4-saturated fatty acid" // "a saturated fatty acid"	ceramide degradation // "acyl-[acyl-carrier protein] thioesterase pathway" // "phospholipases" // "triacylglycerol degradation" // "acyl-CoA hydrolysis" // "fatty acid &alpha;-oxidation I" // "fatty acid &beta;-oxidation II (peroxisome)" // "superpathway of glyoxylate cycle and fatty acid degradation" // "methyl ketone biosynthesis (engineered)" // "alkane oxidation" // "wax esters biosynthesis I…
3-methylinosine	-1.33	-1.23	a modified nucleoside
2,5,7-trihydroxy-4'-methoxyisoflavanone	9.14	9.44	an isoflavone	isoflavonoid biosynthesis II // "superpathway of isoflavonoids (via naringenin)"
(1<i>S</i>,2<i>R</i>)-1-C-(indol-3-yl)glycerol 3-phosphate	-0.24	-0.08	an indole-containing compound	L-tryptophan biosynthesis // "DIBOA-glucoside biosynthesis" // "superpathway of benzoxazinoid glucosides biosynthesis"
(2S)-eriodictyol	-0.15	-1.8	a 4'-hydroxyflavanone	luteolinidin 5-<i>O</i>-glucoside biosynthesis // "leucodelphinidin biosynthesis" // "eriodictyol <I>C</i>-glucosylation" // "luteolin biosynthesis" // "flavonoid biosynthesis (in equisetum)" // "leucopelargonidin and leucocyanidin biosynthesis" // "hesperitin glycoside biosynthesis"
(9Z)-octadec-9-ene-1,18-diol	6.25	5.7	a long-chain alcohol // "a diol"	sporopollenin precursors biosynthesis // "phosphate acquisition" // "alkane oxidation" // "wax esters biosynthesis II" // "wax esters biosynthesis I"
(+)-dihydrokaempferol	-13.4	4.79	a (2<i>R</i>,3<i>R</i>)-dihydroflavonol	flavonoid biosynthesis // "syringetin biosynthesis" // "leucodelphinidin biosynthesis" // "leucopelargonidin and leucocyanidin biosynthesis" // "flavonol biosynthesis" // "superpathway of flavones and derivatives biosynthesis" // "flavonoid biosynthesis (in equisetum)"
(-)-dihydrokaempferol	-4.42	4.79	a dihydroflavonol
D-ribulose-1,5-bisphosphate	-0.1	-0.62	an oligosaccharide phosphate	Calvin-Benson-Bassham cycle // "Rubisco shunt" // "photorespiration"
(-)-sativan	0.13	-0.05	a flavonoid	vestitol and sativan biosynthesis
4'-<i>O</i>, <i>N</i>-dimethylnorbelladine	-8.32	-13.93	a small molecule
hexadecanedioate	0.41	-4.04	an &alpha;,&omega;-dicarboxylate	cutin biosynthesis // "alkane oxidation"
littorine	-3.65	-5.38	a small molecule	hyoscyamine and scopolamine biosynthesis // "superpathway of hyoscyamine and scopolamine biosynthesis"
heliespirone B	0.96	-3.26	a sesquiterpenoid	heliannuol and heliespirone biosynthesis
9(S)-hydroxy-(10E,12Z,15Z)-octadeca-10,12,15-trienoate	0.41	-11.91	an in-chain hydroxy fatty acid	vernolate biosynthesis III // "ceramide degradation" // "fatty acid &alpha;-oxidation I" // "acyl-[acyl-carrier protein] thioesterase pathway" // "phospholipases" // "phosphatidylcholine acyl editing" // "triacylglycerol degradation" // "methyl ketone biosynthesis (engineered)" // "alkane oxidation"
hemigossypolone-6-methyl ether	5.79	6.37	a terpenoid	heliocides biosynthesis
2,5-dihydroxybenzoate 5-O-&beta;-D-glucoside	-0.05	0.51	an aryl &beta;-D-glucoside	salicylate glucosides biosynthesis II
16-epivellosimine	-8.44	-0.07	a small molecule	ajmaline and sarpagine biosynthesis
(9R,10S)-dihydroxystearate	1.04	-0.38	an in-chain hydroxy fatty acid // "a long-chain 2,3,4-saturated fatty acid"	acyl-CoA hydrolysis // "ceramide degradation" // "acyl-[acyl-carrier protein] thioesterase pathway" // "phospholipases" // "triacylglycerol degradation" // "methyl ketone biosynthesis (engineered)" // "alkane oxidation" // "fatty acid &alpha;-oxidation I" // "fatty acid &beta;-oxidation II (peroxisome)" // "superpathway of glyoxylate cycle and fatty acid degradation" // "wax esters biosynthesis I…
<i>S</i>-methyl-5'-thioadenosine	5.18	5.31	a small molecule	ethylene biosynthesis I (plants) // "spermine biosynthesis" // "spermidine biosynthesis I" // "superpathway of polyamine biosynthesis" // "superpathway of polyamine biosynthesis II" // "2'-deoxymugineic acid phytosiderophore biosynthesis" // "L-nicotianamine biosynthesis" // "diacylglyceryl-<i>N,N,N</i>-trimethylhomoserine biosynthesis" // "<i>S</i>-methyl-5'-thioadenosine degradation I" // "L-me…
psicofuranine	-0.79	-1.04	a small molecule
(<i>R</i>)-norcoclaurine	-0.27	0.35	norcoclaurine
<i>N</i>-acetyl-&alpha;-D-galactosamine 1-phosphate	-0.3	0.05	an <i>N</i>-acetyl-&alpha;-D-hexosamine 1-phosphate
apigenin-7,4'-dimethyl ether	-13.23	-13.14	a methoxyflavone // "a monohydroxyflavone"	salvigenin biosynthesis
disulfiram	-10.13	3.82	a small molecule
(-)-9&beta;-pimara-7,15-dien-19-oate	12.71	0.1	a diterpenoid	momilactone A biosynthesis
(5Z,8Z,11Z,14Z,17Z)-icosapentaenoate	0.48	-0.72	a long-chain 2,3,4-saturated fatty acid // "a &omega;-3 fatty acid"	ceramide degradation // "acyl-[acyl-carrier protein] thioesterase pathway" // "phospholipases" // "triacylglycerol degradation" // "acyl-CoA hydrolysis" // "fatty acid &alpha;-oxidation I" // "fatty acid &beta;-oxidation II (peroxisome)" // "superpathway of glyoxylate cycle and fatty acid degradation" // "methyl ketone biosynthesis (engineered)" // "alkane oxidation" // "wax esters biosynthesis I…
1,16-hexadecane-diol	0.41	0.38	a long-chain alcohol // "a diol"	sporopollenin precursors biosynthesis // "phosphate acquisition" // "alkane oxidation" // "wax esters biosynthesis II" // "wax esters biosynthesis I"
urushiol III	2.44	-9.27	an urushiol	phosphate acquisition
(2-oxindol-3-yl)acetyl-L-aspartate	11.46	14.59	an indole derivative // "a modified amino acid"	indole-3-acetate inactivation IV // "indole-3-acetate inactivation VII" // "indole-3-acetate inactivation VI" // "indole-3-acetate inactivation III" // "indole-3-acetate inactivation II"
(2<i>R</i>,3<i>S</i>,4<i>S</i>)-leucodelphinidin	0.2	-0.56	a (2<i>R</i>,3<i>S</i>,4<i>S</i>)-leucoanthocyanidin	2,3-<i>trans</i>-flavanols biosynthesis // "proanthocyanidins biosynthesis from flavanols" // "anthocyanin biosynthesis" // "leucodelphinidin biosynthesis" // "anthocyanin biosynthesis (delphinidin 3-O-glucoside)"
taxa-4(20),11-dien-5&alpha;,13&alpha;-diol	0.96	-6.82	a small molecule	taxol biosynthesis
glutathione	2.39	2.09	a thiol // "glutathione and derivatives"	assimilatory sulfate reduction II // "formaldehyde oxidation II (glutathione-dependent)" // "glutathione biosynthesis" // "methylglyoxal degradation I" // "sulfur volatiles biosynthesis" // "camalexin biosynthesis" // "methiin metabolism" // "indole glucosinolate activation (intact plant cell)" // "propanethial <i>S</i>-oxide biosynthesis" // "alliin metabolism" // "superpathway of Allium flavor …
indol-3-yl-acetothiohydroxamate-O-sulfonate	-0.07	-0.38	a thiohydroximate-O-sulfate	glucosinolate activation // "indole glucosinolate activation (intact plant cell)" // "indole glucosinolate activation (herbivore attack)"
<i>trans</i>-5-O-(4-coumaroyl)shikimate	9.19	9.54	a small molecule	chlorogenic acid biosynthesis I // "simplecoumarins biosynthesis" // "phenylpropanoid biosynthesis" // "phaselate biosynthesis" // "chlorogenic acid biosynthesis II"
5'-[(3-aminopropyl)-amino]-5'-deoxyadenosine	-1.11	0.24	a small molecule
9-[6(RS)-8-diamino-5,6,7,8-tetradeoxy-&beta;-D-ribo-octofuranosyl]-9H-purin-6-amine	-7.6	11.47	a small molecule
gondoate	-0.43	1.97	a long-chain 2,3,4-saturated fatty acid // "a monounsaturated fatty acid" // "an &omega;-9 fatty acid"	ceramide degradation // "acyl-[acyl-carrier protein] thioesterase pathway" // "phospholipases" // "triacylglycerol degradation" // "acyl-CoA hydrolysis" // "fatty acid &alpha;-oxidation I" // "fatty acid &beta;-oxidation II (peroxisome)" // "superpathway of glyoxylate cycle and fatty acid degradation" // "methyl ketone biosynthesis (engineered)" // "alkane oxidation" // "wax esters biosynthesis I…
2-<i>R</i>-hydroperoxy-linolenate	-0.04	-12.1	a 2(R)-hydroperoxy fatty acid // "a long-chain fatty acid"	ceramide degradation // "acyl-[acyl-carrier protein] thioesterase pathway" // "phospholipases" // "triacylglycerol degradation" // "fatty acid &alpha;-oxidation I" // "methyl ketone biosynthesis (engineered)" // "alkane oxidation" // "wax esters biosynthesis II" // "long-chain fatty acid activation" // "alkane biosynthesis II" // "phosphatidylcholine acyl editing" // "terminal olefins biosynthesi…
<i>ent</i>-kaurenol	-3.28	-12.77	a small molecule	GA<sub>12</sub> biosynthesis // "superpathway of gibberellin GA<sub>12</sub> biosynthesis" // "superpathway of gibberellin biosynthesis"
(13<i>S</i>)-HPODE	4.13	-15.21	a hydroperoxy fatty acid // "a long-chain 2,3,4-saturated fatty acid" // "a polyunsaturated fatty acid"	acyl-CoA hydrolysis // "ceramide degradation" // "acyl-[acyl-carrier protein] thioesterase pathway" // "phospholipases" // "triacylglycerol degradation" // "methyl ketone biosynthesis (engineered)" // "alkane oxidation" // "fatty acid &alpha;-oxidation I" // "fatty acid &beta;-oxidation II (peroxisome)" // "superpathway of glyoxylate cycle and fatty acid degradation" // "wax esters biosynthesis I…
1,2-dehydroreticuline	-17.6	-0.06	a small molecule	morphine biosynthesis
16-hydroxypalmitate	0.21	-0.15	an &omega;-hydroxy long-chain fatty acid	ceramide degradation // "fatty acid &alpha;-oxidation I" // "acyl-[acyl-carrier protein] thioesterase pathway" // "phospholipases" // "triacylglycerol degradation" // "wax esters biosynthesis II" // "long-chain fatty acid activation" // "alkane biosynthesis II" // "phosphatidylcholine acyl editing" // "terminal olefins biosynthesis I" // "methyl ketone biosynthesis (engineered)" // "alkane oxidat…
cannabichromene	0.02	-0.71	a cannabinoid	cannabinoid biosynthesis
<i>ent</i>-7&alpha;-hydroxykaur-16-en-19-oate	-10.46	-10.48	a diterpenoid	GA<sub>12</sub> biosynthesis // "superpathway of gibberellin GA<sub>12</sub> biosynthesis" // "superpathway of gibberellin biosynthesis"
<i>N</i>-heptylpantothenamide	4.31	3.32	a small molecule
D-<i>myo</i>-inositol (2,4) bisphosphate	-0.28	-11.11	a <i>myo</i>-inositol bisphosphate	phosphate acquisition // "phytate degradation II"
4-coumaryl-4-coumarate	-4.16	-1.31	a phenylpropanoid	hinokiresinol biosynthesis
2-succinyl-5-enolpyruvoyl-6-hydroxy-3-cyclohexene-1-carboxylate	0.01	11.38	a small molecule	2-carboxy-1,4-naphthoquinol biosynthesis // "superpathway of phylloquinol biosynthesis" // "1,4-dihydroxy-2-naphthoate biosynthesis II (plants)"
<i>cis</i>-coumarinic acid-&beta;-<i>D</i>-glucoside	0	0.44	a small molecule	coumarin biosynthesis (via 2-coumarate)
(indol-3-yl)acetyl-L-phenylalanine	3.08	4.59	an indole derivative // "a modified amino acid"	indole-3-acetate inactivation VIII // "superpathway of indole-3-acetate conjugate biosynthesis" // "indole-3-acetate inactivation V"
carlactone	2.17	2.15	a lactone	5-deoxystrigol biosynthesis
gibberellin A<sub>15</sub> (closed lactone form)	0.41	-1.02	a gibberellin
salutaridine	-1.21	-0.06	a small molecule	morphine biosynthesis
1,2-di-<i>S</i>-octyl-1,2-dimercapto-3-propanol	1.62	3.37	a small molecule
patuletin	0.01	14.46	a flavonol	flavonol glucosylation I // "phenylpropanoids methylation (ice plant)" // "eupatolitin 3-<i>O</i>-glucoside biosynthesis"
3-<i>O</i>-methylmyricetin	-0.07	-9.58	a flavonol derivative	flavonol glucosylation I // "polymethylated myricetin biosynthesis (tomato)"
phytol	-0.23	0.15	a long-chain primary alcohol	chlorophyll <i>a</i> degradation I // "chlorophyll <i>a</i> degradation III" // "chlorophyll <i>a</i> degradation II" // "phosphate acquisition" // "alkane oxidation" // "wax esters biosynthesis II" // "wax esters biosynthesis I" // "phytol salvage pathway"
4-methylumbelliferyl glucoside	-0.02	1.08	a small molecule	phenolic malonylglucosides biosynthesis
5-&beta;-pregnan-3,20 dione	-0.59	-6.52	a small molecule	cardenolide biosynthesis
(+)-7-<i>epi</i>-12-oxojasmonoyl-L-isoleucine	-0.18	0.27	a 12-oxojasmonoyl-L-amino acid	jasmonoyl-L-isoleucine inactivation
behenate	1.24	-1.16	a long-chain 2,3,4-saturated fatty acid // "a saturated fatty acid"	ceramide degradation // "acyl-[acyl-carrier protein] thioesterase pathway" // "phospholipases" // "triacylglycerol degradation" // "acyl-CoA hydrolysis" // "fatty acid &alpha;-oxidation I" // "fatty acid &beta;-oxidation II (peroxisome)" // "superpathway of glyoxylate cycle and fatty acid degradation" // "methyl ketone biosynthesis (engineered)" // "alkane oxidation" // "wax esters biosynthesis I…
sinigrin	-14.22	-2.97	an alkenyl-glucosinolate	glucosinolate biosynthesis from homomethionine // "glucosinolate activation"
1,2-di<i>-O-</i>octylglycerol	0.23	0.44	a small molecule
dihydropapaverine	-0.51	0.18	an alkaloid	papaverine biosynthesis
acifluorfen	-11.13	-2.76	a small molecule
2-descarboxy-betanidin	-0.23	0.73	an alkaloid	betacyanin biosynthesis (via dopamine) // "superpathway of betalain biosynthesis"
caffeoyl-4'-hydroxyphenyllactate	-0.27	0.76	a small molecule	rosmarinic acid biosynthesis I // "superpathway of rosmarinic acid biosynthesis"
DIBOA-&beta;-D-glucoside	-0.29	0.74	a small molecule	DIBOA-glucoside biosynthesis // "DIMBOA-glucoside biosynthesis" // "superpathway of benzoxazinoid glucosides biosynthesis"
methyl-2-&alpha;-L-fucopyranosyl-&beta;-D-galactoside	2.12	2.05	a small molecule
deoxyhumulone	-4.85	-2.57	a 2-acyl-4,6-bisprenylphloroglucinol	hyperforin and adhyperforin biosynthesis // "lupulone and humulone biosynthesis" // "superpathway of bitter acids biosynthesis"
1-monopalmitoylethylene glycol	0.92	-0.87	a small molecule
&alpha;-maltose	-0.13	0.32	maltose	starch biosynthesis // "superpathway of sucrose and starch metabolism I (non-photosynthetic tissue)" // "starch degradation II" // "sucrose biosynthesis II" // "starch degradation I"
gibberellin A<sub>37</sub> (closed lactone form)	6.06	-12.03	a gibberellin
gibberellin A<sub>29</sub>-catabolite	-0.36	-0.3	a gibberellin	gibberellin inactivation I (2&beta;-hydroxylation)
gibberellin A<sub>34</sub>-catabolite	-0.23	-13.88	a gibberellin	gibberellin inactivation I (2&beta;-hydroxylation)
camptothecin	-0.08	0.84	a quinoline-type monoterpenoid indole alkaloid	camptothecin biosynthesis
dioxindole-3-acetyl-3-O-beta-glucose	-3.18	12.64	a dioxindole-3-acetyl-3-O-hexose	indole-3-acetate inactivation VII
desulfoglucobrassicin	-3.7	0.4	an aldoxime	glucosinolate biosynthesis from tryptophan
prostaglandin-H<sub>2</sub>	0.17	-0.08	a prostaglandin
22-oxo-docosanoate	1.05	-0.96	an &omega;-oxo fatty acid	ceramide degradation // "fatty acid &alpha;-oxidation I" // "acyl-[acyl-carrier protein] thioesterase pathway" // "phospholipases" // "phosphatidylcholine acyl editing" // "triacylglycerol degradation" // "methyl ketone biosynthesis (engineered)" // "alkane oxidation"
gluconapin	-0.57	-9.55	an alkenyl-glucosinolate	glucosinolate activation // "glucosinolate biosynthesis from dihomomethionine"
1,2-dioctanoyl-3-methyl-1,2,3-butanetriol	0.44	0.7	a small molecule
2-oleoylglycerol	-1.26	-0.81	a 2-acylglycerol	triacylglycerol biosynthesis (Chlamydomonas) // "diacylglycerol and triacylglycerol biosynthesis" // "triacylglycerol degradation" // "arachidonate biosynthesis I (6-desaturase, lower eukaryotes)" // "icosapentaenoate biosynthesis I (lower eukaryotes)" // "docosahexaenoate biosynthesis I (lower eukaryotes)" // "linoleate biosynthesis I (plants)" // "dimorphecolate biosynthesis" // "hydroxylated f…
sorgoleone	-0.85	1.37	a small molecule	sorgoleone biosynthesis
17-<i>O</i>-acetylnorajmaline	-0.33	1.49	an ajmalan-type monoterpenoid indole alkaloid	ajmaline and sarpagine biosynthesis
cortisol	-5.52	-0.19	a glucocorticoid
esculin	0.15	-6.21	a simple coumarin	superpathway of scopolin and esculin biosynthesis // "esculetin modification"
(S)-coreximine	6.06	-6.27	an alkaloid
allocryptopine	-0.22	-0.2	a small molecule	chelerythrine biosynthesis
6-hydroxyprotopine	-0.19	-6.4	a small molecule	sanguinarine and macarpine biosynthesis
p-chloromercuriphenylsulfonate	-0.39	-0.13	a small molecule
sinapaldehyde glucoside	-1.69	-7.77	a small molecule	monolignol glucosides biosynthesis
7-hydroxy-2-oxindole-3-acetate glucoside	-0.53	6.78	a small molecule	indole-3-acetate inactivation I
digitoxigenin	0.24	0.7	a steroid	cardenolide glucosides biosynthesis
gibberellin A<sub>17</sub>	10.86	10.71	a gibberellin	gibberellin biosynthesis III (early C-13 hydroxylation) // "superpathway of gibberellin biosynthesis"
gibberellin A<sub>46</sub>	2.16	2.01	a gibberellin
galactopinitol A	-3.6	-20.87	a methylated inositol // "a galactosyl inositol"	phosphate acquisition // "B series fagopyritols biosynthesis" // "A series fagopyritols biosynthesis" // "galactosylcyclitol biosynthesis"
galactopinitol B	-3.6	-20.87	a methylated inositol // "a galactosyl inositol"	galactosylcyclitol biosynthesis // "phosphate acquisition" // "B series fagopyritols biosynthesis" // "A series fagopyritols biosynthesis"
kinetin-7-<i>N</i>-glucoside	-3.83	-0.57	an adenine-type cytokinin glucoside	cytokinins 7-<i>N</i>-glucoside biosynthesis
7-(methylsulfanyl)heptyl-desulfoglucosinolate	1.5	-0.05	an (<i>E</i>)-<i>S</i>-glucosyl-<i>N</i>-hydroxy-&omega;-(methylsulfanyl)alkimidothioate	glucosinolate biosynthesis from pentahomomethionine
5-phospho-&alpha;-D-ribose 1-diphosphate	-10.81	-8.04	a sugar phosphate	adenine and adenosine salvage II // "UMP biosynthesis I" // "superpathway of pyrimidine ribonucleotides <i>de novo</i> biosynthesis" // "superpathway of pyrimidine deoxyribonucleotides <i>de novo</i> biosynthesis" // "pyrimidine nucleobases salvage I" // "superpathway of pyrimidine ribonucleosides salvage" // "superpathway of pyrimidine nucleobases salvage" // "pyrimidine salvage pathway" // "L-t…
adenosine 5'-propyl phosphate	0.06	-1.49	a small molecule
3,7,3',4',5'-pentamethylmyricetin	0.29	-20.33	a flavonol derivative	polymethylated myricetin biosynthesis (tomato) // "flavonol glucosylation I"
epi-cholestanol	1.01	-0.24	a triterpenoid
glucoiberverin	0	1.37	an &omega;-(methylsulfanyl)-alkyl-glucosinolate	glucosinolate activation // "glucosinolate biosynthesis from homomethionine"
&beta;-tocotrienol	16.88	3.43	a tocotrienol	vitamin E biosynthesis (tocotrienols) // "cuticular wax biosynthesis"
dipyrromethane	0.48	2.53	a cofactor that is synthesized <i>in situ</i>
24-epicathasterone	0.12	-0.25	a brassinosteroid
6-<i>C</i>-glucosyl chrysin	-2.64	1.78	a flavone-6C-glucoside	pinocembrin <i>C</i>-glucosylation
4&alpha;-carboxy-5&alpha;-cholesta-8,24-dien-3&beta;-ol	13.46	12.97	a 3&beta;-hydroxy-4&alpha;-carboxysteroid	sphingolipid biosynthesis (plants) // "zymosterol biosynthesis" // "cholesterol biosynthesis I"
<i>trans</i>-zeatin riboside monophosphate	-0.36	-4.36	a small molecule	<i>trans</i>-zeatin biosynthesis
4&alpha;-hydroxymethyl-4&beta;-methyl-5&alpha;-cholesta-8,24-dien-3&beta;-ol	-0.32	0.38	a 3&beta;-hydroxysteroid	sphingolipid biosynthesis (plants) // "zymosterol biosynthesis" // "cholesterol biosynthesis I"
S-adenosyl-1,8-diamino-3-thiooctane	-4.12	-0.4	a small molecule
1-(18-hydroxyoleoyl)-<i>sn</i>-glycrol 3-phosphate	0.38	-0.3	a 1-acyl-<i>sn</i>-glycerol 3-phosphate	phosphatidate metabolism, as a signaling molecule (Chlamydomonas) // "phospholipases (Chlamydomonas)" // "triacylglycerol biosynthesis (Chlamydomonas)" // "diacylglycerol and triacylglycerol biosynthesis" // "CDP-diacylglycerol biosynthesis I" // "phosphatidylglycerol biosynthesis II (non-plastidic)" // "CDP-diacylglycerol biosynthesis II" // "phosphatidylglycerol biosynthesis I (plastidic)" // "…
2',4,4',6'-tetrahydroxychalcone 4'-O-&beta;-D-glucoside	-2.14	1.52	a chalcone	cuticular wax biosynthesis // "aurone biosynthesis"
1-oleoyl-<i>sn</i>-glycerol 3-phosphate	0.55	-0.05	1-(long-chain acyl)-<i>sn</i>-glycerol 3-phosphate // "a 2,3,4-saturated 2-lysophosphatidate"	phosphatidate metabolism, as a signaling molecule (Chlamydomonas) // "phospholipases (Chlamydomonas)" // "triacylglycerol biosynthesis (Chlamydomonas)" // "diacylglycerol and triacylglycerol biosynthesis" // "CDP-diacylglycerol biosynthesis I" // "phosphatidylglycerol biosynthesis II (non-plastidic)" // "CDP-diacylglycerol biosynthesis II" // "phosphatidylglycerol biosynthesis I (plastidic)" // "…
5-(methylsulfanyl)pentyl-glucosinolate	-0.71	0.61	an &omega;-(methylsulfanyl)-alkyl-glucosinolate	glucosinolate activation // "glucosinolate biosynthesis from trihomomethionine"
campestanol	0.3	1.16	a brassinosteroid	brassinosteroid biosynthesis II // "brassinosteroid biosynthesis I" // "superpathway of C28 brassinosteroid biosynthesis"
heliocide B2	4.01	15.4	a terpenoid	heliocides biosynthesis
<i>syn</i>-copalyl diphosphate	-0.58	-0.48	a diterpenoid // |Unclassified-Compounds|
14-demethyllanosterol	-0.09	-0.24	a 3&beta;-hydroxysteroid	sphingolipid biosynthesis (plants) // "zymosterol biosynthesis" // "cholesterol biosynthesis I"
4&alpha;-methyl-5&alpha;-ergosta-8,24-dien-3&beta;-ol	-0.09	-0.24	a steroid	phytosterol biosynthesis (plants)
scutellarin	-0.13	-0.17	a flavone
glucobrassicin	-0.17	-0.84	an indolic glucosinolate	glucosinolate activation // "glucosinolate biosynthesis from tryptophan" // "indole glucosinolate activation (intact plant cell)" // "indole glucosinolate activation (herbivore attack)"
5-(methylsulfinyl)pentyl-glucosinolate	-0.22	-12.01	an &omega;-(methylsulfinyl)alkyl-glucosinolate	glucosinolate activation // "glucosinolate biosynthesis from trihomomethionine"
pumiloside	-0.3	-2.12	an alkaloid	camptothecin biosynthesis
8-(methylsulfinyl)octyl-glucosinolate	6.19	7.22	an &omega;-(methylsulfinyl)alkyl-glucosinolate	glucosinolate biosynthesis from hexahomomethionine // "glucosinolate activation"
(<i>22R,23R</i>)-28-homobrassinolide	-4	0.13	a brassinosteroid
castasterone	0.39	-0.32	a brassinosteroid	brassinosteroid biosynthesis I // "superpathway of C28 brassinosteroid biosynthesis" // "brassinosteroids inactivation"
dGTP	-16.41	0.1	a purine 2'-deoxyribonucleoside 5'-triphosphate // "a nucleic acid component"	guanosine deoxyribonucleotides <i>de novo</i> biosynthesis I // "superpathway of guanosine nucleotides <i>de novo</i> biosynthesis I" // "superpathway of purine nucleotides <i>de novo</i> biosynthesis I" // "purine deoxyribonucleosides salvage" // "pyrimidine deoxyribonucleosides salvage" // "superpathway of pyrimidine deoxyribonucleoside salvage" // "phytol salvage pathway" // "oxidized GTP and …
2,2'-azino-bis-(3-ethylbenzothiazoline-6-sulfonate)	6.58	6.62	a small molecule
3-&alpha;(<i>S</i>)-strictosidine	-0.62	-3.57	a monoterpenoid indole alkaloid	secologanin and strictosidine biosynthesis // "camptothecin biosynthesis" // "ajmaline and sarpagine biosynthesis" // "vindoline, vindorosine and vinblastine biosynthesis"
formononetin-7-<i>O</i>-glucoside-6''-malonate	-0.16	1.57	an isoflavone	formononetin conjugates interconversion // "superpathway of formononetin derivative biosynthesis"
curcumin monoglucoside	-0.09	0.15	a polyketide // "a phenol" // "a phenylpropanoid"	curcumin glucoside biosynthesis
3,7,3',4'-tetramethylquercetin 2'-<i>O</i>-&beta;-<i>D</i>-glucoside	2.87	-2.16	a flavonol derivative	polymethylated quercetin glucoside biosynthesis I - quercetin series (Chrysosplenium) // "superpathway of polymethylated quercetin/quercetagetin glucoside biosynthesis (Chrysosplenium)" // "flavonol glucosylation I"
3-O-&beta;-D-glucoside digitoxigenin	0.01	0.53	a steroid	cardenolide glucosides biosynthesis
BPH-652	0.61	1.52	a small molecule
3'-phosphoadenylyl-sulfate	17.37	0.1	a small molecule	sulfate activation for sulfonation // "jasmonoyl-L-isoleucine inactivation" // "hydroxyjasmonate sulfate biosynthesis" // "brassinosteroids inactivation" // "quercetin sulfate biosynthesis" // "superpathway of flavones and derivatives biosynthesis" // "glucosinolate biosynthesis from trihomomethionine" // "glucosinolate biosynthesis from tetrahomomethionine" // "glucosinolate biosynthesis from pe…
UDP-4-dehydro-6-deoxy-&alpha;-D-glucose	16.48	0.1	a UDP-hex4-ulose // "an NDP-4-dehydro-6-deoxy-&alpha;-D-glucose"	UDP-&beta;-L-rhamnose biosynthesis
hordatine A	3.75	2.64	an amide	hordatine biosynthesis
&gamma;-chaconine	-0.98	-0.7	an alkaloid	&alpha;-solanine/&alpha;-chaconine biosynthesis
adonixanthin	-0.68	0.57	a ketocarotenoid	astaxanthin biosynthesis (bacteria, fungi, algae)
protoporphyrinogen IX	-0.66	-6.21	a porphyrin	3,8-divinyl-chlorophyllide <i>a</i> biosynthesis I (aerobic, light-dependent) // "heme <i>b</i> biosynthesis I (aerobic)" // "superpathay of heme <i>b</i> biosynthesis from glutamate"
D-<i>myo</i>-inositol (1,2,4,5,6)-pentakisphosphate	-0.31	-0.48	a D <i>myo</i>-inositol penta <i>kis</i> phosphate	lipid-dependent phytate biosynthesis I (via Ins(1,4,5)P<sub>3</sub>) // "superpathway of lipid-dependent phytate biosynthesis" // "phosphate acquisition" // "phytate degradation I"
8-oxo-GTP	-3.91	0.2	a nucleic acid component	oxidized GTP and dGTP detoxification
hydroxy-&beta;-zeacarotene	-0.1	-0.23	a xanthophyll
cyanidin 3-<i>O</i>-&beta;-<i>D</i>-sambubioside	-0.32	-0.12	an anthocyanin	anthocyanidin sambubioside biosynthesis // "anthocyanidin acylglucoside and acylsambubioside biosynthesis" // "anthocyanidin modification (<i>Arabidopsis</i>)"
violaxanthin	-1.39	-0.14	a xanthophyll	violaxanthin, antheraxanthin and zeaxanthin interconversion // "carotenoid cleavage" // "neoxanthin biosynthesis" // "superpathway of carotenoid biosynthesis in plants" // "abscisic acid biosynthesis" // "capsanthin and capsorubin biosynthesis"
cyanidin 3-<i>O</i>-(&beta;-D-xylosyl-(1&rarr;2)-&beta;-D-galactoside)	-0.22	0.11	an anthocyanin	acylated cyanidin galactoside biosynthesis
glutathione disulfide	10.99	5.74	glutathione and derivatives	glutathione-glutaredoxin redox reactions // "ascorbate glutathione cycle" // "glutathione-peroxide redox reactions" // "selenate reduction" // "superpathway of seleno-compound metabolism" // "assimilatory sulfate reduction II"
kaempferol 3-<i>O</i>-&beta;-<i>D</i>-glucosyl-(1->2)-&beta;-D-glucoside	-1.96	-2.5	a flavonol 3-<i>O</i> &beta;-D-glucosyl-(1->2)-&beta;-D-glucoside	flavonol glucosylation I // "kaempferol glycoside biosynthesis (Arabidopsis)" // "superpathway of flavones and derivatives biosynthesis" // "kaempferol triglucoside biosynthesis" // "superpathway of flavones and derivatives biosynthesis"
kaempferol 3-<i>O</i>-&beta;-<i>D</i>-glucosylgalactoside	-7.42	-14.7	a flavonol 3-<i>O</i>-glycoside	kaempferol diglycoside biosynthesis (pollen-specific) // "flavonol glucosylation I"
magnesium-protoporphyrin IX 13-monomethyl ester	-1.02	-0.35	a porphyrin // "an organometallic compound"	3,8-divinyl-chlorophyllide <i>a</i> biosynthesis I (aerobic, light-dependent)
3,4',4'-trihydroxyechinenone	-0.57	0.02	a ketocarotenoid	astaxanthin biosynthesis (bacteria, fungi, algae)
tricaffeoyl spermidine	-2.12	-1.49	an amide	spermidine hydroxycinnamic acid conjugates biosynthesis
kaempferol-3-<i>O</i>-&beta;-D-glucopyranoside-7-<i>O</i>-&alpha;-L-rhamnopyranoside	0.01	11.23	a flavonol-3-O-glucoside-7-O-rhamnoside	kaempferol glycoside biosynthesis (Arabidopsis) // "superpathway of flavones and derivatives biosynthesis" // "superpathway of flavones and derivatives biosynthesis" // "flavonol glucosylation I"
deferoxamine mesylate	-7.57	3.26	an organic salt
3-pyridinecarboxaldehyde adenine dinucleotide	5.41	11.86	a dinucleotide
1,2-dioleoylglycerol	-1.49	-1.7	a 1-acyl,2-oleoyl-<i>sn</i>-glycerol	D-<i>myo</i>-inositol (1,4,5)-trisphosphate biosynthesis // "phospholipases" // "phospholipases (Chlamydomonas)" // "D-<i>myo</i>-inositol-5-phosphate metabolism" // "sphingolipid biosynthesis (plants)" // "ricinoleate biosynthesis" // "triacylglycerol degradation" // "galactolipid biosynthesis I" // "phosphatidate metabolism, as a signaling molecule (Chlamydomonas)" // "phosphatidate metabolism,…
1-linoleoyl-2-palmitoleoyl-<i>sn</i>-glycerol 3-phosphate	4.15	2.24	phosphatidate-34:3	phospholipases // "choline biosynthesis III" // "superpathway of choline biosynthesis" // "phospholipases (Chlamydomonas)" // "phosphatidate metabolism, as a signaling molecule (Chlamydomonas)" // "phosphatidate metabolism, as a signaling molecule" // "CDP-diacylglycerol biosynthesis II" // "phosphatidylglycerol biosynthesis I (plastidic)" // "CDP-diacylglycerol biosynthesis I" // "phosphatidylgl…
1-18:1-2-16:0-phosphatidate	-0.58	-0.63	phosphatidate-34:1	phospholipases // "choline biosynthesis III" // "superpathway of choline biosynthesis" // "phospholipases (Chlamydomonas)" // "phosphatidate metabolism, as a signaling molecule (Chlamydomonas)" // "phosphatidate metabolism, as a signaling molecule" // "CDP-diacylglycerol biosynthesis II" // "phosphatidylglycerol biosynthesis I (plastidic)" // "CDP-diacylglycerol biosynthesis I" // "phosphatidylgl…
bis(&beta;-D-glucosyl) crocetin	-0.41	-0.02	a glycosyl ester // "a glucoside"	crocetin esters biosynthesis
16-alpha-hydroxygypsogenate-28-beta-D-glucoside	-0.48	0.58	a triterpenoid	saponin biosynthesis III
&beta;-chaconine	0.78	1.86	an alkaloid	&alpha;-solanine/&alpha;-chaconine biosynthesis
nicotinate adenine dinucleotide	10.89	0.1	a dinucleotide	NAD biosynthesis from 2-amino-3-carboxymuconate semialdehyde // "NAD <i>de novo</i> biosynthesis II (from tryptophan)" // "pyridine nucleotide cycling (plants)" // "NAD <i>de novo</i> biosynthesis I (from aspartate)"
(<i>S</i>)-NADHX	-0.03	-0.14	NADHX
(+)-secoisolariciresinol diglucoside	-0.47	-0.35	a lignan	(+)-secoisolariciresinol diglucoside biosynthesis
triferuloyl spermidine	-11.5	-5.92	an amide	spermidine hydroxycinnamic acid conjugates biosynthesis
pppGpp	-0.04	0.28	a modified nucleotide	ppGpp biosynthesis
<i>N</i>-debenzoyl-(3'-<i>RS</i>)-2'-deoxytaxol	-0.18	0.39	an alkaloid	taxol biosynthesis
1-&alpha;-linolenoyl-2-&alpha;-linolenoyl-phosphatidylcholine	-0.94	-0.16	phosphatidylcholine-36:6	phospholipid desaturation // "phosphatidylcholine biosynthesis II" // "phosphatidylcholine biosynthesis I" // "diacylglycerol biosynthesis (PUFA enrichment in oilseed)" // "phosphatidylcholine biosynthesis IV" // "phosphatidylcholine biosynthesis III" // "superpathway of phospholipid biosynthesis II (plants)" // "diacylglycerol and triacylglycerol biosynthesis" // "phosphatidylcholine acyl editin…
cibacron blue 3GA	1.77	1.64	a dye
1-18:3-2-18:3-monogalactosyldiacylglycerol	-0.33	0.4	monogalactosyldiacylglycerol-36:6	glycolipid desaturation // "triacylglycerol biosynthesis (Chlamydomonas)" // "galactolipid biosynthesis I" // "arachidonate biosynthesis I (6-desaturase, lower eukaryotes)" // "icosapentaenoate biosynthesis I (lower eukaryotes)" // "docosahexaenoate biosynthesis I (lower eukaryotes)" // "linoleate biosynthesis I (plants)" // "dimorphecolate biosynthesis" // "hydroxylated fatty acid biosynthesis (…
1-palmitoyl-2-&alpha;-linolenoyl-phosphatidylcholine	-0.77	-0.15	a 1-palmitoyl-2-acyl-<i>sn</i>-glycero-3-phosphocholine // "phosphatidylcholine-34:3"	phospholipid desaturation // "phosphatidylcholine biosynthesis II" // "phosphatidylcholine biosynthesis I" // "diacylglycerol biosynthesis (PUFA enrichment in oilseed)" // "phosphatidylcholine biosynthesis IV" // "phosphatidylcholine biosynthesis III" // "superpathway of phospholipid biosynthesis II (plants)" // "diacylglycerol and triacylglycerol biosynthesis" // "phosphatidylcholine acyl editin…
6-(<i>all-trans</i>-decaprenyl)-2-methoxy-phenol	0.24	0.35	a 2-methoxy-6-(<i>all-trans</i>-polyprenyl)phenol	ubiquinol-10 biosynthesis (eukaryotic)
3,5-bisdiphosphoinositol-1D-<i>myo</i>-inositol 2,3,4,6-tetrakisphosphate	0.1	0.22	a bis(diphospho)-1D-<i>myo</i>-inositol tetrakisphosphate	phosphate acquisition
oleanolate 3-beta-D-glucuronoside-(3,1)-galactoside	-6.63	-0.78	a triterpenoid	saponin biosynthesis II
oleanolate 3-&beta;-D-glucuronoside-28-glucoside	-6.7	-3.9	a triterpenoid	saponin biosynthesis II
1-linoleoyl-2-&alpha;-linolenoyl-phosphatidylcholine	0.02	0.33	phosphatidylcholine-36:5	phosphatidylcholine biosynthesis II // "phosphatidylcholine biosynthesis I" // "diacylglycerol biosynthesis (PUFA enrichment in oilseed)" // "phosphatidylcholine biosynthesis IV" // "phosphatidylcholine biosynthesis III" // "superpathway of phospholipid biosynthesis II (plants)" // "diacylglycerol and triacylglycerol biosynthesis" // "phosphatidylcholine acyl editing" // "phospholipases" // "phos…
a coenzyme-A group	5.57	-10.83	Superatoms
3-methoxy-4-hydroxy-5-<i>all-trans</i>-nonaprenylbenzoate	-0.42	0.45	a 3-methoxy-4-hydroxy-5-<i>all-trans</i>-polyprenylbenzoate	ubiquinol-9 biosynthesis (eukaryotic)
maltopentaose	-0.24	-1.43	a linear malto-oligosaccharide	starch biosynthesis // "superpathway of sucrose and starch metabolism I (non-photosynthetic tissue)" // "starch degradation II" // "starch degradation I"
ferroheme <i>o</i>	-11.62	-6.03	heme <i>o</i>
6-methoxy-3-methyl-2-<i>all-trans</i>-decaprenyl-1,4-benzoquinol	0.08	0.17	a 6-methoxy-3-methyl-2-<i>all-trans</i>-polyprenyl-1,4-benzoquinol	ubiquinol-10 biosynthesis (eukaryotic)
&alpha;-solanine	-1.72	-2.15	a glycoalkaloid	&alpha;-solanine/&alpha;-chaconine biosynthesis
decaprenyl diphosphate	-0.89	-0.29	an all-<i>trans</i>-polyisoprenyl diphosphate	polyisoprenoid biosynthesis
cyanidin <i>O</i>-O-[6-<i>O</i>-(6-<i>O</i>-4-hydroxycinnamoyl-&beta;-D-glucosyl)-2-<i>O</i>-&beta;-D-xylosyl-&beta;-D-galactoside]	-0.11	-0.27	an anthocyanin	acylated cyanidin galactoside biosynthesis
(+)-sesaminol 2-<i>O</i>-&beta;-<i>D</i>-gentiotrioside	11.54	0.1	a lignan	sesaminol glucoside biosynthesis
dihydrogeranylgeranyl chlorophyll a	-1.36	-1.26	an organometallic compound	chlorophyll <i>a</i> biosynthesis II
tetrahydrogeranylgeranyl chlorophyll <i>a</i>	-0.69	-0.9	an organometallic compound	chlorophyll <i>a</i> biosynthesis II
1-18:2-2-18:3-digalactosyldiacylglycerol	-3.65	-20.69	digalactosyldiacylglycerol-36:5	galactolipid biosynthesis I // "arachidonate biosynthesis I (6-desaturase, lower eukaryotes)" // "icosapentaenoate biosynthesis I (lower eukaryotes)" // "docosahexaenoate biosynthesis I (lower eukaryotes)" // "linoleate biosynthesis I (plants)" // "dimorphecolate biosynthesis" // "hydroxylated fatty acid biosynthesis (plants)" // "glycolipid desaturation"
1-18:3-2-18:2-digalactosyldiacylglycerol	-0.45	-0.84	digalactosyldiacylglycerol-36:5	galactolipid biosynthesis I // "arachidonate biosynthesis I (6-desaturase, lower eukaryotes)" // "icosapentaenoate biosynthesis I (lower eukaryotes)" // "docosahexaenoate biosynthesis I (lower eukaryotes)" // "linoleate biosynthesis I (plants)" // "dimorphecolate biosynthesis" // "hydroxylated fatty acid biosynthesis (plants)" // "glycolipid desaturation"
1-18:2-2-18:2-digalactosyldiacylglycerol	1.51	2.18	digalactosyldiacylglycerol-36:4	galactolipid biosynthesis I // "arachidonate biosynthesis I (6-desaturase, lower eukaryotes)" // "icosapentaenoate biosynthesis I (lower eukaryotes)" // "docosahexaenoate biosynthesis I (lower eukaryotes)" // "linoleate biosynthesis I (plants)" // "dimorphecolate biosynthesis" // "hydroxylated fatty acid biosynthesis (plants)" // "glycolipid desaturation"
des-acyl avenacin A	-12.21	-5.85	a triterpenoid	des-methyl avenacin A-1 biosynthesis // "avenacin A-2 biosynthesis" // "avenacin A-1 biosynthesis" // "superpathway of avenacin A biosynthesis"
1-18:3-2-18:3-digalactosyldiacylglycerol	-0.07	0.3	digalactosyldiacylglycerol-36:6	glycolipid desaturation // "galactolipid biosynthesis I" // "arachidonate biosynthesis I (6-desaturase, lower eukaryotes)" // "icosapentaenoate biosynthesis I (lower eukaryotes)" // "docosahexaenoate biosynthesis I (lower eukaryotes)" // "linoleate biosynthesis I (plants)" // "dimorphecolate biosynthesis" // "hydroxylated fatty acid biosynthesis (plants)"
