# Supplementary material for: The Metabolic Reprogramming Induced by Sub-Optimal Nutritional and Light Inputs in Soilless Cultivated Green and Red Butterhead Lettuce
Source: Int J Mol Sci. 2020 Sep 2;21(17):6381. doi: 10.3390/ijms21176381 (PMC7503926; doi:10.3390/ijms21176381)
Supplement: Supplementary file 1 [file ijms-21-06381-s001.zip › Supplementary Submission/Supplementary Table 4.xlsx]

## Sheet: Dataset MS1
	Green Salanova						Red Salanova						Green Salanova						Red Salanova
	Optimal light intensity												Low light intensity
Compound	Lettuce_40-r001	Lettuce_40-r002	Lettuce_41-r001	Lettuce_41-r002	Lettuce_42-r001	Lettuce_42-r002	Lettuce_37-r001	Lettuce_37-r002	Lettuce_38-r001	Lettuce_38-r002	Lettuce_39-r001	Lettuce_39-r002	Lettuce_46-r001	Lettuce_46-r002	Lettuce_47-r001	Lettuce_47-r002	Lettuce_48-r001	Lettuce_48-r002	Lettuce_43-r001	Lettuce_43-r002	Lettuce_44-r001	Lettuce_44-r002	Lettuce_45-r001	Lettuce_45-r002	Alignment Value	Annotations	CAS Number	ChEBI ID	CompositeSpectrum
CPD-19721	203668	198636	233398	231992	474260	478598	1	1	185445	188072	213390	195352	342767	368019	174325	169653	459630	470768	105558	108080	90266	103695	134041	137201	CPD-19721	CPD-19721 [ C33 H30 Fe N4 O6, tgt= ]			(635.1777, 8282.868)(636.1816, 2775.9673)
CPD-12328	1198615	1199842	804654	811490	1272042	1281449	814587	811014	820663	832817	1429170	1387496	1022303	1045566	800409	803357	803567	810716	1014391	1041679	162361	154153	151020	149377	CPD-12328	CPD-12328 [ C9 H11 N O, tgt=66.59, overall=66.59 ]			(155.10475, 1568.9325)(132.07945, 30391.77)(133.08195, 1505.3374)(169.1184, 312.17)(154.12085, 435.74)(172.70863, 4236.024)(174.68262, 12927.436)(156.57281, 14737.981)(158.07867, 7704.0483)
AMINO-HYDROXYMETHYL-METHYL-PYR-P	1	289722	863898	888978	1038478	1025910	518415	512925	1910401	1900816	1959480	1902832	3883710	3881857	555381	572891	276981	275815	2021108	2016057	1235131	1250872	1	587605	AMINO-HYDROXYMETHYL-METHYL-PYR-P	AMINO-HYDROXYMETHYL-METHYL-PYR-P [ C6 H8 N3 O4 P, tgt=62.03, overall=62.03 ]			(217.0238, 1849.93)(200.0154, 74772.32)(201.01646, 6672.571)(200.0208, 1620.9967)(237.73364, 78763.91)(240.07126, 19035.4)(221.747, 1027.8285)(245.02515, 1912.13)
VOMILENINE	1044610	1	1183966	1498759	834911	832487	2679865	2708972	1085223	1145321	1	902004	1187815	1	1320148	2850276	1322824	1224210	1	2211453	1492538	1534738	1307175	1339428	VOMILENINE	VOMILENINE [ C21 H22 N2 O3, tgt=47.47, overall=47.47 ]			(373.1502, 1207.0713)(374.15768, 326.94)(333.15573, 1330.9451)(355.171, 233.45332)(370.07376, 3279.012)(371.03116, 534.8833)(371.1977, 477.67)(353.67453, 4444.7373)(356.18506, 11421.003)(355.1517, 2304.08)(351.18243, 1997.3325)
CPD-11826	503688	508402	554958	554955	233574	244250	1103009	1098423	368160	361249	326859	336347	832680	868204	1412949	1472861	675399	660053	1047841	1075681	644836	674007	669384	670715	CPD-11826	CPD-11826 [ C29 H49 O9 S, tgt=78.92, overall=78.92 ]			(596.30176, 22045.404)(597.3054, 6114.188)(598.3042, 1886.1062)(579.0251, 14638.255)(580.27875, 5074.088)(581.2792, 1579.5227)(577.3238, 755.12)
CPD-19726	99689	121365	1	120903	1	122260	1	1	198822	1	1	1	160977	128226	84288	1	1	145744	1	1	1	1	1	1	CPD-19726	CPD-19726 [ C15 H12 O7, tgt=46.47, overall=46.47 ]			(304.18915, 594.3712)(286.26413, 3347.01)(288.55234, 702.785)(287.0469, 6286.26)(288.0474, 1509.08)(324.0921, 14634.26)(325.0984, 2250.69)(304.0821, 2044.05)
CPD-11827	1458467	1506713	1411523	1397347	1779934	1767188	1362945	1373008	1836469	1838963	1928831	1950992	1263159	1	1211260	1205226	1609159	1538872	1725183	1681863	1	1551026	1758315	1814285	CPD-11827	CPD-11827 [ C29 H50 O5, tgt=62.74, overall=62.74 ]			(507.3874, 2867.16)(461.358, 101604.61)(462.361, 15180.57)(483.37045, 207167.84)(484.37323, 35774.113)(483.3711, 210784.08)(484.37384, 36872.55)(486.3502, 123473.28)(487.353, 9491.952)(488.3533, 1802.8282)
CPD-19725	1361921	1364930	1672621	1692773	1499874	1449145	1	1	2287235	2320414	2204955	2213937	1749631	1757325	1253963	1261119	1648613	1670647	1	1	1546139	1544372	1408697	1414585	CPD-19725	CPD-19725 [ C15H10O6, tgt= ]			(287.04877, 673.67224)(288.0582, 282.51)(273.0423, 496.20334)(287.04987, 2746.885)(288.0554, 639.42)(305.41574, 1270.1967)(290.02496, 8471.165)(291.03033, 16202.725)(291.0808, 17175.19)(294.0335, 499.97665)
CPD-11828	505291	504673	354813	1	1074182	1103020	761858	768747	645629	799424	864735	868360	550050	557934	897070	928015	2541648	2597577	708140	637261	709618	733437	642752	626613	CPD-11828	CPD-11828 [ C29 H49 O8 S, tgt=57.15, overall=57.15 ]			(559.1729, 4802.532)(561.17706, 2421.0186)(561.32965, 3349.195)(539.3976, 37372.49)(540.4097, 6652.226)(542.3048, 2519.835)(559.82135, 10009.1875)(561.83435, 6490.9346)(563.3405, 2602.33)(540.8135, 48709.105)(542.81616, 13672.255)(542.3026, 4194.3447)(579.3417, 2877.2556)(585.2996, 1295.61)(563.2821, 1245.6799)
L-DIHYDROXY-PHENYLALANINE	1093563	1089505	1	1289316	1129611	1152182	1	1840873	2050590	1975597	1805329	1795156	959066	957752	1	1049904	1162175	1189090	1537268	1564508	1362275	1412717	1258008	1247103	L-DIHYDROXY-PHENYLALANINE	L-DIHYDROXY-PHENYLALANINE [ C9H11NO4, tgt= ]			(220.05571, 1779.54)(180.06178, 19709.434)(181.06494, 478.84335)(197.29236, 713.07)(201.0834, 258.37)(216.5301, 13730.443)(218.90926, 15823.369)(198.24078, 1099.7762)(203.05074, 65519.195)(204.05176, 5928.3525)(205.05411, 285.785)(201.00203, 2153.416)(202.1068, 2973.1584)
CPDQT-326	1737948	1750221	1829605	1849126	2108573	2159072	1549177	1577595	2400038	2378347	2392637	2390567	1518694	1496839	1401992	1465719	2114493	2149944	2166942	2193296	1899322	1902904	2127140	2123239	CPDQT-326	CPDQT-326 [ C29 H50 O6, tgt=51.53, overall=51.53 ]			(495.20938, 792.88434)(513.4062, 131354.06)(514.40894, 37027.273)(515.4113, 6410.5586)(523.36035, 393.9833)(505.3444, 3081.1895)
INDOL-YLACETYL-MYO-INOSITOL-ARABINOSIDE	115635	374084	118650	113287	166710	167905	391973	281137	479169	472039	532329	513974	385911	80496	288882	292365	371990	362793	97087	87876	346320	357480	335709	342991	INDOL-YLACETYL-MYO-INOSITOL-ARABINOSIDE	INDOL-YLACETYL-MYO-INOSITOL-ARABINOSIDE [ C21 H27 N O11, tgt=16.58, overall=16.58 ]			(470.22385, 2297.2043)(454.161, 3284.1353)(471.74603, 6356.4873)(472.89676, 2673.8499)(474.17838, 3563.9258)(474.38702, 1373.5199)(475.57944, 1569.084)(476.1698, 555.0633)(452.96747, 2430.976)(492.73822, 1348.517)(488.2117, 708.3)(472.65747, 14427.324)(473.6601, 3387.027)(475.0297, 2758.161)(474.1873, 1020.22)(475.1881, 1484.44)(494.8305, 3111.5378)(496.17053, 458.555)(476.1435, 2314.626)
CPD-19720	539523	523129	419246	429878	688189	656150	587623	582419	520700	523033	413040	407665	533847	531554	549984	544246	493996	485391	332407	344005	534869	548949	557461	557291	CPD-19720	CPD-19720 [ C34 H30 Fe N4 O5, tgt=57.66, overall=57.66 ]			(613.15106, 29618.213)(614.1533, 6769.662)(615.15, 3290.6873)(635.1291, 2414.0867)
CPD-7420	259416	168299	286291	297836	315093	313738	243381	265848	362342	352028	364632	363378	113315	110691	100451	124812	295602	294647	309203	306839	340067	333696	347874	345241	CPD-7420	CPD-7420 [ C40 H58 O, tgt=56.59, overall=56.59 ]			(554.43396, 1060.5979)(536.4521, 562.92505)(573.1079, 6703.9453)(574.1338, 2581.2456)(557.4813, 3935.43)(577.43536, 11867.677)(578.43866, 3543.2114)(559.4368, 4019.6484)
CPD-13471	465381	425893	861847	1361807	1	3176057	1244059	1072830	596423	609853	1	4239683	841932	841991	1023880	1027023	590686	620927	1188429	1154716	1110906	1231077	527927	520700	CPD-13471	CPD-13471 [ C16 H32 O6, tgt=85.11, overall=85.11 ]			(321.85205, 1643.465)(307.22296, 3252.85)(305.3138, 2682.4592)(306.65054, 3493.74)(307.5566, 1841.9501)(341.5973, 7014.02)(343.11, 2272.9377)(343.2609, 369.44)(321.10666, 15252.004)(322.24188, 3407.0088)(346.90024, 11402.425)(347.88504, 6564.192)(327.20453, 11864.63)(326.20203, 3183.6416)
L-GAMMA-GLUTAMYLCYSTEINE	1321609	1290554	1473313	1149917	1499797	1492953	1478468	524850	588605	1823745	1479945	1468792	1131282	1192724	453396	1	1217459	1201523	1767034	1803559	566634	1480972	428737	1359385	L-GAMMA-GLUTAMYLCYSTEINE	L-GAMMA-GLUTAMYLCYSTEINE [ C8 H13 N2 O5 S, tgt=66.56, overall=66.56 ]			(249.0575, 7827.64)(231.04352, 13649.626)(232.04634, 366.10724)(233.03845, 1869.475)(255.0676, 144.36)(233.0597, 3313.507)(267.20068, 24436.234)(254.0867, 1521.69)(273.0461, 479.563)(259.03418, 7185.294)
CPD-7424	1	1	1	1	1	1934202	1	1	1	1	1	1	4227154	5445303	1	1	4156641	4035486	1	1	1	1	1	1	CPD-7424	CPD-7424 [ C40H56O4, tgt= ]			(600.4088, 23447.12)(601.4142, 20872.89)(602.4207, 5265.48)(601.4153, 14818.94)(602.42017, 3406.3926)(583.4072, 77022.54)(584.41016, 32502.98)(585.41315, 7322.6523)(586.4162, 479.7525)(618.4528, 1501.93)(623.411, 10201.862)(624.412, 1569.7059)(605.3966, 2083.7725)(606.3994, 107.09)
GDP	135081	564846	160891	153743	153488	151304	561738	570644	731770	735276	695033	671990	670575	687208	450464	439431	552405	566952	667895	685837	457872	467199	430020	416959	GDP	GDP [ C10 H12 N5 O11 P2, tgt=50.26, overall=50.26 ]			(462.98602, 1247.2554)(423.00293, 4756.1704)(441.01297, 27895.004)(442.01617, 3219.246)(444.98294, 1676.5874)(441.02814, 11272.414)(442.0312, 837.55194)
CPD-6963	533546	671211	352874	351313	451291	437106	1246859	100579	263637	506464	171751	187395	544272	124764	151781	267674	395800	398152	220926	226570	214350	206436	136047	135049	CPD-6963	CPD-6963 [ C14 H14 O2, tgt=46.19, overall=46.19 ]			(216.09996, 3629.122)(217.43633, 10916.87)(196.92395, 10431.652)(198.09096, 1375.562)(216.01549, 10460.738)(216.1108, 652.605)(197.24861, 5593.938)(199.77197, 1538.14)(202.1124, 4109.3)(235.2215, 5594.0835)(235.80666, 13059.938)(214.62137, 5845.7417)(215.12274, 884.4367)(237.08324, 1057.4901)(238.0901, 195.55)(221.62112, 1189.1661)(223.0905, 6260.412)
ACENAPHTHENEQUINONE	256191	410330	750608	184436	1106296	1099629	297677	353609	146417	142530	80427	126486	114002	148598	142658	75174	267743	122429	162552	133273	336154	344865	338442	476249	ACENAPHTHENEQUINONE	ACENAPHTHENEQUINONE [ C12 H6 O2, tgt=64.62, overall=64.62 ]			(183.38712, 4470.257)(183.36914, 494.92166)(166.46275, 972.7043)(166.70175, 1092.059)(183.85083, 4411.564)(185.05165, 421.19995)(167.95891, 1132.7025)(169.91983, 6720.068)(204.36989, 2391.8015)(184.94237, 189559.17)(186.30563, 67546.2)(187.07253, 76791.43)(206.02544, 935.62)(190.91919, 1332.5912)
CPDQT-331	196119	147275	205599	203246	154653	160874	161519	177008	172075	181839	259700	186002	138530	228737	198197	213618	219413	195678	262295	296540	168189	177350	199906	144877	CPDQT-331	CPDQT-331 [ C4 H4 N O2 S2, tgt=45.27, overall=45.27 ]			(165.96037, 3242.708)(148.52513, 2711.1472)(185.0031, 1611.66)(164.98535, 360.93)(184.96033, 8981.723)(185.96164, 970.24164)
CPD-12331	1	1	1	1	1731631	1703199	1	1	2545493	2621185	2261648	1	1	1	1	1	1	1	1	1	1	1	1	1	CPD-12331	CPD-12331 [ C20 H26 O4, tgt=52.21, overall=52.21 ]			(355.1757, 3165.13)(313.1739, 116477.07)(314.17688, 20821.701)(315.181, 2808.5027)(330.57843, 2703.6738)(333.19955, 108887.56)(334.20264, 19741.691)(349.2307, 646.18)(331.18433, 4890.096)(335.21387, 21845.885)
CPD-19719	115120	111180	133624	133204	285634	279811	88470	110754	104718	107998	122448	110330	198437	216841	100507	96564	266739	278830	157560	148007	1	1	76432	79299	CPD-19719	CPD-19719 [ C33 H29 Fe N4 O5, tgt=3.96, overall=3.96 ]			(617.16547, 5781.1553)(618.16943, 1067.1799)(601.1297, 521.83)(617.1668, 4064.88)(618.1694, 485.85)(635.1776, 9234.887)(636.1816, 3221.3333)(617.1634, 3635.1)(639.1371, 1242.135)
CPD-12332	561757	965840	2470848	1579936	927156	884254	6081282	5673305	1554335	2309350	1162348	1049365	447739	2380885	3417045	1830709	3074072	3415198	4711384	4152304	2039053	2755829	3450054	3581204	CPD-12332	CPD-12332 [ C20 H26 O5, tgt=62.03, overall=62.03 ]			(347.30917, 60657.96)(348.43268, 14606.502)(349.2951, 22714.666)(350.19324, 4105.869)(329.1682, 13995.789)(330.42404, 3446.37)(331.18356, 2240.1233)(347.17822, 36394.52)(348.18402, 6384.6553)(330.68005, 96559.8)(331.6834, 16739.871)(364.42386, 17261.117)(366.22824, 10935.639)(367.22638, 1417.8201)(369.22614, 852.48004)(350.66763, 17924.064)(349.71375, 43276.637)(371.17603, 1218.4467)(353.4534, 17…
17-O-DEACETYLVINDOLINE	822995	852578	1177104	1042312	589253	611385	1388315	1409543	820165	815012	597402	601907	836486	874914	1405057	1433641	708262	695926	1040960	1046435	755244	745793	904543	1	17-O-DEACETYLVINDOLINE	17-O-DEACETYLVINDOLINE [ C23 H31 N2 O5, tgt=72.34, overall=72.34 ]			(415.21902, 28132.01)(416.2225, 6219.4536)(417.22864, 292.345)(397.20752, 6831.5312)(398.21796, 4782.62)(399.22064, 190.65)(402.52164, 1119.02)(436.13123, 3198.22)(437.06406, 1387.4414)(437.27927, 852.9067)(415.65543, 2037.78)(442.8777, 25931.84)(421.21466, 14774.13)(422.2201, 1991.32)
CPD-11835	1531009	1503589	1476386	1497078	2121832	2182307	1249707	1278920	2020813	1939876	2001544	1988103	1219780	1229826	1156214	1	1850244	1856573	1773452	1735006	1488654	1502022	1825866	1827963	CPD-11835	CPD-11835 [ C28 H48 O6, tgt=72.18, overall=72.18 ]			(481.03757, 650.67566)(483.3578, 7572.256)(462.3209, 29016.568)(463.32086, 8021.0273)(464.32217, 311.811)(483.3566, 8673.076)(468.74725, 15895.862)(469.35532, 29406.322)(500.3878, 45917.86)(501.3905, 13791.584)(502.39334, 969.4937)(481.3576, 382.112)(504.6943, 21716.656)(505.69305, 57384.63)(506.6955, 16853.885)(507.41245, 7745.367)(508.35168, 378.66333)(485.33203, 2715.3164)(486.33505, 215.03499)
CPD-11837	497430	491096	723011	725670	323164	342609	340379	343726	250369	229214	243840	225698	348453	346471	340522	346227	467099	474588	273521	269711	245256	242049	180427	186812	CPD-11837	CPD-11837 [ C28 H48 O3, tgt=67.27, overall=67.27 ]			(416.52197, 2417.1018)(419.55835, 5213.654)(420.37036, 974.15625)(436.39355, 11726.031)(437.3967, 2608.8423)(455.34335, 14184.892)(456.34558, 3177.5469)(441.34946, 24750.42)(442.3524, 6005.188)(443.3546, 343.4)
CPD-11839	1682041	893961	919541	1128908	899285	1585660	1	1693515	1360481	1364614	1072812	1076583	1154988	1139618	1574322	1564903	2238549	2349326	1	1126178	723606	742233	1691906	1699325	CPD-11839	CPD-11839 [ C28H47O6S, tgt= ]			(512.3115, 39627.535)(513.3143, 8006.0244)(496.50406, 20985.205)(498.30676, 7148.095)(499.30945, 1089.9575)(515.3147, 3883.7905)(518.067, 185435.05)(518.3191, 289987.78)(494.31705, 14787.849)(495.3198, 3295.479)(532.3412, 52683.46)(533.3454, 16635.78)(534.2884, 10756.494)(516.29376, 2452.4868)(517.3025, 242.46)
CPD-7411	135450	134892	202460	206204	191651	191714	186055	185645	195783	199375	258890	245567	78241	1	1	1	170287	166672	1	1	100708	94285	1	1	CPD-7411	CPD-7411 [ C18 H14 O7, tgt=65.43, overall=65.43 ]			(342.0995, 13012.32)(343.10056, 3192.5508)(344.09833, 1626.7994)
CPD-6971	1706741	3300621	2412062	2513027	990259	655608	3022255	3040619	1087942	2713356	1621860	1627629	3120378	1878900	2426610	2455409	12255954	1587993	3694722	3714258	2233720	2245861	2272403	2283512	CPD-6971	CPD-6971 [ C20 H25 O4, tgt=67.32, overall=67.32 ]			(329.7175, 33198.953)(330.41086, 6987.3696)(313.17392, 66772.21)(314.17688, 11737.228)(315.18152, 1762.4119)(331.18405, 13175.819)(332.69382, 88395.75)(333.7004, 21991.9)(334.20187, 1347.2367)(335.1878, 1458.87)(313.64362, 48915.56)(314.4097, 10789.587)(315.2728, 1730.5317)(347.21457, 20649.217)(348.21814, 4054.2522)(349.22684, 1002.375)(331.55923, 159761.94)(332.60507, 60303.18)(355.29724, 3764.…
CPDQT-343	355018	3364717	273797	2266612	3532076	3583869	879902	2279400	2331475	2355774	3995499	3916262	2251637	494070	220945	173548	1798169	465080	842655	1880797	935998	934272	1228490	1245648	CPDQT-343	CPDQT-343 [ C7 H15 N O S, tgt=61.27, overall=61.27 ]			(164.7534, 6580.3677)(166.08435, 26207.12)(144.07915, 61058.05)(146.19572, 7522.7007)(147.0726, 13607.437)(164.08751, 5695.096)(146.08258, 13989.405)(179.12564, 6712.1562)(180.12967, 949.94403)(162.25505, 1127.0371)(185.82094, 7605.461)(188.07251, 1668.1699)(169.349, 5064.313)(170.43724, 1001.3263)
CPD-7414	123197	150904	147234	129842	178057	175085	1	103411	202718	1	206503	1	97444	1	1	1	194345	184859	188581	179700	1	144217	192465	208236	CPD-7414	CPD-7414 [ C40 H56, tgt=1.68, overall=1.68 ]			(536.45245, 1236.4917)(559.43695, 6500.801)
CPDQT-341	2687451	1423569	5776012	875689	1862791	1480692	5779228	5877511	6455206	5621603	4156259	6174009	713730	758586	587616	1052072	1067138	427732	8357851	8451092	6979252	6663308	6652590	7913332	CPDQT-341	CPDQT-341 [ C6 H13 N O S, tgt=64.81, overall=64.81 ]			(147.07365, 74609.43)(148.07529, 10426.907)(149.078, 275.14)(131.68523, 16834.322)(133.50388, 2370.09)(150.19977, 7406.808)(151.07945, 210.9)(167.1024, 723.59)(148.55946, 4037.2036)(151.09357, 507.94333)(170.86821, 12852.065)(171.14516, 1912.4816)(172.0633, 58.84)(152.97194, 7458.242)(154.34392, 603.017)(157.04617, 501.26627)
CPD-6975	2576934	2535580	2274649	1673348	3708607	524396	5736674	5687051	4507781	4480154	4813445	4765509	2507998	2550966	1567024	1460060	859321	2646835	5024979	3356795	4709410	3065403	2285940	3387513	CPD-6975	CPD-6975 [ C19 H21 O5, tgt=47.30, overall=47.30 ]			(329.9758, 1799.1017)(331.1479, 5998.75)(313.63702, 394.07)(330.69022, 2451.7932)(331.723, 1452.2142)(314.14322, 903.37335)(317.15173, 1100.5024)(347.1716, 63847.62)(348.17273, 12480.708)(349.168, 1908.2546)(330.16745, 19232.611)(330.17273, 8170.53)(355.57336, 9928.977)(339.13718, 776.6683)
CPD-7418	340866	832219	424239	330597	342632	403921	3664973	3323840	18146696	21828584	24515752	24278652	625951	207264	132095	133014	302516	204572	811818	3974358	667097	4484153	626031	783859	CPD-7418	CPD-7418 [ C9 H7 O3, tgt=76.94, overall=76.94 ]			(165.14815, 100978.65)(164.04082, 19543.895)(165.04643, 3073.2676)(145.029, 2185.1985)(146.0351, 182.87334)(165.05304, 28505.959)(166.0481, 291.02)(147.09418, 3834.724)(151.05061, 1182.0481)(182.01189, 97540.59)(183.08218, 11577.571)(184.07976, 1376.0951)(165.56668, 3298.4517)(167.07397, 2386.8367)(188.38834, 2517.1025)(188.23207, 5698.3057)(168.01625, 5543.032)(169.01825, 541.24)
CPD-6976	200188	165073	197234	178050	179669	185881	1	316272	1	1	1	1	353739	389475	1	1	1	398365	1	1	323899	1	1	1	CPD-6976	CPD-6976 [ C18H15O6, tgt= ]			(347.48474, 1325.9373)(349.23038, 4419.7085)(350.12628, 354.48004)(327.11438, 6069.7114)(328.1077, 971.07837)(351.0709, 4935.1)(336.08264, 204.045)
CPD-7417	1105634	1036026	1008270	1003324	1494789	1523772	1128816	1090633	1437079	1428207	1566714	1587756	1403120	1446005	941822	913636	1975996	2024388	1015092	1042535	1828623	1861180	1399448	1403810	CPD-7417	CPD-7417 [ C15 H17 O8, tgt=63.86, overall=63.86 ]			(325.09534, 2689.8284)(326.09094, 1304.7235)(307.0788, 27207.713)(308.08234, 2729.1882)(326.0916, 619.65)(344.93042, 834.638)(327.49692, 4824.992)(329.041, 1236.4926)(329.1249, 559.65)(350.99847, 1331.3115)(351.1, 2696.93)(331.15042, 953.4323)(332.184, 674.57886)
CPD-6979	297029	270106	248392	237651	532100	539879	134781	124124	379417	1	1	1	538244	554357	133845	1	1098046	1111080	1	1	1	1	1	1	CPD-6979	CPD-6979 [ C18 H15 O7, tgt=28.95, overall=28.95 ]			(344.08734, 820.8446)(346.11987, 318.855)(348.0662, 23899.283)(349.06897, 3605.3525)(350.06955, 468.01498)
CPD-7416	860077	833667	823522	825639	973938	969912	1154542	1163765	914949	932841	1	1	920193	917192	880709	885197	587819	622748	839238	841810	946826	909688	678586	680141	CPD-7416	CPD-7416 [ C40 H56 O2, tgt=56.81, overall=56.81 ]			(568.4191, 9917.596)(569.4227, 4399.511)(570.4388, 1474.24)(551.41675, 14212.676)(552.42, 5550.459)(587.7324, 2237.2317)(589.567, 2281.2578)(590.47485, 529.495)(571.4455, 886.60004)(573.4045, 8610.308)(574.40765, 2234.1726)
CPD-6978	297029	270106	248392	237651	532100	539879	134781	124124	379417	136856	142720	147144	538244	554357	133845	1	1098046	1111080	403488	393369	289621	307445	498295	510675	CPD-6978	CPD-6978 [ C18 H15 O7, tgt=28.95, overall=28.95 ]			(343.77, 4895.15)(331.08408, 1027.5867)(361.11316, 372.41)(344.19934, 13913.466)(346.1172, 6614.7603)(347.11905, 3189.5134)(367.08374, 1488.86)(348.0662, 23899.283)(349.06897, 3605.3525)(350.06955, 468.01498)
4-AMINO-4-DEOXYCHORISMATE	710611	733663	538182	555393	318330	746002	283705	304320	526656	521987	571068	530225	786057	647439	230153	225821	446826	200632	1	574663	1	416699	1	430861	4-AMINO-4-DEOXYCHORISMATE	4-AMINO-4-DEOXYCHORISMATE [ C10 H10 N O5, tgt=65.85, overall=65.85 ]			(227.23999, 1211.9237)(225.06854, 430.49002)(209.15848, 23028.572)(210.6363, 12977.729)(212.0684, 478.74)(242.93053, 1867.2715)(243.10127, 287.69333)(224.36479, 7532.574)(225.37668, 533.338)(249.05466, 5681.595)(231.31621, 8627.793)(232.70671, 2981.5134)
CPD-11846	255173	226419	1363062	1355158	1377117	1412638	566085	560162	338976	340532	856109	838434	533475	516007	286923	283220	469391	490378	624431	2674559	261539	267452	280522	294783	CPD-11846	CPD-11846 [ C12 H11 N O5, tgt=53.03, overall=53.03 ]			(249.05801, 1841.25)(232.5564, 8692.994)(232.0509, 1341.67)(233.48376, 4784.3125)(268.27847, 214376.05)(268.65866, 48476.492)(270.10626, 31256.031)(271.10907, 2555.04)(272.1091, 276.68)(250.94968, 4654.288)(253.89697, 2439.2961)(274.62894, 7606.771)(276.06186, 5221.95)(257.82935, 133071.44)(259.0571, 23791.668)
CPD-11847	936917	1	1002832	1023160	2208278	2162468	1	287331	1	1	1	1	942295	956609	1023173	1007624	1337602	1319657	1	1	1	1	1	1	CPD-11847	CPD-11847 [ C12H11NO6, tgt= ]			(283.09106, 69465.97)(284.09436, 11247.151)(268.085, 841.43)(288.0483, 2839.75)
CPD-10797	340866	832219	424239	330597	342632	403921	1	1	1	1	1	1	625951	207264	1	1	302516	204572	1	1	667097	1	626031	783859	CPD-10797	CPD-10797 [ C9H7O3, tgt= ]			(168.05008, 16979.672)(145.03217, 1773.0533)(146.0351, 182.87334)(165.05304, 28505.959)(166.0481, 291.02)(147.04245, 6745.546)(151.05104, 313.03)(182.07953, 112529.586)(183.08218, 11577.571)(184.07976, 1376.0951)(163.95265, 6181.9575)(167.07645, 1236.94)(187.8808, 2926.2593)(188.23207, 5698.3057)(168.01585, 5493.122)
CPD-11845	284344	419853	1	310561	305609	477434	1	152101	1	1	1	1	1	1	370519	368494	646611	658405	629512	143965	271430	290914	475336	250292	CPD-11845	CPD-11845 [ C13 H13 N O7, tgt=46.86, overall=46.86 ]			(295.39566, 3086.9333)(297.07132, 1366.18)(277.0646, 8045.395)(298.2293, 399.40573)(280.73322, 9533.008)(282.08167, 1569.88)(315.10693, 1393.24)(297.0925, 16137.766)(296.0937, 4820.505)(321.06528, 477.81998)(300.54846, 12000.931)
CPD-12348	470487	476411	1418260	382343	911320	899217	1198321	1244098	740392	863708	466113	355184	707313	1	2534268	2575584	761277	1533637	1128343	1090793	1182089	1396343	909903	823357	CPD-12348	CPD-12348 [ C23 H34 O3, tgt=60.72, overall=60.72 ]			(359.8535, 1423.611)(344.25192, 6960.8823)(345.2544, 1744.16)(362.26147, 2229.36)(363.26355, 422.65747)(343.5895, 8987.597)(345.5077, 2698.1125)(346.26294, 856.88)(377.62347, 27936.938)(378.79443, 7771.0854)(380.30237, 1632.2051)(381.54578, 15262.668)(382.24237, 3988.3728)(383.24185, 1749.35)(366.71118, 6657.3506)(368.063, 1940.7255)(368.2459, 1032.7)
BETA-D-XYLOSE	7631998	7570275	9015156	9144721	7891845	7883178	9629396	10132705	10423361	1075645	1115593	8949148	8348450	8358947	8636327	8522649	8239731	8227995	10686921	10637463	8502071	7520561	8798090	8770502	BETA-D-XYLOSE	BETA-D-XYLOSE [ C5 H10 O5, tgt=68.43, overall=68.43 ]			(150.0538, 175534.08)(151.0569, 17801.357)(134.04507, 522.76373)(135.10559, 100474.8)(136.26132, 204715.1)(137.0628, 6847.4)(168.42401, 20947.117)(169.09344, 1164.59)(152.58046, 3334.081)(173.03958, 1458.4381)
CPDQT-300	71366	89985	128161	116781	137170	137190	340275	335613	124238	107526	2434724	627647	87003	84621	198123	189128	428779	425173	268753	280912	323399	324103	232846	225063	CPDQT-300	CPDQT-300 [ C16 H30 N O9 S3, tgt=21.79, overall=21.79 ]			(481.43472, 2771.9377)(482.8996, 1396.1189)(462.95535, 1331.91)(483.34433, 3477.6174)(482.7842, 2866.9333)(483.1211, 876.505)(465.09555, 1502.6775)(494.81924, 8706.504)(499.1069, 10978.485)(500.10925, 2158.2874)(501.10675, 292.79)
DIMETHYL-D-RIBITYL-LUMAZINE	346254	2155081	339346	362062	346899	335552	1240057	1	1322389	1339692	1	1	1545563	1566984	935060	930905	305340	300269	1101746	1079635	1	1	902050	893615	DIMETHYL-D-RIBITYL-LUMAZINE	DIMETHYL-D-RIBITYL-LUMAZINE [ C13 H17 N4 O6, tgt=57.72, overall=57.72 ]			(325.9419, 35895.625)(327.1156, 3437.6672)(307.47556, 4112.8853)(327.69943, 2782.98)(344.94458, 1675.2839)(347.16394, 14710.375)(348.1661, 4627.4)(327.67105, 15131.166)(328.67365, 1366.4854)(327.1361, 314.84)(352.1112, 1370.1025)
CPD-11852	213225	195637	164602	151803	208931	171955	238562	224396	1283721	1269575	1168340	1171690	167834	191487	175890	152511	2983944	1	207769	217277	110952	109409	112911	112020	CPD-11852	CPD-11852 [ C19 H18 N O4, tgt=64.99, overall=64.99 ]			(324.67218, 9205.265)(325.12823, 1463.1035)(326.12256, 559.2167)(307.1167, 2290.55)(308.1176, 11378.04)(309.1255, 3911.65)(310.1264, 1442.27)(325.63397, 922.45)(329.1475, 2363.83)(308.0719, 4108.4004)(309.30576, 8513.244)(310.13632, 1588.3549)(342.4952, 3182.992)(344.91522, 18931.781)(347.16397, 83371.82)(328.15167, 25047.31)(349.12042, 16626.512)(350.12518, 3536.5176)(351.1189, 135.28)(329.50372…
CPD-12355	1170895	1112938	1984377	1	1011023	1007705	1095678	1151353	1	5267036	1	771683	1123029	1090496	1108411	1	1818205	1789633	1	1	1	915488	1211666	1	CPD-12355	CPD-12355 [ C19 H25 O7, tgt=56.44, overall=56.44 ]			(366.1727, 217715.27)(367.1762, 36598.27)(368.1777, 7261.66)(351.1695, 1177.24)(366.17188, 81802.93)(367.17444, 14892.992)(368.17935, 2468.9333)(350.50357, 2684.2734)(351.1731, 1786.91)(383.19867, 44510.477)(384.202, 8272.361)(385.2081, 511.82004)(367.85165, 490.57333)(389.55133, 3139.026)(389.15775, 1417.07)(374.14078, 89163.9)(375.142, 19141.846)
CPD-6947	3052431	2758275	2952657	2815314	2910968	2947341	2784941	2695994	2882272	2924161	2849286	2879637	1564587	2740703	2326397	2516828	3015909	2880690	2768704	2644526	2654089	2312052	2848864	1869033	CPD-6947	CPD-6947 [ C30 H44 O2, tgt=58.84, overall=58.84 ]			(421.32266, 4093.4336)(425.35654, 636.2644)(436.3567, 10674.352)(437.35928, 954.6713)(447.33798, 3909.8625)
CPD-12354	1	1	4539142	4409575	1327622	1339704	6158538	5652332	1	1	1	1	1	1	5913393	1	3945938	3951957	1	6111359	4602790	3930606	1	3873991	CPD-12354	CPD-12354 [ C19 H23 O5, tgt=66.25, overall=66.25 ]			(335.17926, 1533.97)(317.16925, 391.675)(349.18805, 19824.523)(350.19324, 1727.1926)(331.18408, 174191.64)(332.18707, 31122.914)(358.16205, 395.65503)
CPD-12351	1025260	1538085	2637068	2648123	1263783	1258772	3422211	3363779	628168	1091431	1447666	1482668	2790467	2808104	5533161	6077839	1209350	1134102	4043380	4064764	2708677	3144262	4308045	4590292	CPD-12351	CPD-12351 [ C19 H23 O6, tgt=70.83, overall=70.83 ]			(347.85864, 5275.4214)(333.00327, 5574.7656)(334.15408, 1822.2583)(352.17477, 381.50833)(330.4536, 1331.989)(334.1531, 882.63)(367.28226, 823.5309)(369.18655, 500.17596)(348.56622, 40565.0)(349.57016, 6513.72)(350.39856, 776.07336)(351.68237, 87.015)(372.5119, 5280.9487)(375.1528, 2446.96)(354.63663, 1777.85)(357.14627, 13742.008)
CPD-13456	3084481	3095473	3370844	3425756	3558076	3517836	2684980	2614729	897165	4519074	1025103	1014651	4103882	4105150	2145524	2145846	4367466	4350552	1153188	1154211	954470	956443	901085	897755	CPD-13456	CPD-13456 [ C21 H16 O7, tgt=40.56, overall=40.56 ]			(381.09598, 78946.45)(381.70084, 17541.14)(382.6648, 1213.7051)(363.09183, 8455.34)(364.42337, 1333.2334)(364.9901, 9821.014)(367.5388, 631.82556)(368.0925, 230.08499)(402.9419, 4333.322)(383.29, 595.12665)(389.0793, 102.78)
CPD-13455	308736	555142	285846	718404	1243124	1144129	738629	520018	1457913	524113	1016511	999124	846747	968318	666051	551763	1002669	981952	1138102	880296	1330099	1024724	590276	758967	CPD-13455	CPD-13455 [ C21 H16 O6, tgt=61.91, overall=61.91 ]			(365.09753, 15826.566)(366.60455, 1984.705)(350.04657, 1674.3092)(365.1004, 34477.54)(366.1042, 3578.5708)(367.09393, 947.7721)(350.09943, 2117.2974)(383.5487, 1951.8848)(384.4166, 584.2154)(385.1258, 1725.38)(367.7221, 4190.634)(368.1203, 868.02)(371.0697, 3228.82)(373.0852, 1230.03)
SYRINGETIN	505630	508020	763532	777239	204273	182519	324663	327801	1	1339717	1	1271961	1	1	382130	365568	135512	141900	1	1	418256	419504	463046	1	SYRINGETIN	SYRINGETIN [ C17 H13 O8, tgt=34.78, overall=34.78 ]			(345.06055, 5481.3325)(347.07736, 254.09999)(363.0992, 28834.084)(364.10614, 6236.9224)(365.10498, 414.03)(345.37817, 5345.5024)(346.09607, 1560.545)
S-N-METHYLCOCLAURINE	1	1	1	1	351019	363050	1	1	1	1	1	1	1	1	1	1	1	1785459	1	1	1637819	1	1	1	S-N-METHYLCOCLAURINE	S-N-METHYLCOCLAURINE [ C18H22NO3, tgt= ]			(303.1636, 1277.46)(282.15332, 2102.2651)(283.1482, 7228.49)(321.20154, 10088.985)(322.71085, 5552.105)(300.187, 2089.57)(301.1776, 873.54)(324.6516, 344.845)(325.1564, 440.12)(307.1474, 3454.3452)
CPD-6951	246548	247342	399666	408410	168172	170910	174428	178834	177710	184824	135376	134752	107128	108866	1	1	167570	165278	171215	169456	306785	327628	244964	253337	CPD-6951	CPD-6951 [ C30 H52 O2, tgt=46.14, overall=46.14 ]			(447.39816, 16368.38)(448.40146, 4412.767)(464.4249, 40263.09)(465.42783, 10830.3)(466.4304, 1318.1187)(469.1083, 62161.137)(470.11145, 16178.621)(471.38583, 3183.1055)
CPD-14590	904281	21387000	1356750	20877576	1304303	20611522	20428314	20456836	17756598	17413880	20665244	20580276	18797260	19004608	19175312	18843980	18149160	18397636	18686252	18846598	15015543	15067033	17385024	809586	CPD-14590	CPD-14590 [ C8 H7 N O2, tgt=78.45, overall=78.45 ]			(151.65504, 89180.48)(153.05605, 5170.068)(133.74252, 554.12)(150.05417, 148709.38)(151.05727, 16302.059)(134.0532, 133.57666)(171.59348, 1464.321)(153.08159, 2641.2507)(173.03987, 1088.8639)(154.83255, 239.366)
CPD-14593	3815521	3866947	3380637	3378195	146125	3823557	3346144	3366190	5157877	177711	4823075	161849	1999885	1	2654115	2340109	4030514	3891843	4544315	654970	1	671040	726474	74852	CPD-14593	CPD-14593 [ C14 H17 N O8, tgt=43.71, overall=43.71 ]			(329.5996, 1860.42)(329.1051, 186.8)(309.58774, 468.18832)(330.31268, 732.29205)(313.64557, 508.98)(315.10748, 545.875)(346.6376, 3974.6675)(348.01105, 1619.8536)(349.0251, 625.6889)(349.1351, 713.13)(330.7607, 7166.9785)(331.75726, 2560.8784)(352.40277, 4303.0073)(351.1053, 67.479996)(333.7484, 4399.2036)
CPD-14594	4342696	4248474	3223395	3232458	7719146	7446777	3277445	3157116	4652360	4717417	5021980	4890810	455578	6391895	267440	261127	1030564	381747	4854399	4763911	3515064	2468131	3204736	3481318	CPD-14594	CPD-14594 [ C16 H27 N O11, tgt=80.02, overall=80.02 ]			(409.15698, 19991.129)(410.1603, 4072.19)(391.1445, 1488.8134)(392.13724, 243.64336)(413.1718, 5411.44)(414.1857, 3820.0007)(429.20288, 7635.046)(430.19595, 2145.1602)(409.18216, 81639.08)(410.1856, 17473.758)(433.408, 5311.1826)(437.173, 667.27)(415.14062, 4406.825)
CPD-14592	691024	674337	575060	533746	903313	915425	460354	453260	309516	447737	579919	590052	590340	640269	469796	471348	538457	583662	468683	503250	374964	379269	424273	403337	CPD-14592	CPD-14592 [ C8 H7 N O3, tgt=76.98, overall=76.98 ]			(169.05008, 707.5973)(169.3087, 2611.25)(152.88829, 6917.739)(153.05495, 7544.895)(185.45723, 4161.1714)(187.02025, 2635.163)(188.08942, 2457.3074)(168.07507, 17301.953)(169.32767, 12169.107)(170.079, 14638.86)(189.03511, 1883.0936)(191.03749, 7533.4375)(192.0365, 147.3)(171.02486, 33268.402)(172.0269, 1319.8396)
CPD-14596	1530689	1521108	1410073	1458422	838744	1012014	677121	760416	1146371	1179370	893965	1	634627	622292	120431	131191	878065	195829	515548	551037	463360	498220	877516	318752	CPD-14596	CPD-14596 [ C17 H29 N O11, tgt=56.69, overall=56.69 ]			(426.17188, 6756.701)(424.16486, 286.72498)(407.00317, 4528.433)(408.16617, 792.58325)(409.1783, 42832.375)(410.1831, 8295.137)(428.27283, 3755.5986)(428.19873, 413.67667)(429.2059, 4005.947)(407.47128, 6260.754)(408.92786, 61656.07)(409.93405, 30980.129)(410.94064, 31049.219)(411.19342, 46106.258)(443.0449, 735.22546)(444.21, 746.1575)(444.2162, 758.71)(423.82574, 728.06494)(425.213, 1036.13)(44…
CPD-6954	2508365	146598	184198	154226	1	2023418	555624	544290	2094208	2215746	2185073	932678	103076	94511	477537	478942	1	142350	1606259	1656531	1022870	1047120	2883598	3016368	CPD-6954	CPD-6954 [ C15 H13 O6, tgt=36.64, overall=36.64 ]			(290.5075, 1509.8287)(291.41507, 4789.7915)(292.283, 433.788)(293.0775, 384.89)(273.0626, 1559.96)(291.0895, 2396.9026)(272.07358, 11158.948)(273.0671, 1814.8016)(310.71942, 460.52002)(291.8005, 160729.52)(294.09967, 49024.234)(312.0654, 11979.8955)(313.06894, 651.04285)(298.4921, 3466.5)
CPD-8198	2265145	2227299	4678761	4850238	4668771	4736620	2606415	2387637	4592733	4507261	4617580	4551331	3466119	3603270	2150429	1995344	2397074	2383748	1395003	1998324	2535559	1399899	1410045	2648858	CPD-8198	CPD-8198 [ C13 H24 O10, tgt=71.60, overall=71.60 ]			(344.19394, 2749.233)(344.1451, 1738.67)(323.635, 2225.3599)(325.1314, 1164.2949)(341.15228, 3457.9824)(325.13766, 2218.7485)(326.7876, 1614.0366)(327.13666, 1527.4457)(360.53082, 1352.6722)(340.15652, 6984.2603)(341.1539, 2042.8167)(342.1714, 714.18)(363.36475, 3292.24)(364.99393, 965.70715)(365.138, 365.84)(345.1146, 18968.107)(346.11957, 2370.606)
CPD-8192	459056	458256	528261	499891	766319	781411	263034	245643	522735	517376	513141	545307	604591	625456	786030	768509	769019	789655	432350	448811	399815	409543	443089	450757	CPD-8192	CPD-8192 [ C14 H14 O3, tgt=68.98, overall=68.98 ]			(212.0895, 4809.74)(213.4236, 26299.084)(214.42708, 3282.5654)(215.1036, 396.28)(248.63168, 3657.8052)(249.12485, 10061.574)(231.09892, 8152.5024)(237.08395, 728.57996)(235.12852, 456.29556)
6-O-METHYLNORLAUDANOSOLINE	2525361	1156197	478616	665770	2408993	2386104	2162464	875022	2138761	1	2045276	2201230	1967022	1967958	1750710	1736798	1617332	1303973	661680	1493571	1718557	1775545	1912811	1709826	6-O-METHYLNORLAUDANOSOLINE	6-O-METHYLNORLAUDANOSOLINE [ C17 H20 N O4, tgt=58.03, overall=58.03 ]			(302.184, 55495.95)(303.19327, 7784.833)(305.1537, 3065.61)(286.1362, 9517.74)(287.1405, 1485.69)(289.1488, 139.45)(303.5443, 10704.732)(304.8168, 866.4466)(306.16086, 4945.41)(286.28067, 23216.004)(287.4748, 3973.8665)(288.14517, 194.70401)(320.17508, 5104.2427)(302.76212, 2798.48)(325.5594, 1658.9828)(326.13065, 365.285)(307.28378, 4378.136)(309.1274, 9237.38)(311.1201, 3430.91)
CPD-8191	102679	99391	127739	130631	273810	142024	1	1	283354	261395	316249	324078	2306865	2286271	162872	158456	78399	81680	217172	224382	338911	347671	149248	130898	CPD-8191	CPD-8191 [ C14 H14 O4, tgt= ]			(246.08858, 3150.1526)(230.849, 2469.1357)(248.10425, 2384.0574)(229.48813, 5977.4326)(264.79428, 4432.0835)(265.12173, 2941.804)(250.37325, 20880.928)(251.12285, 56461.43)(269.33203, 1963.0526)(270.08167, 1048.03)(253.92935, 27901.406)(252.07236, 10080.8)(253.06436, 11530.016)(254.06696, 1261.25)
RIBOSE-1-ARSENATE	252632	250590	278447	286652	271933	281998	226945	216924	294986	279376	257142	436030	366986	231946	681534	670744	643195	669635	360167	279382	460121	281448	363847	229814	RIBOSE-1-ARSENATE	RIBOSE-1-ARSENATE [ C5 H9 As O8, tgt=67.02, overall=67.02 ]			(271.95364, 3251.1104)(254.94722, 2258.5613)(255.94223, 10202.246)(256.9419, 5835.36)(272.95786, 29394.998)(273.96268, 4312.3467)(256.6184, 2945.2297)(290.3169, 1328.5787)(274.85062, 1744.5479)(274.9815, 1107.39)(296.9433, 2437.8567)(298.32983, 461.06073)(298.94464, 1040.2025)(280.3423, 1305.3541)(280.9462, 2352.49)
CPD-4621	242722	275445	395240	371539	1	434817	227700	242873	171783	1	298325	315715	172627	297135	583370	454264	205908	228536	595245	580075	1	1	294816	384348	CPD-4621	CPD-4621 [ C22 H35 N5 O11, tgt=47.56, overall=47.56 ]			(545.2294, 27453.99)(546.2317, 7355.31)(527.223, 3377.3137)(528.21893, 851.0267)(528.34644, 1579.7338)(565.2679, 922.70337)(549.28033, 1536.0983)(550.25543, 1338.71)(556.2221, 421.83334)
CPD-4622	399216	407973	279472	279379	2429540	2460728	490055	490067	1851617	1887135	3347105	3341314	623684	616568	661726	662266	563693	573802	600961	601371	1069183	1090230	1481105	1505983	CPD-4622	CPD-4622 [ C22 H33 N5 O11, tgt=49.24, overall=49.24 ]			(543.2096, 13347.65)(544.2122, 2122.265)(527.4995, 1753.6886)(550.25476, 484.62)(526.21106, 6854.13)(527.2228, 1848.51)(561.248, 59174.824)(562.2509, 14344.426)(563.2554, 3549.0312)(564.25, 371.17)(547.2633, 657.48)(548.1928, 915.855)
CPD-10122	1	1	78625	81954	84667	118565	1	1	1	1	1	1	1	1	1	1	1	1	1	1	1	1	1	1	CPD-10122	CPD-10122 [ C24 H42 O21, tgt= ]			(667.24744, 3072.2751)(651.21185, 14732.115)(652.2149, 3916.4924)(653.2156, 1052.1033)
CPD-12371	123197	150904	147234	129842	178057	175085	1	103411	202718	1	206503	1	97444	1	1	1	194345	184859	188581	179700	1	144217	192465	208236	CPD-12371	CPD-12371 [ C40 H56, tgt=1.68, overall=1.68 ]			(536.45245, 1236.4917)(559.43695, 6500.801)
CPD-10129	2042167	1959565	2220647	2185520	1509947	1553928	2909787	2887295	2228076	2232882	1646514	1627222	1747201	1788829	3303056	3170627	1537802	1573820	2707348	2786499	2008410	2058702	2318791	2348539	CPD-10129	CPD-10129 [ C10 H13 N5 O3, tgt=92.24, overall=92.24 ]			(251.77147, 5224.022)(234.09184, 1275.23)(252.10603, 7156.2783)(234.9572, 4482.5083)(270.14352, 2350.8035)(254.69507, 898.61725)(274.38193, 978.13293)(256.07922, 60382.715)(257.0828, 7013.828)(258.0919, 602.5382)
PYRIDOXAL_PHOSPHATE	135541	139541	187066	170637	155143	168863	143514	145433	267141	284992	342385	310929	210095	148647	124242	111846	163695	210263	211999	233528	145719	170802	81020	156276	PYRIDOXAL_PHOSPHATE	PYRIDOXAL_PHOSPHATE [ C8 H8 N O6 P, tgt=60.18, overall=60.18 ]			(245.34023, 5802.9253)(246.01476, 919.45996)(228.33531, 8258.986)(230.00395, 2032.9102)(231.00192, 2205.15)(247.395, 14851.37)(229.47665, 16735.854)(230.27342, 2251.2085)(265.05392, 985.40753)(267.0545, 5144.282)(248.70935, 22627.92)(250.00401, 3953.3518)(250.0437, 1781.44)(272.8796, 1318.1945)
CPD-12362	1475879	895341	3150171	3845430	918901	939922	4485647	4346788	2492528	1135783	3286176	909870	787781	1162525	1099496	994907	1923056	2068758	3950556	5765236	2346757	2486334	3695352	4503531	CPD-12362	CPD-12362 [ C19 H25 O6, tgt=60.37, overall=60.37 ]			(349.73895, 18967.45)(352.01016, 12361.02)(354.1856, 81.35)(331.50974, 2843.1165)(351.97443, 3421.0398)(353.43695, 2005.4375)(354.4349, 3456.4526)(355.18338, 3028.9766)(334.70468, 42069.734)(335.71744, 9766.428)(336.68298, 2285.0688)(367.73825, 31372.16)(368.20572, 14216.38)(369.20984, 1403.1915)(349.2351, 35354.64)(350.19803, 10679.013)(351.2032, 2257.09)(373.93512, 1390.8276)(374.82663, 1703.99…
CPD-12365	929261	950344	618447	606862	232643	230132	399930	403279	1	1	1	82710	102380	1	132745	130601	543574	547182	234459	238433	154270	164487	1	78887	CPD-12365	CPD-12365 [ C10 H12 N5 O8 P, tgt=48.06, overall=48.06 ]			(343.03537, 22290.775)(344.03857, 4373.3354)(345.03262, 4433.0576)(367.01434, 3737.495)
CPD-12367	3700083	3725817	3880151	3905431	3896161	3824289	3146914	3092431	698396	5616017	6080739	6109143	4727760	4773347	2462569	2441033	5183968	5259549	6279795	6246792	4213672	4294468	4299758	4315712	CPD-12367	CPD-12367 [ C10 H12 N5 O9 P, tgt=57.50, overall=57.50 ]			(395.06772, 173729.39)(396.07062, 28569.443)(377.0597, 8741.829)(378.06274, 918.14667)
N-DELTA-PHOSPHONOACETYL-L-ORNITHINE	214837	86269	309212	78778	98334	98792	262257	265439	636899	613167	527010	524537	254264	259036	165615	176059	627535	636561	228822	1	187287	254153	186037	185725	N-DELTA-PHOSPHONOACETYL-L-ORNITHINE	N-DELTA-PHOSPHONOACETYL-L-ORNITHINE [ C7 H14 N2 O6 P, tgt=46.67, overall=46.67 ]			(254.0675, 6257.5)(239.72711, 2122.6667)(240.0644, 1914.07)(256.44843, 5012.6025)(257.74197, 258.8033)(237.26392, 49682.66)(240.0713, 16792.645)(273.4733, 4990.1875)(274.6048, 3609.0696)(275.50897, 5184.016)(276.1116, 515.07)(256.21405, 1641.578)(257.68927, 2236.576)(258.09515, 335.92)(280.62122, 14883.592)(280.0633, 1954.78)(259.46725, 7601.803)(260.64484, 1946.04)(263.049, 431.335)
CPD-12360	1183074	526204	1	1	376105	439768	1500297	4149413	400484	1	512595	408951	1174610	1144862	1456318	1447619	1491311	1937838	3378483	4055951	678302	1	1066900	931594	CPD-12360	CPD-12360 [ C20 H28 O6, tgt=60.62, overall=60.62 ]			(366.0277, 4460.388)(368.189, 5032.3604)(347.26266, 6680.408)(348.96814, 27148.32)(349.9745, 11408.997)(350.1982, 10743.22)(365.69464, 16566.766)(366.95126, 3983.475)(347.18793, 4730.177)(348.18845, 1177.3025)(383.40607, 5721.267)(385.98868, 3547.021)(385.73706, 123.845)(364.78802, 4273.3906)(368.414, 1590.6721)(390.64438, 3211.2659)(391.78656, 1789.566)(371.97525, 16484.184)(373.1786, 10652.505)…
CPDQT-349	317834	298576	1	275892	134732	134159	1	419349	224791	261576	261238	259795	2336437	217306	2659761	342419	213989	1	288961	278279	300373	284776	562694	467970	CPDQT-349	CPDQT-349 [ C9H19NO2S, tgt= ]			(205.11557, 6618.411)(187.1016, 15139.314)(188.10565, 2335.0974)(206.1149, 5255.0703)(189.60742, 15976.325)(191.10887, 1032.0233)(225.1457, 2813.738)(206.92659, 12641.528)(208.13828, 2841.063)(231.66544, 6820.124)(233.1109, 12753.21)(212.73717, 15380.224)(214.03404, 2257.7937)(214.42519, 304.54)
CPD-8177	219769	379740	605982	256270	247604	140292	437481	298318	139059	101423	2675611	859242	374061	269145	728175	493522	158795	138972	119193	110342	260170	132612	179642	159785	CPD-8177	CPD-8177 [ C55 H71 N4 O5, tgt=47.53, overall=47.53 ]			(871.5603, 16192.323)(872.5634, 9038.403)(873.5664, 1418.7073)(849.5185, 33242.21)(850.5204, 9992.234)(851.51654, 1568.775)(872.5574, 3515.42)(873.5617, 146.17)(871.0597, 26417.922)(872.5636, 17764.057)(873.5665, 4048.2046)(893.1621, 1312.5038)(894.54474, 1092.9066)(877.0126, 3070.5)(877.5159, 76704.52)(878.519, 35991.49)(879.5172, 13201.61)
CPD-12399	2050502	2176423	2289767	2219037	2480243	2486565	427049	440452	3381800	3312091	3480704	3551355	1930383	1893567	620956	602280	1838734	1866682	3462725	3607745	2514350	2455132	2309785	2395769	CPD-12399	CPD-12399 [ C18 H31 N4 O7 S2, tgt=60.34, overall=60.34 ]			(463.15125, 10303.975)(464.155, 782.48)(499.2098, 647.8489)(479.1825, 35500.234)(480.18546, 6911.567)(481.18613, 1482.4171)(486.13617, 1816.9548)(487.14075, 397.325)
CPD-12398	328044	304348	737740	692303	1083358	1073725	674488	1038036	861497	822135	841950	838044	967614	1	612855	612909	747233	739586	1061708	1081433	662935	643708	613788	613825	CPD-12398	CPD-12398 [ C8 H17 N O2 S, tgt=47.46, overall=47.46 ]			(193.88039, 8818.626)(175.08415, 305.36142)(195.10489, 1155.33)(176.09505, 2610.6128)(211.12976, 5192.7437)(212.13164, 587.61554)(193.70044, 840.8575)(194.11595, 263.725)(214.69131, 10092.825)(215.70288, 520.4177)
CPD-12397	301255	277625	417957	1	332946	365692	357948	338479	1352588	1	1	1	480531	482809	879666	854699	796278	797813	968929	967017	593331	620243	593875	586234	CPD-12397	CPD-12397 [ C12 H23 N3 O4 S2, tgt=38.01, overall=38.01 ]			(341.5036, 3212.0122)(342.1111, 278.33)(319.33286, 11214.64)(320.54263, 831.0286)(321.1106, 2147.92)(342.10895, 288.425)(320.1157, 3115.7202)(321.10928, 2397.42)(357.14624, 18129.182)(358.1491, 568.7691)(342.7322, 21966.648)(364.85257, 8912.122)
CPD-12396	2284932	2320702	2497992	2441368	4556523	4645589	1202714	1201510	3142110	3190308	3135018	3151024	3100113	3123280	2030275	2014006	1	3032025	1006147	1037319	1501199	1500142	1644842	1629573	CPD-12396	CPD-12396 [ C17 H29 N4 O7 S2, tgt=79.05, overall=79.05 ]			(465.14606, 110343.805)(466.14908, 26704.814)(467.1521, 4423.671)(454.1496, 344.93)(485.19382, 1630.7983)(475.11707, 4278.2495)(476.1207, 1364.9211)
LATHYRINE	6751565	6680401	4805444	4570803	8520517	8628562	3461790	1926225	3764694	3622803	5357916	6927746	1410576	1675531	3722837	3557787	4403130	4513322	3836884	1981057	3260837	3267120	3551551	3450996	LATHYRINE	LATHYRINE [ C7 H10 N4 O2, tgt=98.98, overall=98.98 ]			(182.07945, 157389.52)(183.08214, 15694.431)(184.08408, 2076.397)(164.07109, 6921.154)(187.09903, 984.9576)(166.1955, 95070.164)(167.0785, 5295.975)(201.12164, 5979.1187)(203.11826, 15502.193)(204.98927, 9628.065)(205.124, 2372.65)(184.16025, 754.929)(186.11476, 2791.7666)(208.58125, 590.685)(187.18666, 2935.0852)(188.66968, 1063.844)(190.0705, 371.11)
CPD-12395	450894	441545	1	382927	217333	227674	414562	411788	284061	227774	252835	241840	305612	335615	258339	262796	546621	556986	622307	653657	200166	212879	263145	256216	CPD-12395	CPD-12395 [ C7 H15 N O2 S, tgt=59.43, overall=59.43 ]			(179.42647, 5222.4463)(180.48463, 16504.988)(182.0131, 85917.125)(162.16028, 3479.5579)(164.07047, 4134.3296)(180.08833, 2764.6033)(181.0875, 1338.4)(195.1186, 9035.302)(196.1236, 134.94)(178.23799, 1823.1754)(202.06798, 12129.831)(184.45047, 8605.178)(185.84544, 12891.444)(187.06259, 3318.3967)
CPD-4604	2105841	2101657	2470283	2494787	1	358901	2516982	1	1	724305	1	1	1	1	1	1	2413565	2362756	695728	3234827	2146660	1	3617572	3607300	CPD-4604	CPD-4604 [ C12 H11 N5, tgt=43.74, overall=43.74 ]			(225.7713, 5140.701)(228.36346, 4602.794)(227.1031, 187.85)(227.91467, 1667.892)(229.31589, 3574.3179)(230.45032, 1178.3434)(231.1189, 342.27)(243.28513, 21598.031)(244.50064, 2663.0715)(250.7356, 4963.87)(251.60034, 65.935)
CPD-8179	706805	824645	5193804	650025	1	322135	3902901	1	716043	668297	975496	1244577	1379873	436804	1	962790	593876	533540	139586	697054	611801	1	538437	3419497	CPD-8179	CPD-8179 [ C6 H3 N2 O5, tgt=47.01, overall=47.01 ]			(184.12955, 1800.2405)(184.0127, 373.94666)(167.99826, 2992.1213)(186.0163, 369.31)(167.90785, 1554.8461)(171.01666, 3671.4302)(201.04149, 56573.133)(202.04729, 4951.4585)(184.02885, 8919.714)(186.09334, 4518.786)(187.40234, 2247.5725)(188.03993, 3751.5203)(188.9905, 536.835)
CPD-12394	302800	281715	1095609	369355	725873	731874	273134	307271	400327	408331	424735	430456	1	1	1	1	822758	835146	678668	738383	386456	392543	331457	319698	CPD-12394	CPD-12394 [ C11 H21 N3 O4 S2, tgt=56.79, overall=56.79 ]			(323.50174, 5275.565)(325.43015, 1296.9467)(326.0906, 1241.84)(305.6603, 7080.749)(324.10214, 8187.2856)(325.10483, 461.96252)(308.08292, 1288.22)(343.97955, 4459.7295)(345.74106, 12778.859)(345.1229, 373.35248)(347.1263, 37495.734)(324.97168, 2366.7275)(327.6554, 803.7669)(328.88605, 2315.9307)(329.1177, 1105.6635)(349.08163, 4177.5127)(331.0737, 153.52998)(332.073, 158.36)
CPD-8178	104907	101522	562882	264153	399809	229117	412510	292235	1	183869	127574	1	114952	120184	509527	516894	120796	125792	220629	229434	350704	209915	93542	108074	CPD-8178	CPD-8178 [ C55 H72 N4 O6, tgt=46.56, overall=46.56 ]			(885.53876, 1737.4476)(886.54224, 598.4425)(866.5373, 6048.159)(867.5382, 1591.3433)(907.5208, 11035.376)(908.52386, 5959.2944)(909.5289, 1402.6871)
CPD-12393	855271	905918	853585	853629	1673212	1689315	1	332568	758644	739500	838187	853895	1205744	1242151	1	720359	1452207	1450205	588977	571332	494145	508750	587627	601451	CPD-12393	CPD-12393 [ C16H27N4O7S2, tgt= ]			(451.12305, 643.2)(433.11966, 48283.438)(434.12268, 11283.101)(471.1783, 838.17)(479.1119, 754.94)
5-DEHYDROGLUCONATE	1	1292809	1	1088730	149036	121134	1939424	1	2171529	2287086	2613638	1	1	1	1	1161328	1	1510067	1383777	1404559	1134207	1031691	1342260	1	5-DEHYDROGLUCONATE	5-DEHYDROGLUCONATE [ C6 H9 O7, tgt=47.26, overall=47.26 ]			(177.02776, 5132.19)(178.0277, 165.35)(179.8422, 15123.0)(179.03685, 750.43)(213.8754, 857.05096)(215.24498, 2466.105)(216.08235, 890.24)(196.04655, 651.95)(200.01535, 44928.977)(201.01584, 4849.865)
CPD-6981	267745	267887	263090	271880	248564	240571	459271	456414	1159698	1166299	1021155	1022188	311584	327775	1	116900	273055	285511	459628	467126	740665	753925	705332	700782	CPD-6981	CPD-6981 [ C18 H15 O8, tgt=77.90, overall=77.90 ]			(359.07666, 2535.662)(341.0647, 29947.924)(342.06757, 4362.276)(343.06567, 909.5475)(363.89572, 6321.929)(365.10233, 8829.187)(381.1123, 3716.862)(359.09644, 6631.8564)
CPD-12390	651292	1	1648801	1706295	571133	577387	555408	534360	819887	789359	735273	781137	454785	486978	417780	424330	434035	288772	486602	475407	339644	367024	374984	393048	CPD-12390	CPD-12390 [ C15 H25 N4 O7 S2, tgt=43.68, overall=43.68 ]			(440.11343, 13286.331)(442.11426, 4281.5103)(443.11948, 3099.7166)(424.09796, 287.325)(439.94635, 10246.47)(442.11575, 10176.475)(443.03775, 3146.2246)(443.11923, 4786.987)(444.1263, 101.37)(455.1498, 3157.6328)(456.16467, 985.62665)(457.1738, 166.36)(438.89203, 3429.5762)(439.67123, 4174.509)(464.10358, 264.62)
CIS-3-HEXENOL	1070072	993455	587352	608291	775914	780845	802432	812129	1	1	660215	665661	1	616475	735461	704480	628426	615739	1308410	1316746	1	1	523978	1	CIS-3-HEXENOL	CIS-3-HEXENOL [ C6 H12 O, tgt=66.94, overall=66.94 ]			(104.10612, 387743.94)(120.125175, 144461.25)(100.11106, 13247.261)(105.06855, 6210.0635)
ADIPATE	5209452	5174322	2372743	2389502	2023062	1934096	2828859	2233455	1552028	4322709	1965983	1842778	2642642	2461120	2449137	3004893	2918213	2941275	2989324	2335310	1873194	1836414	2727855	3941607	ADIPATE	ADIPATE [ C6 H8 O4, tgt=83.22, overall=83.22 ]			(145.0477, 4792.01)(127.03485, 2400.5498)(167.03195, 1029.5505)(149.02176, 113676.555)(150.02509, 7749.4478)(151.0295, 195.51501)
CPDQT-350	1106175	1081736	857531	1124896	875389	1630514	554490	1	820489	764062	610862	602341	689760	713840	517175	527148	1420136	1408114	1	2385992	1041510	1252239	834532	808070	CPDQT-350	CPDQT-350 [ C9 H19 N O S, tgt=56.61, overall=56.61 ]			(191.93164, 9053.884)(190.12468, 668.4367)(171.10968, 1608.7085)(190.62648, 1433.0742)(175.22649, 10983.983)(176.61551, 1468.5001)(209.15077, 6799.9053)(210.14989, 865.62244)(190.94048, 3522.7168)(212.7944, 3233.928)(213.44328, 656.74164)(195.04073, 3606.8584)(197.2791, 1969.8436)
CPD-8162	3056360	3092222	2157987	2188928	2950055	3034710	3739203	3778895	3494120	3378145	2482157	2417684	3094560	3183033	2938400	2980265	1301580	1334880	2716895	2721231	3010787	3098196	2151775	2119045	CPD-8162	CPD-8162 [ C49 H86 O15, tgt=54.83, overall=54.83 ]			(932.6179, 29823.713)(933.62085, 15842.876)(934.6208, 4501.2583)(937.57416, 90257.164)(938.57697, 46672.24)(939.57935, 13448.109)(940.58203, 2322.5503)
CPD-8160	438026	433495	507110	516841	631742	637967	1	1	691550	674346	684472	716173	353394	336523	1	1	584181	581725	1	691066	512460	500522	630622	613541	CPD-8160	CPD-8160 [ C49 H90 O15, tgt=47.40, overall=47.40 ]			(925.63, 10912.53)(925.63074, 18244.049)(926.6339, 8598.913)(920.67596, 38356.844)(921.67896, 18257.953)(922.6812, 4976.197)(941.6035, 2164.146)(942.6067, 402.85336)
DIMETHYLSULFONIOACETATE	1	1	1	660260	1130968	1700055	182009	599807	1020762	893474	450532	890163	1	641321	1	1661209	1242084	731154	1105880	424146	322383	1653625	798832	846009	DIMETHYLSULFONIOACETATE	DIMETHYLSULFONIOACETATE [ C4 H8 O2 S, tgt=65.66, overall=65.66 ]			(122.523865, 5999.1133)(102.013794, 5852.7227)(139.32495, 9860.84)(140.056, 49430.09)(141.05472, 11110.306)(122.043335, 5277.671)(143.80455, 18787.182)(144.2653, 3851.1938)(130.00613, 9746.003)
CPD-8165	1145345	1	1232033	1205996	2252009	2278394	1013828	1030686	1557707	1567391	1617527	1600507	1950699	1947786	896862	1	1473612	1481080	1461187	1460225	1188496	1186113	1411890	1479306	CPD-8165	CPD-8165 [ C45 H78 O10, tgt=47.10, overall=47.10 ]			(780.5429, 45473.418)(781.54614, 21505.441)(782.54944, 4690.97)(799.6023, 1883.3145)(778.56305, 38607.76)(779.565, 9269.225)(780.56714, 928.8554)(804.5354, 1319.835)(788.7198, 970.4991)
CPD-8166	2206846	2168556	906387	895103	2601503	2607377	745069	742146	1832149	1796536	2395822	2430397	1624119	1604602	798871	839610	878976	891713	717504	737711	2858169	2864718	1687877	1710245	CPD-8166	CPD-8166 [ C45 H76 O10, tgt=51.93, overall=51.93 ]			(794.5666, 20474.092)(795.56964, 9556.792)(796.56396, 3606.754)(797.5361, 782.41003)(799.5227, 58261.223)(800.5256, 27160.787)(801.5286, 6769.3223)(802.53143, 1165.3734)
CPD-8163	1137060	1130100	725328	727762	925258	952075	1431243	1444962	840166	819228	447422	440367	435151	422213	1372210	1365453	403395	420361	740710	732244	732709	737513	394026	392148	CPD-8163	CPD-8163 [ C49 H88 O15, tgt=51.72, overall=51.72 ]			(921.5999, 17132.291)(922.6032, 9554.03)(923.60596, 2398.1965)(934.63336, 11929.205)(935.63617, 6118.299)(936.6373, 1379.3201)(939.5892, 31979.42)(940.5922, 16302.031)(941.5947, 4399.426)(921.5988, 17897.434)(922.60187, 10098.489)(923.6049, 2668.1667)
CPD-4609	141490	185764	99009	116970	91845	289418	131721	137986	1	435569	431117	429522	110500	160044	160262	156409	118831	133409	138398	133944	120755	101966	93789	110829	CPD-4609	CPD-4609 [ C10 H9 N5 O, tgt=86.23, overall=86.23 ]			(215.07635, 7646.6978)(216.08154, 5553.2197)(219.09698, 11752.199)(220.09843, 2192.115)(199.08049, 8019.824)(200.08249, 968.2719)(233.11328, 1260.4275)(216.60408, 2619.6843)(216.1108, 632.05)(221.26674, 892.29407)(223.07092, 94795.66)(225.06964, 1543.1566)
CPD-8164	3056360	3092222	2157987	2188928	2950055	3034710	3739203	3778895	3494120	3378145	2482157	2417684	3094560	3183033	2938400	2980265	1301580	1334880	2716895	2721231	3010787	3098196	2151775	2119045	CPD-8164	CPD-8164 [ C49 H86 O15, tgt=54.83, overall=54.83 ]			(932.6179, 29823.713)(933.62085, 15842.876)(934.6208, 4501.2583)(937.57416, 90257.164)(938.57697, 46672.24)(939.57935, 13448.109)(940.58203, 2322.5503)
CPD-4608	339352	722236	190136	1227769	728709	502221	382470	335160	330419	2272075	1652005	3247620	329572	318113	361254	345720	1264880	286554	427725	434956	2124381	308060	331250	2107100	CPD-4608	CPD-4608 [ C18 H21 N5 O5, tgt=58.45, overall=58.45 ]			(387.6523, 5383.706)(389.15393, 1018.5101)(390.172, 729.41)(369.67923, 5611.964)(370.16138, 588.945)(389.662, 4368.511)(391.0276, 4158.5825)(371.05478, 11329.4795)(372.49503, 1211.4688)(374.1542, 187.29)(407.49594, 2094.042)(408.2069, 814.20496)(409.19623, 5490.0703)(391.0755, 9107.346)(391.8552, 2223.7517)(412.88065, 5528.5156)(413.48538, 2151.0715)(413.1563, 683.525)(415.16095, 6514.6846)(394.4…
BISOHMYR-GLUCOSAMINYL-1P	2003947	1916616	1118405	1417722	1592632	1537278	779444	770374	2319981	2412025	3369172	2486649	1471094	1500109	609258	1	1570055	1604509	1009563	1031319	2029401	2139600	1919562	1856596	BISOHMYR-GLUCOSAMINYL-1P	BISOHMYR-GLUCOSAMINYL-1P [ C34 H64 N O12 P, tgt=64.91, overall=64.91 ]			(709.4308, 987.44)(691.39514, 53577.824)(692.3983, 19876.984)(693.4021, 4702.0015)(713.4333, 9957.162)(714.6128, 3912.6116)(715.4356, 19681.582)(716.4391, 8154.177)(697.0811, 2505.1133)(697.4149, 2205.96)(698.4151, 275.34)(730.58856, 10198.057)(731.873, 5308.8193)(733.34534, 3622.4307)(733.45807, 4585.98)(713.02167, 10624.001)(714.5707, 6503.2285)(715.4588, 19721.186)(735.3595, 1829.5308)(736.415…
PROPIONYL_ADENYLATE	1	1	147085	154864	182221	445508	1	144317	600043	264312	497827	226936	351988	369642	1	1	349824	358262	1	1	411651	411737	1	1	PROPIONYL_ADENYLATE	PROPIONYL_ADENYLATE [ C13 H17 N5 O8 P, tgt=22.08, overall=22.08 ]			(384.07864, 11634.363)(385.0794, 792.944)(402.11664, 16143.564)(403.12305, 2900.48)(426.7084, 2681.1357)(426.0834, 852.82495)
CPD-12389	21799892	21488392	1328911	1289497	1276163	20695136	20441184	20484202	17844404	1	1	1	1	1	19225718	18953904	1	18441572	18678272	18807532	14952162	15013638	17316740	17293520	CPD-12389	CPD-12389 [ C5 H11 N O2 S, tgt=57.25, overall=57.25 ]			(150.05365, 168026.97)(134.04135, 228.0)(150.88063, 23245.3)(151.98991, 19097.584)(153.05508, 837.805)(132.17569, 1541.2848)(167.08792, 220524.3)(168.09032, 22215.94)(169.0932, 266.02)(150.07275, 392.66498)(173.04004, 734.32666)(154.28253, 366.23)(155.03325, 201.39)
CPD-12388	401180	293205	258492	169246	6073716	515936	1557491	1622389	9447353	9332981	598382	586367	2583687	2580063	2236411	2233845	561754	482930	683122	794164	1596548	1612704	1567706	156959	CPD-12388	CPD-12388 [ C15 H18 N4 O4 S, tgt=22.43, overall=22.43 ]			(352.3054, 1670.3386)(355.09818, 62092.59)(353.10718, 6529.3477)(354.11148, 438.22006)(334.23615, 62029.746)(334.096, 14976.803)(370.6739, 3458.7334)(374.14285, 498.8767)(350.98932, 6710.2666)(351.96436, 1452.1315)(352.1335, 219.17)(378.3433, 1160.7775)(359.08228, 12089.122)(358.37997, 5227.291)(361.0863, 8817.67)
CPD-4610	198533	685169	782661	210758	278163	306608	571349	331948	301501	314931	205844	196812	118309	129083	484965	143772	1206226	1909903	1692751	1698230	151573	558957	1066817	461309	CPD-4610	CPD-4610 [ C16 H19 N5 O6, tgt=83.98, overall=83.98 ]			(377.5388, 19871.484)(378.54105, 3863.8938)(379.15375, 788.365)(359.34592, 8754.226)(360.1316, 2948.04)(361.1349, 86.74)(382.9605, 644.556)(361.58304, 2187.5776)(363.47083, 516.88666)(365.1513, 1693.1201)(396.67392, 2370.3855)(397.84653, 2384.443)(399.85178, 924.9133)(379.56, 880.78796)(380.1708, 1654.6167)(381.1728, 4900.07)(401.85156, 987.3891)(403.8016, 4202.7104)(384.82065, 4982.7334)(385.909…
CPD-13420	260385	266386	3172602	3196054	261529	261513	2395532	1	301292	305335	364722	380546	369875	1686755	1	1960847	3220978	4221837	913927	1014552	749004	1303748	641006	1728275	CPD-13420	CPD-13420 [ C18 H28 N O5, tgt=45.08, overall=45.08 ]			(340.6481, 9568.457)(341.6507, 2006.0471)(341.20734, 824.9567)(325.01498, 2227.5647)(339.76428, 6869.0522)(341.41187, 2221.252)(343.21014, 2634.6548)(322.05936, 3815.431)(322.2063, 1141.38)(359.31326, 2971.1775)(359.9917, 3393.38)(360.2464, 11164.46)(341.22342, 106.94)(361.18918, 25165.498)(362.18842, 5569.2607)(363.17386, 1073.8583)(344.32025, 8686.764)(346.17813, 1251.053)
CPD-12384	915177	900831	890725	687887	790505	632671	647073	595580	918408	683698	831200	1216875	411243	1	320677	296301	1	542909	752950	722820	120238	124401	153400	153717	CPD-12384	CPD-12384 [ C18 H23 N4 O7 S, tgt=37.14, overall=37.14 ]			(440.48788, 4476.8115)(440.83356, 1955.043)(442.13217, 1454.27)(444.128, 358.47)(422.4629, 3187.6165)(442.64178, 2230.625)(422.58435, 3193.8374)(424.1253, 86.0)(457.17038, 3525.5999)(440.27255, 4532.2183)(442.93594, 6652.498)(445.15518, 13915.314)(464.22296, 9444.101)(465.1331, 902.27)(449.1021, 6733.8315)(450.1053, 1244.116)
CPD-12387	1946119	346865	380252	380837	366496	366726	189550	179728	403332	386026	329082	300460	1843623	236859	1024109	1076324	3051449	1	1041126	1040644	188200	175163	193890	174800	CPD-12387	CPD-12387 [ C20 H24 N5 O7 S, tgt=57.80, overall=57.80 ]			(481.62817, 635.0113)(461.1253, 1291.36)(463.131, 66263.41)(464.13397, 13910.775)(465.13425, 6391.8)(466.1361, 1035.035)(463.13077, 30212.197)(464.13397, 6382.2686)(465.1333, 2845.1238)(466.13525, 473.9625)(497.60474, 1246.1521)(478.53317, 746.3109)(483.12213, 61019.27)(484.12515, 15034.766)
CPD-12386	503639	583370	483933	466687	594348	577973	409186	495152	657613	373049	389253	496569	718995	845509	1120950	1	458026	757315	442012	423699	261707	317749	1	341902	CPD-12386	CPD-12386 [ C10 H10 N2 O2, tgt=54.51, overall=54.51 ]			(190.21463, 2351.2583)(172.49916, 5713.779)(174.06886, 3105.8516)(192.35127, 8361.021)(194.24258, 610.48)(195.42712, 232.13335)(173.07388, 1143.5901)(174.07254, 136.205)(212.66481, 11476.882)(213.12125, 26926.34)(195.1151, 614.32)(215.51929, 3942.7031)
CPD-12381	1051720	1066475	1141948	1168062	2516401	2459096	1	1	1	1	1	1	1065196	1087441	1166447	1152950	1516527	1513615	1	1	1	1	1	1	CPD-12381	CPD-12381 [ C10H13N5O5, tgt= ]			(283.09103, 74373.19)(284.09433, 11210.208)(270.09763, 5892.4053)(302.1347, 4610.615)(303.121, 319.16)
CPD-6994	191297	170630	408755	408969	192821	214059	286864	389832	211113	543088	279443	310861	362947	379704	181037	181257	151784	161053	454331	786798	167831	405295	302574	319391	CPD-6994	CPD-6994 [ C15 H11 O6, tgt=22.48, overall=22.48 ]			(287.8905, 6315.636)(289.05685, 2656.6133)(271.55383, 175.285)(272.0519, 256.88)(290.40436, 4204.8)(272.19492, 7826.202)(273.05545, 1555.2633)(305.0938, 3772.8066)(289.80948, 1853.7892)(291.79855, 2422.1414)(292.0847, 1171.48)(313.0438, 700.44)(294.707, 2107.7498)
CPD-6995	9101687	384393	11084007	1277933	10808816	10690886	9442829	246951	9026393	495991	4572688	2324893	827861	1192152	1845016	1371548	1469216	1264518	1174201	1280328	1815039	926938	848481	1146475	CPD-6995	CPD-6995 [ C4 H10 O4, tgt=84.30, overall=84.30 ]			(126.063705, 2141.5)(106.04881, 3668.5625)(125.377686, 5847.958)(109.477455, 2642.0537)(110.0681, 247.01001)(144.37823, 9825.52)(144.1019, 19060.95)(126.0901, 423.34)(145.04797, 57928.14)(146.0506, 4768.94)(127.03677, 47005.535)(128.0387, 1368.802)
TARTRATE	1	1	451598	279265	1	332647	490314	389008	5780785	524277	329447	500041	3409940	1	1	1	5351376	1441288	1	311961	6174841	307936	1456724	4010501	TARTRATE	TARTRATE [ C4 H4 O6, tgt=50.12, overall=50.12 ]			(153.01231, 270.61502)(129.99342, 11993.494)(130.9969, 644.7325)(152.44536, 555.0814)(153.01396, 268.74335)(130.99754, 6444.3403)(168.66647, 1596.222)(169.75749, 2097.3557)(170.04292, 962.395)(171.0464, 10.95)(152.37074, 7034.785)(153.0382, 377.49)
CPD-8168	19332662	19139068	10430945	10229188	19806418	20003500	320550	318961	453465	461999	417283	449783	17120120	17763158	252842	285964	12395381	12684371	390340	389037	414572	400297	352915	361056	CPD-8168	CPD-8168 [ C45 H74 O10, tgt=93.12, overall=93.12 ]			(775.52704, 2123.8743)(776.5282, 317.1)(757.51495, 7198.363)(758.5181, 2820.6106)(792.5527, 205127.84)(793.5556, 100921.195)(794.5526, 29957.994)(795.54407, 6460.7974)(796.54395, 855.14496)(777.5601, 85047.04)(778.563, 35815.33)(779.56494, 8560.226)(780.56714, 895.7888)(797.50977, 385089.94)(798.51154, 227933.0)(799.51404, 59223.562)(800.51624, 10763.075)(801.5189, 520.112)
CPD-12383	530203	528278	630778	633399	572886	586063	485385	488350	1275436	1304481	1	354068	552351	597050	568729	720760	424492	388013	1	482478	1192127	1	937540	1	CPD-12383	CPD-12383 [ C8 H9 N O2, tgt=54.19, overall=54.19 ]			(151.51176, 1157.365)(155.74017, 3206.8484)(156.07434, 11649.404)(135.05844, 275037.5)(136.56207, 324822.3)(137.06349, 43771.305)(154.87505, 4171.2354)(139.07495, 558.295)(169.09467, 855.255)(156.0999, 939.968)(175.05461, 4130.88)(157.20026, 718.60767)
CPD-8167	2206846	2168556	906387	895103	2601503	2607377	745069	742146	1832149	1796536	2395822	2430397	1624119	1604602	798871	839610	878976	891713	717504	737711	2858169	2864718	1687877	1710245	CPD-8167	CPD-8167 [ C45 H76 O10, tgt=51.93, overall=51.93 ]			(794.5666, 20474.092)(795.56964, 9556.792)(796.56396, 3606.754)(797.5361, 782.41003)(799.5227, 58261.223)(800.5256, 27160.787)(801.5286, 6769.3223)(802.53143, 1165.3734)
CPD-4613	1159749	1183465	847592	2695007	3543569	1019697	1152338	380571	846854	818754	4780218	4616900	1648662	1698359	758798	710222	2201034	2264154	870818	856887	1904945	782580	906065	2174629	CPD-4613	CPD-4613 [ C16 H23 N5 O6, tgt=52.04, overall=52.04 ]			(384.17166, 2390.0217)(385.172, 1595.0)(364.72348, 3225.16)(385.68085, 1535.6024)(387.1913, 3612.87)(367.67648, 5172.93)(367.36932, 10739.6455)(367.17215, 3442.46)(400.53055, 110074.64)(401.53354, 21928.15)(401.19067, 6263.5503)(402.1913, 786.14)(381.80588, 9217.369)(382.39575, 4291.4897)(383.20703, 596.50336)(407.41162, 17949.318)(408.1674, 3920.7852)(387.29193, 4463.349)
CPD-6993	660660	672799	677604	667192	328385	346280	200182	181539	2603849	2617447	289296	281757	317006	465458	3074971	441331	4914070	4958746	439765	451403	2483642	105299	130490	100939	CPD-6993	CPD-6993 [ C15 H12 O4, tgt=61.82, overall=61.82 ]			(256.5268, 20578.254)(257.7171, 4072.4358)(258.09152, 735.52)(239.69215, 28514.348)(240.06807, 7276.045)(257.3048, 4778.656)(258.0899, 232.1)(242.3353, 28870.68)(277.61334, 5487.308)(276.97018, 807.31854)(278.71808, 9864.037)(279.1167, 4086.465)(260.98517, 8205.104)(279.41476, 20166.688)(280.06265, 5566.1147)(281.065, 203.04)(261.8557, 15330.7295)(262.05524, 655.085)(263.0482, 844.89)
VITEXIN	1	1	430096	445638	673140	689853	1	1	189275	192869	1	1	1	1	1	1	174910	149591	1	1	1	1	1	1	VITEXIN	VITEXIN [ C21H19O10, tgt= ]			(434.1098, 848.63245)(435.12228, 830.03)(415.7093, 539.57404)(450.64108, 3413.7021)(431.13043, 4935.634)(432.1329, 763.66003)
CPD-11281	430117	404924	467959	491709	155814	155385	465564	446621	397756	377568	460950	224169	360688	348714	410480	394681	368906	416922	482859	491870	484185	511827	467800	465127	CPD-11281	CPD-11281 [ C10 H16 N3 O6 S2, tgt=47.49, overall=47.49 ]			(338.80164, 8414.525)(340.05273, 878.29004)(321.0376, 2655.035)(324.03607, 1210.7075)(325.0392, 355.06)(339.05475, 7456.0327)(321.0391, 3595.0176)(322.05225, 610.04834)(358.0855, 1336.78)(339.0762, 2940.06)(363.03656, 344.76)(349.01843, 4076.5276)
CPD-4661	1659958	1662258	1	2798417	1127882	1161571	1	1	2231166	1	1405856	1410964	2956512	3086225	3585522	3536014	2349179	2312682	3490231	3407279	2494074	2473888	2133050	2174138	CPD-4661	CPD-4661 [ C15H24O2, tgt= ]			(219.1724, 193097.64)(220.1755, 28788.15)(221.178, 1538.87)(236.1701, 383.37)
CPD-4663	202196	212815	426023	427851	668309	646902	251521	245722	431399	534742	597121	572712	235738	235805	232425	247775	359328	349326	335156	1	330958	326715	352152	358502	CPD-4663	CPD-4663 [ C15 H24 O, tgt=41.90, overall=41.90 ]			(203.17314, 4359.1113)(245.18338, 145040.27)(246.1864, 20350.244)(247.18793, 3155.4402)(227.16287, 530.98627)
CPD-4662	202196	212815	426023	427851	668309	646902	251521	245722	431399	534742	597121	572712	235738	235805	232425	247775	359328	349326	335156	1	330958	326715	352152	358502	CPD-4662	CPD-4662 [ C15 H24 O, tgt=41.90, overall=41.90 ]			(203.17314, 4359.1113)(245.18338, 145040.27)(246.1864, 20350.244)(247.18793, 3155.4402)(227.16287, 530.98627)
L-AZASERINE	366943	359171	349665	412839	477839	455140	115085	211641	1	1	1	632189	469424	569993	237876	203366	313257	520602	1	1	363378	186335	512497	277649	L-AZASERINE	L-AZASERINE [ C5 H8 N3 O4, tgt=47.39, overall=47.39 ]			(174.95213, 938.275)(175.0534, 199.99)(159.0473, 70.45)(176.95627, 8533.895)(180.0714, 10756.01)(160.05388, 2688.919)(161.0567, 4121.0674)(162.0609, 346.67334)(193.0284, 11248.517)(194.18697, 2196.565)(195.0944, 949.884)(196.0901, 456.62)(174.07155, 6290.7427)(175.0751, 155.61)(198.7108, 2372.6965)(201.045, 8513.985)(179.23207, 9370.928)(180.0359, 170.24)
CPD-14516	527889	507786	484427	476636	301471	316255	385781	389021	165245	156530	434881	425465	396678	423130	558415	568622	458910	464832	423204	427948	239167	233369	252918	264825	CPD-14516	CPD-14516 [ C8 H15 N O, tgt=48.86, overall=48.86 ]			(127.1212, 211.05)(142.1209, 8544.67)(143.11646, 376.66498)(146.9128, 8356.96)
3-METHYLXANTHINE	1351630	1297763	1408975	1363271	1445543	1500770	2167684	2065181	2598555	2516896	2666524	2588837	1521240	1618639	960944	1032178	1554620	1578282	1902635	1949316	2280394	2346169	2242986	2193715	3-METHYLXANTHINE	3-METHYLXANTHINE [ C6 H6 N4 O2, tgt=54.56, overall=54.56 ]			(168.11398, 1281.7606)(153.0445, 951.09)(168.06145, 14359.726)(170.06213, 1054.1475)(151.92993, 101514.125)(152.93044, 13964.003)(153.05484, 3037.865)(185.83571, 1117.0757)(188.0892, 2208.8398)(168.07515, 16699.578)(167.07666, 1351.775)(189.2854, 2532.8196)(190.04706, 119.619995)(171.02483, 30284.244)(172.02684, 1105.9369)
CPD-3944	530232	1	1	1	1	766633	547103	432459	1	1	1	1	877387	1	1	1	1	312722	1	1	1	1	1	1	CPD-3944	CPD-3944 [ C17 H14 O6, tgt=62.79, overall=62.79 ]			(317.1015, 8334.59)(300.092, 1084.0)(337.1224, 418.68)(315.50284, 1565.592)(317.10358, 7897.065)(319.1213, 2829.28)(339.07172, 9533.341)(340.07666, 1322.9299)
CPD-7496	123197	150904	147234	129842	178057	175085	1	103411	202718	1	206503	1	97444	1	1	1	194345	184859	188581	179700	1	144217	192465	208236	CPD-7496	CPD-7496 [ C40 H56, tgt=1.68, overall=1.68 ]			(536.45245, 1236.4917)(559.43695, 6500.801)
CPD-3946	107584	110971	75446	1	85951	85060	1	1	1	1	1	1	116116	117213	1	1	121537	118532	1	1	1	1	1	1	CPD-3946	CPD-3946 [ C28H48O2, tgt= ]			(403.37265, 22967.992)(404.37576, 5572.9253)(420.3992, 43669.902)(421.4022, 10661.522)(422.40463, 706.9022)(439.3503, 6421.1567)(440.3557, 1255.1499)(424.68857, 74854.47)(426.02368, 60661.348)(427.026, 12697.334)(427.36038, 4471.1733)
CPD-3941	1210062	1154596	1026995	995253	1205069	1197389	1075996	1064562	1395666	1432136	1457431	1467932	981157	1047386	1	1024551	1246340	1237438	1294618	1	1268517	1278518	1435826	1350807	CPD-3941	CPD-3941 [ C28 H46 O, tgt=82.32, overall=82.32 ]			(403.37265, 20059.336)(404.37585, 4770.9087)(420.39914, 37898.363)(421.40216, 9267.116)(422.40482, 864.6731)(425.08234, 87495.68)(426.22122, 35329.41)(427.2235, 6366.9517)(427.36047, 3653.4236)
CPD-3943	107584	110971	75446	176945	85951	85060	132580	140207	256117	253387	1	242726	116116	117213	3032574	3108198	121537	118532	239694	241849	2004671	1992914	1846660	1854942	CPD-3943	CPD-3943 [ C28 H48 O2, tgt=27.90, overall=27.90 ]			(416.36746, 692.9067)(402.1729, 44790.613)(403.17593, 11375.94)(402.37863, 1638.9415)(420.3992, 43669.902)(421.4022, 10661.522)(422.40463, 706.9022)(439.8218, 10713.992)(440.82605, 2065.7483)(423.96445, 35095.797)(425.07242, 27074.783)(427.026, 12697.334)(427.36038, 4471.1733)
CPD-14533	1332261	1337856	761696	743271	1190875	466955	1260682	1411448	896381	883937	776072	806790	921275	1183765	1215189	1317357	600955	688659	912700	1228837	1093179	1071484	941509	891454	CPD-14533	CPD-14533 [ C36 H54 O4, tgt=40.49, overall=40.49 ]			(551.2288, 3933.733)(551.9686, 1890.0271)(532.4035, 32094.363)(533.4025, 8490.56)(534.4029, 1077.4591)(552.4175, 432.65)(554.4332, 717.35)(535.39264, 47803.03)(536.7325, 9824.341)(537.3971, 630.45)(569.1128, 1029.4567)(569.4439, 162.02)(575.80334, 4200.034)(574.3943, 1506.73)(556.3877, 18435.893)(556.93884, 4416.452)
M-TOPOLIN	1018507	1023020	3295284	3352661	766592	778195	1254829	3606525	453805	630751	322000	529269	868812	913200	2908327	2922344	591734	1	1	1589664	750326	822920	1085712	1083289	M-TOPOLIN	M-TOPOLIN [ C12 H13 N5 O, tgt=80.75, overall=80.75 ]			(247.12665, 19478.697)(248.12161, 1406.4011)(226.10385, 928.765)(227.35222, 938.24744)(229.11655, 8609.092)(230.1078, 943.6672)(245.72493, 7995.6006)(248.1299, 377.53665)(228.1199, 187.52)(229.1161, 14175.94)(261.142, 63150.9)(262.14124, 9948.717)(244.90274, 5342.418)(245.3332, 5001.104)(267.98663, 1485343.1)(268.98715, 385103.8)(269.98755, 54351.695)(270.98978, 6229.2)(271.10675, 2714.0352)(250.…
CPD-14529	2601815	2491100	2275013	2116414	2395830	2637489	7417206	2075823	2044953	1963410	1929850	1998624	2645833	2123529	1773997	2000712	2129997	2525395	2105462	1972291	9444056	9014126	6442029	2565603	CPD-14529	CPD-14529 [ C10 H12 O2, tgt=72.05, overall=72.05 ]			(164.58722, 241559.36)(168.0904, 10274.16)(169.0943, 3431.44)(147.07562, 68069.7)(148.07732, 4059.159)(149.0781, 125.25)(166.0993, 415780.06)(151.09325, 411.4733)(185.1262, 2558.2876)(187.07216, 73928.39)(188.07922, 13059.298)(171.12326, 2863.4773)(173.57846, 2130.71)
CPD-14502	7463131	7656090	4986696	5761716	2886449	2980669	10366769	10349277	1419839	1386180	1	1	8780366	8900297	14336085	14127870	4777029	4542489	8045932	8029994	10781631	6692644	11918758	8065537	CPD-14502	CPD-14502 [ C26 H40 O8, tgt=65.69, overall=65.69 ]			(463.26166, 14472.88)(464.2644, 3588.0)(465.27585, 15127.53)(466.2794, 3256.1602)(467.2705, 1468.4551)(468.27496, 215.665)(504.3109, 6412.1577)(505.6268, 4702.5107)(506.69562, 5952.1626)(507.60144, 8143.5435)(508.26724, 1773.1268)(463.26288, 255373.58)(464.26556, 64964.324)(465.26782, 11890.931)(466.27176, 1003.7714)(499.86395, 837.16644)(502.31995, 698.73334)(485.27963, 1339.224)(489.26712, 3098…
CPD-14503	164734	172537	129183	138616	229580	219696	137697	138566	453232	439399	500048	507555	174879	183658	1078133	1100658	430181	429698	275420	265099	302142	301689	307845	302726	CPD-14503	CPD-14503 [ C32 H50 O13, tgt=63.29, overall=63.29 ]			(625.3111, 56797.36)(626.3142, 16679.414)(627.3158, 3542.17)(660.44244, 15208.267)(661.3632, 3764.5928)
ADENINE-RING	16087813	15706849	18417848	18192172	13332689	13448462	20241606	20107912	18671528	18714044	15008495	14862355	2225065	2226132	2038348	2037854	17951086	17791456	1734716	1764901	19389890	19534268	1722657	22228642	ADENINE-RING	ADENINE-RING [ C5 H5 N5, tgt=85.47, overall=85.47 ]			(135.05519, 1852.2839)(136.06114, 654555.44)(137.06305, 46589.13)(157.09537, 1111.2391)(159.04778, 366.095)
CPD-11293	1203869	1187649	1047577	1050393	624984	619682	1262351	1269357	1454898	1429967	1886062	1879956	19582496	19610002	11625467	11673520	944204	960810	3266863	3286787	657371	1666101	723623	659641	CPD-11293	CPD-11293 [ C15 H25 O7 P2, tgt=84.71, overall=84.71 ]			(380.30798, 147046.39)(380.50198, 88948.0)(381.0989, 20884.465)(382.10175, 1949.74)(364.3716, 7386.5938)(366.11295, 2200.884)(381.11267, 4340.897)(382.1164, 424.79)(365.9067, 5784.648)(366.78195, 2148.995)(397.14062, 29970.463)(398.1452, 4659.5615)(399.1456, 562.0475)(380.77762, 3176.2744)(382.13794, 2019.2334)(383.13354, 319.75998)(405.1112, 803.27)(387.0965, 9909.122)(388.1013, 1356.0599)(389.1…
UDP-L-RHAMNOSE	98807	106825	116614	126155	181919	184780	123116	120369	176822	173181	128760	130258	100179	114477	115490	102162	141170	140570	156774	154546	83369	87946	122822	121252	UDP-L-RHAMNOSE	UDP-L-RHAMNOSE [ C15 H22 N2 O16 P2, tgt=33.72, overall=33.72 ]			(549.05536, 6226.3867)(550.03827, 18839.887)(551.0414, 2052.6438)(530.0215, 3264.096)(534.0457, 15593.2705)(535.0438, 431.42)(574.0474, 1171.6907)
CPD-14512	282523	298487	230953	238504	212498	231280	180471	176780	1	1	151974	1	166128	190136	236275	279075	157650	165792	1	1	1	1	1	1	CPD-14512	CPD-14512 [ C8 H16 N O, tgt=49.33, overall=49.33 ]			(142.12091, 7533.302)(143.11638, 832.0123)(144.13573, 1567.8126)(148.10382, 5807.709)(149.1084, 258.51)
CPD-14505	164734	172537	129183	138616	229580	219696	137697	138566	453232	439399	500048	507555	174879	183658	1078133	1100658	430181	429698	275420	265099	302142	301689	307845	302726	CPD-14505	CPD-14505 [ C32 H50 O13, tgt=63.29, overall=63.29 ]			(625.3111, 56797.36)(626.3142, 16679.414)(627.3158, 3542.17)(660.44244, 15208.267)(661.3632, 3764.5928)
CPD-15390	1407829	1427882	1	1	894905	914788	584816	1	1580391	862586	1532860	1507568	1343912	1383860	1	1	775611	1396088	1108067	1109899	1	943893	1	480533	CPD-15390	CPD-15390 [ C10 H12 N5 O7 P, tgt=16.24, overall=16.24 ]			(328.03802, 10165.061)(329.0421, 214.07)(328.0403, 6281.104)(329.04297, 86.305)(367.36044, 2048.7114)(368.0918, 107.13)(348.15573, 1288.4377)(349.08496, 1398.25)(354.756, 1015.75)
CPD-15391	1	205104	426794	415384	455079	463469	1	1	784270	789218	701694	706328	439688	455134	1	1	468846	464621	375590	368810	641710	619589	701980	698397	CPD-15391	CPD-15391 [ C10 H12 N5 O6 P, tgt=66.62, overall=66.62 ]			(333.0515, 696.265)(317.0657, 2939.3713)(349.08807, 20081.9)(350.0917, 1572.5299)(351.1009, 2406.8748)
DEPHOSPHO-COA	1057201	2769265	2003273	2959541	2357492	2774179	88938	86832	1225649	1173442	1109839	3374263	2899717	2502872	3145276	2082004	2892975	177696	302824	3297883	1991996	2874787	3135872	2978249	DEPHOSPHO-COA	DEPHOSPHO-COA [ C21 H33 N7 O13 P2 S, tgt=45.69, overall=45.69 ]			(708.1227, 282.55)(705.1889, 122.79667)(691.1449, 6666.645)(689.92065, 3296.0635)(690.795, 1288.2899)(691.15186, 1203.9501)
CPD-14508	7463131	7656090	4986696	5761716	2886449	2980669	10366769	10349277	1419839	1386180	366724	376215	8780366	8900297	14336085	14127870	4777029	4542489	8045932	8029994	10781631	6692644	11918758	8065537	CPD-14508	CPD-14508 [ C26 H40 O8, tgt=65.69, overall=65.69 ]			(463.26166, 14472.88)(464.2644, 3588.0)(465.27585, 15127.53)(466.2794, 3256.1602)(467.2705, 1468.4551)(468.27496, 215.665)(504.3109, 6412.1577)(505.6268, 4702.5107)(506.69562, 5952.1626)(507.60144, 8143.5435)(508.26724, 1773.1268)(463.26288, 255373.58)(464.26556, 64964.324)(465.26782, 11890.931)(466.27176, 1003.7714)(499.6245, 4269.833)(501.1159, 2022.6123)(485.27963, 1339.224)(489.26712, 3098.62…
S-HYDROXYMETHYLGLUTATHIONE	156064	153501	947979	197574	328067	315952	452834	452158	1099813	1108413	961515	968131	642655	658611	121667	117575	254910	261200	409146	430667	641321	656262	632789	631791	S-HYDROXYMETHYLGLUTATHIONE	S-HYDROXYMETHYLGLUTATHIONE [ C11 H18 N3 O7 S, tgt=75.05, overall=75.05 ]			(337.0836, 13697.85)(318.28976, 2024.1022)(342.57886, 4808.2524)(338.0961, 1615.6599)(358.9454, 1395.7408)(360.1354, 98.13)(338.0994, 1771.62)(341.5869, 21270.984)(342.06757, 3889.329)(343.06567, 803.6975)
O-SINAPOYLGLUCAROLACTONE	9760357	9538493	10417104	10432915	11842619	19502450	10528107	10531477	15872608	15624616	13218862	12972848	10444216	10170385	7073475	6953126	10106043	9843495	6123153	6079838	8948420	8965422	19933284	6423594	O-SINAPOYLGLUCAROLACTONE	O-SINAPOYLGLUCAROLACTONE [ C17 H18 O11, tgt=72.74, overall=72.74 ]			(381.0774, 672457.06)(382.0791, 106763.78)(383.07608, 76358.67)(384.0786, 9182.024)(385.07993, 975.85803)
5-METHYL-THF	545484	146180	178820	229378	440990	503941	233297	574677	241274	246721	457690	418337	542819	360426	314485	330686	667620	694316	1048698	1225037	331417	353655	575386	584259	5-METHYL-THF	5-METHYL-THF [ C20 H23 N7 O6, tgt=53.24, overall=53.24 ]			(457.45737, 3757.067)(459.17896, 8635.647)(460.18097, 1651.1412)(442.57892, 45126.234)(443.23615, 10652.973)(444.6246, 2715.9756)(475.20508, 5806.477)(476.2125, 1189.8217)(457.1964, 1739.6877)(463.68723, 6162.556)(465.85727, 2118.5042)(465.82773, 569.1567)
CPD-10734	255173	189601	260868	269802	336303	323525	291825	296829	231891	237430	880276	837611	246454	680946	292606	291647	904242	283478	1725697	1727397	122024	1009249	1205685	186230	CPD-10734	CPD-10734 [ C9 H15 O9, tgt=46.98, overall=46.98 ]			(268.41196, 2888.2402)(250.06001, 5874.25)(269.08395, 2961.5286)(271.089, 209.61499)(255.0843, 306.18)(285.35666, 13036.562)(286.4436, 1400.8817)(289.1223, 7145.625)(268.205, 16670.977)(268.26767, 4393.8267)(293.73364, 3514.83)(274.19952, 14599.511)(273.0553, 2428.9824)
CPD0-1386	1	3067276	2952207	3164371	3151327	3101017	3179728	1	1	3085550	3167858	3176309	1	3173059	358287	355091	233709	67410	3170918	1	3043744	3345215	3071777	3174395	CPD0-1386	CPD0-1386 [ C4 H8 N2 O3 S, tgt=55.41, overall=55.41 ]			(165.03139, 68.15)(167.0288, 434.64)(151.01448, 341.80643)(165.4609, 118.26286)(167.0294, 62.89)(147.02167, 37363.934)(183.53767, 6677.5093)(168.04922, 51625.906)(169.0505, 7720.536)(191.01433, 112.95333)
CPD-11230	1858450	1338376	1053901	1099078	1	1196610	3265275	1193395	4370442	1780665	4312727	1201820	825484	867563	1389320	788039	2054985	2106294	1778730	1455915	2322931	3097146	657746	2081455	CPD-11230	CPD-11230 [ C21 H18 N3 O3, tgt=80.26, overall=80.26 ]			(361.08948, 1909.7709)(363.39584, 1497.7937)(365.15604, 2357.6868)(343.53036, 5285.246)(344.13235, 945.93335)(345.8085, 852.36005)(346.7997, 15769.173)(347.1422, 5376.17)(362.64493, 2662.7551)(362.8131, 623.13336)(365.1527, 16763.74)(366.1594, 3706.53)(343.2991, 18559.482)(344.13315, 3705.1335)(345.1427, 741.51337)(379.88824, 1382.0455)(381.00977, 580.00507)(382.1861, 1277.73)(362.35992, 2228.535…
CPD-11232	1	1551217	1	890528	183932	189246	1	416132	1433426	1341906	1277357	1285971	1468720	1488487	950965	938406	1462674	1380986	1424224	1	1	1	1	1	CPD-11232	CPD-11232 [ C18H28NO4, tgt= ]			(309.20248, 7116.8975)(324.46768, 9567.148)(324.22162, 1896.5801)(305.20718, 18009.83)(306.21075, 3496.8901)(342.2357, 4122.3687)(343.8839, 4969.9136)(344.2496, 13540.97)(322.2202, 1319.0801)(345.7525, 33249.02)(347.1953, 11539.533)(349.4492, 4092.5703)(327.46045, 634.4571)(331.1897, 104.53)
CPD-11884	260252	255589	410305	415028	305242	357877	1828358	1832936	2091938	2059950	1751176	1733049	346607	1673140	286127	1725889	246341	154066	2212065	2287207	277386	325963	2274776	2344230	CPD-11884	CPD-11884 [ C10 H9 O3, tgt=47.24, overall=47.24 ]			(180.0613, 9289.308)(163.0576, 2877.9631)(164.05554, 329.695)(182.54227, 5110.1553)(161.34097, 2767.5938)(197.3805, 3528.346)(198.098, 204.82)(180.08507, 5879.5015)(201.96416, 16233.21)(203.6834, 6397.4946)(184.70569, 6964.1895)
CPD-11233	1434735	3940524	5390000	5734328	1897899	1799600	5431621	5170944	3092990	2926713	2699146	2563182	1997147	2054674	2187570	2153998	2478776	2530667	3885115	7063807	3032097	3513318	2882460	3068472	CPD-11233	CPD-11233 [ C17 H26 N O4, tgt=51.85, overall=51.85 ]			(308.19186, 2709.7544)(290.17966, 881.38007)(309.20236, 7694.944)(310.2053, 321.66)(291.1915, 24819.494)(292.19498, 3074.2683)(309.42276, 2287.485)(310.6124, 2148.498)(331.18353, 10388.81)(332.18842, 1093.4364)(313.1737, 103921.77)(314.1768, 18544.232)(315.1805, 2384.9607)
ORCINOL-CPD	713312	245782	693655	883939	1240295	1147112	2691346	2685746	4797128	4848260	5238946	5234766	2399118	1003076	183211	2143197	638741	2862946	2493684	2501077	2223908	2223679	1954628	1943458	ORCINOL-CPD	ORCINOL-CPD [ C7 H8 O2, tgt=80.51, overall=80.51 ]			(126.05396, 1073.8866)(107.043175, 55930.613)(108.04449, 3286.4949)(111.0588, 1340.34)(127.65862, 6179.0894)(129.068, 843.565)(109.97184, 7235.8735)(110.726135, 4678.35)(147.04231, 88369.64)(148.04779, 7815.928)(149.04385, 304.43)(132.043, 667.92)
CPD-11235	1063441	1	1066988	1	1	630392	1811219	1830672	994560	981196	1	1166474	1334047	1250023	1782641	1833905	1091916	1117554	1519400	1500699	1249324	918950	1225257	1202683	CPD-11235	CPD-11235 [ C21 H26 N O4, tgt=47.01, overall=47.01 ]			(356.74124, 6636.7256)(357.1897, 629.403)(343.1856, 3312.4321)(362.06473, 9557.5)(339.38754, 37938.77)(340.3987, 8950.731)(341.19977, 451.08197)(375.22125, 6676.476)(376.72894, 2554.151)(377.729, 5487.36)(378.77435, 2818.577)(379.23862, 3721.8386)(357.2213, 4375.256)(358.28485, 2673.7974)(359.2194, 3321.7495)(361.2289, 2804.1265)(383.06616, 4044.8894)(384.1958, 298.415)(363.1688, 1095.14)
S-METHYLGLUTATHIONE	375697	394086	404478	405877	330672	364605	403440	405239	225182	233820	859059	105796	470885	515667	272091	151890	923985	129507	333336	327472	227236	312963	469298	472873	S-METHYLGLUTATHIONE	S-METHYLGLUTATHIONE [ C11 H18 N3 O6 S, tgt=46.26, overall=46.26 ]			(321.0153, 2858.5015)(324.5915, 9466.9)(303.02374, 8160.7695)(305.17072, 2642.1475)(306.53168, 14130.253)(307.535, 14939.225)(308.08203, 2189.5867)(321.09216, 6103.7637)(322.0958, 2728.96)(303.08368, 12415.99)(304.0789, 1601.55)(342.7763, 19698.441)(344.1347, 8267.098)(322.48755, 3725.6357)(322.78235, 2966.0068)(326.12213, 225.73502)(343.8076, 4156.45)(345.08585, 1431.04)(331.07727, 571.34625)
LUTEOLIN-7-O-BETA-D-DIGLUCURONIDE	1	1	1	1	141736	126797	1	1	90927	88709	1	76538	1	1	1	1	76099	82859	78989	75576	1	1	1	1	LUTEOLIN-7-O-BETA-D-DIGLUCURONIDE	LUTEOLIN-7-O-BETA-D-DIGLUCURONIDE [ C27 H24 O18, tgt= ]			(637.1063, 1292.8989)(638.08997, 4762.0664)(622.0971, 5933.7324)
CPD-11227	391257	388395	482022	470401	812852	1458287	1	1	1985945	971934	715258	1490569	839141	841296	523114	502978	842446	1011567	527288	678206	733359	4192304	886175	3920039	CPD-11227	CPD-11227 [ C16H19N2O3, tgt= ]			(287.75723, 4468.873)(288.1419, 121.498)(271.04456, 36493.465)(270.1359, 9432.509)(271.13367, 1020.19)(290.14944, 10204.75)(289.14978, 5782.85)(290.157, 440.12)(270.77856, 3365.9143)(272.5735, 509.35138)(275.14316, 292.30334)(305.16818, 12464.082)(306.17194, 946.7767)(288.88263, 9534.864)(290.17673, 4045.7637)(310.75616, 3148.736)(311.12003, 1204.6226)(312.1302, 116.85)(293.99982, 2309.9875)(296.…
CPD-11226	4538297	185237	236892	194435	261613	267562	194620	2566739	397501	2912279	393730	2659310	227016	208769	155607	1754289	268393	258804	271411	450117	2778849	127106	128198	145264	CPD-11226	CPD-11226 [ C12 H11 N2 O3, tgt=75.11, overall=75.11 ]			(233.07729, 2707.7356)(235.09184, 3478.5813)(216.57368, 3996.1265)(217.47815, 4530.7217)(218.0782, 2885.06)(235.09319, 1445.4075)(216.41454, 729.5367)(217.0783, 9548.3)(218.0784, 1298.52)(249.82634, 2077.8464)(250.1107, 1152.35)(231.09894, 9054.687)(232.1022, 389.5)(254.84312, 5887.9536)(255.93343, 990.7628)(259.077, 230.34666)(238.48064, 20784.227)(238.57043, 9228.672)
CPD-11229	135450	134892	202460	206204	191651	191338	186055	185645	195783	199375	219319	250296	78241	1631596	152342	1	170287	166672	1	3308256	100356	93762	1	1	CPD-11229	CPD-11229 [ C19 H17 N2 O4, tgt=67.86, overall=67.86 ]			(362.1081, 1187.05)(324.1236, 1115.81)(342.1384, 524.71)(357.41034, 1327.9199)(359.1588, 7808.46)(340.63733, 697.33)(342.3637, 23887.613)(343.10056, 6811.783)(344.09833, 1641.1649)(340.15216, 3082.78)
CPD-11228	213802	199843	347338	329291	301751	182006	1	1	330896	330201	278892	279107	277192	283563	1	1	378205	372497	425447	405094	297699	299377	1	286700	CPD-11228	CPD-11228 [ C15H17N2O3S, tgt= ]			(305.09464, 9023.386)(289.65305, 2664.8489)(291.0804, 25130.031)(292.08533, 2295.4766)(290.088, 30865.977)(291.08936, 1594.697)(293.09665, 273966.5)(294.09967, 37239.43)(326.18542, 4567.4546)(325.12863, 457.76172)(326.96396, 1898.4684)(327.88672, 4666.4424)(328.1354, 4490.25)(306.6187, 991.5825)(308.1178, 13799.692)(309.12708, 3307.7366)(310.12778, 4281.5996)(311.11996, 1424.592)(331.58154, 3518.…
CPD-13495	556845	1	498570	239902	478678	312234	336162	352147	321016	328946	365525	364139	546546	558931	277074	281158	649276	659807	484220	478623	344825	443879	347463	649655	CPD-13495	CPD-13495 [ C16 H24 O4, tgt=51.93, overall=51.93 ]			(280.50058, 10330.261)(281.83774, 939.43994)(263.15826, 3509.0698)(281.17038, 12214.433)(282.1746, 1794.0865)(263.15955, 9556.897)(264.16415, 1691.7112)(301.21005, 575.005)(305.168, 2839.8745)(285.1421, 1921.1925)
CPD-13498	78116	72393	126568	135277	260113	251624	1	1	890101	898908	1073071	1054941	1	1	1	1	134744	153731	1	1	1	1	1	1	CPD-13498	CPD-13498 [ C19 H29 N5 O10 S2, tgt= ]			(552.24634, 4151.605)(553.12054, 1235.9066)(535.1276, 599.475)(569.1661, 450.85)(579.1095, 15059.76)(580.1119, 4385.846)(559.10815, 907.6525)
CPD-6901	4418901	4355964	4764103	4724088	4656246	4705190	4490288	4490633	5302659	5275475	4925708	4901612	3974233	4077273	3446930	3368918	4615937	4620304	4487868	4511658	4150969	4191862	4209131	4141100	CPD-6901	CPD-6901 [ C12 H17 N O3, tgt=68.28, overall=68.28 ]			(225.44145, 1591.41)(227.53444, 2785.0354)(228.1331, 817.10175)(227.13628, 3991.5676)(228.13324, 694.245)(241.15218, 162096.89)(242.15517, 21773.28)(243.16046, 2167.429)(244.1604, 201.09)(248.4945, 2460.9001)(249.93475, 4064.378)(250.32637, 4009.9941)(231.35852, 3291.5608)(233.11081, 7044.5923)
CPD-14544	1245912	1277156	2455837	2457017	3622452	3512666	1413480	1462038	3698180	3687610	4737810	5072521	1688447	1747642	1	1	2008207	2196619	1237700	1271504	1883038	1851215	2209804	2275338	CPD-14544	CPD-14544 [ C22 H25 N O6, tgt=78.84, overall=78.84 ]			(399.1578, 2007.8953)(383.1569, 4975.707)(385.17322, 1227.8474)(384.79868, 2638.6519)(386.5667, 2397.7097)(387.18207, 528.49)(421.12186, 10349.462)(422.0161, 3292.58)(422.2174, 468.78)(399.19394, 154003.52)(400.19666, 30197.65)(401.18982, 6447.8013)(402.1893, 813.51)(423.15604, 2447.5042)(425.168, 1889.01)(407.1542, 396.48)
CPD0-889	260466	273491	427196	410291	456223	448084	144689	163652	1517528	1533378	293142	293609	420372	404736	128371	129178	485813	506470	295130	301899	809562	806118	1106287	1139687	CPD0-889	CPD0-889 [ C12 H12 N2 O5, tgt=83.30, overall=83.30 ]			(269.09015, 6576.536)(247.06215, 774.94)(265.08044, 17684.578)(266.08347, 2055.195)(251.08789, 724.86)(283.11206, 27548.232)(284.11478, 4689.6436)(265.10596, 3885.3855)(267.1115, 307.32)
CPD-20277	754987	728821	767433	646018	769008	809476	551350	585970	1121728	1110655	1178651	1412147	704344	684553	267372	928867	641594	502412	1380778	2133418	858057	1183900	676689	621214	CPD-20277	CPD-20277 [ C8 H15 N O3, tgt=71.09, overall=71.09 ]			(156.09995, 438.61)(157.09546, 410.015)(175.1171, 65302.492)(176.11955, 2903.625)(179.12546, 2177.205)(191.141, 26889.537)(192.14418, 2702.1394)(193.1554, 506.205)(173.12996, 2266.4976)(196.92781, 1863.9891)(181.08897, 2969.1165)
CPD-13494	1009741	885053	858674	816296	673507	644885	1351525	1345939	716805	715926	611167	591053	1146218	1131689	1414296	1910313	858710	4820442	812092	820613	715643	739905	776275	1	CPD-13494	CPD-13494 [ C17 H26 O4, tgt=63.68, overall=63.68 ]			(295.1847, 30088.24)(296.18817, 4480.6)(317.17435, 61645.164)(318.17755, 10423.459)(319.1725, 5368.02)
PREPHENATE	395330	346062	424984	366564	212821	231125	712076	729015	1698522	997162	468117	549873	741559	459939	563447	1013323	330498	112719	822327	866738	545042	439197	532735	599552	PREPHENATE	PREPHENATE [ C10 H8 O6, tgt=61.96, overall=61.96 ]			(225.0374, 5661.79)(206.26399, 1564.5433)(229.0513, 549.105)(244.93759, 4740.055)(246.0804, 300.80667)(224.30327, 7878.6377)(225.0512, 75.96)(247.15154, 29075.832)(248.02582, 1359.4841)(230.9288, 22474.951)(232.01816, 347.63)
INDOLE_ACETATE_AUXIN	389306	352996	266049	255023	263776	394783	242636	238726	487707	109303	945837	629664	337792	315187	822662	217272	312561	311451	203750	200015	383865	455847	465878	386115	INDOLE_ACETATE_AUXIN	INDOLE_ACETATE_AUXIN [ C10 H8 N O2, tgt=47.37, overall=47.37 ]			(176.44797, 7400.7686)(177.06773, 7241.027)(159.7866, 3608.0906)(161.05754, 7055.8345)(177.06808, 6541.372)(179.0745, 278.245)(161.06345, 1375.8)(194.3802, 4770.9307)(174.17123, 7663.575)(175.0862, 1379.6356)(198.88622, 4938.1465)(199.0553, 15037.87)(180.5396, 7412.979)(184.0523, 156.24)
CPD0-1366	406145	370884	418380	450317	423726	415728	535828	1	783148	1451680	632556	608000	7821224	7848654	1	1	8963428	8899399	10698033	10608863	6965193	6999539	7608767	7654246	CPD0-1366	CPD0-1366 [ C12 H13 N O2 S, tgt=69.05, overall=69.05 ]			(235.07088, 7435.1274)(220.0544, 2943.6702)(222.0524, 165.32)(239.0789, 1019.27997)(220.66548, 2519.0378)(221.06087, 29057.904)(222.06267, 732.63995)(254.09926, 16339.629)(255.85426, 2811.5452)(257.1091, 141.86)(236.17838, 2241.9155)(238.09041, 1852.666)(258.05222, 207453.69)(259.057, 37012.867)(260.0594, 1580.075)(261.0682, 209.31)(243.31274, 56989.37)(244.04898, 7052.35)(245.04572, 1117.0183)
CPD0-1367	2685345	237095	605297	260844	199398	195708	1952078	1979211	182787	192891	175636	180560	2996861	3042401	4244838	3466006	229574	240026	236977	240621	217395	2405971	2603078	226358	CPD0-1367	CPD0-1367 [ C16 H16 O2, tgt=71.22, overall=71.22 ]			(241.42722, 58702.06)(241.11998, 6838.4966)(242.11346, 940.1975)(225.2842, 5395.8535)(224.1096, 640.73)(225.1073, 7996.56)(244.5332, 18603.473)(242.62958, 2763.585)(246.1419, 26459.71)(227.04321, 1838.499)(226.79234, 713.3733)(228.1313, 1328.9)(259.53372, 8646.524)(261.8696, 7802.7188)(263.156, 10210.551)(244.39764, 2296.6006)(264.64, 12490.689)(265.5724, 46826.918)(266.11508, 12672.035)(267.1157…
CPD-14553	169820	176507	194011	187295	332921	340754	169631	157500	296788	298009	251675	260605	167960	166728	125478	137549	218510	223357	245757	247202	149488	136359	198896	187931	CPD-14553	CPD-14553 [ C15 H22 N2 O17 P2, tgt=49.59, overall=49.59 ]			(549.05536, 6055.344)(550.03827, 17393.28)(551.0414, 2020.3398)(587.0697, 926.699)(565.04785, 11170.061)(574.0468, 1242.1074)(564.06506, 1660.2513)
AMINO-ETCETERA-PYRIDIN-1-YL-PROPANOATE	343138	324676	463877	504677	688922	350242	1063984	1134339	1056866	1504189	1509052	1473296	445370	472259	459456	486112	210740	607911	1	1	1160484	328517	247755	1092159	AMINO-ETCETERA-PYRIDIN-1-YL-PROPANOATE	AMINO-ETCETERA-PYRIDIN-1-YL-PROPANOATE [ C8 H9 N2 O4, tgt=47.62, overall=47.62 ]			(199.95879, 4224.495)(202.06816, 11676.999)(183.30153, 4012.8613)(202.06805, 10263.295)(185.01764, 17530.615)(185.064, 22485.89)(217.98616, 5601.98)(219.23306, 4231.4023)(220.1003, 1176.54)(198.57846, 692.17255)(224.0507, 14582.5205)(225.05127, 474.92334)(204.04187, 1165.2999)(205.04245, 89.455)
CPD0-1370	91474	113428	98056	85409	108294	100002	463660	75251	365696	343347	443882	103550	123932	117565	77255	1	99128	135558	104241	124067	77681	81292	76271	77682	CPD0-1370	CPD0-1370 [ C7 H10 O9 P, tgt=32.14, overall=32.14 ]			(271.01184, 599.25)(253.0063, 4838.885)(271.0209, 590.1533)(253.00919, 4382.0195)(255.01761, 402.37)(287.04474, 8114.108)(288.04407, 1713.0664)(269.65894, 2004.5674)(291.99344, 405.07)(274.98273, 1026.9006)(276.99738, 1320.715)
20A-20B-DIHYDROXY-CHOLESTEROL	1074177	1076268	255061	1036681	1268406	1301762	327147	573391	1434574	1424582	1425333	1404283	401712	409603	396624	416629	608247	1325451	754134	746442	470055	466661	567084	580544	20A-20B-DIHYDROXY-CHOLESTEROL	20A-20B-DIHYDROXY-CHOLESTEROL [ C27 H46 O3, tgt=30.45, overall=30.45 ]			(422.3544, 6483.549)(423.3575, 1130.6318)(425.3719, 1014.04)(402.35303, 10252.349)(403.3555, 2224.48)(419.36728, 9734.412)(420.3706, 1734.344)(442.34427, 8907.402)(443.34735, 3987.147)(444.34885, 404.71667)(425.3243, 1709.95)(428.3306, 300.86002)
CPD-20262	1593275	387236	492700	485690	646536	663483	153829	155147	499392	500619	1691529	538381	1516460	347283	191332	191185	1889186	1897196	2517900	1740835	1988927	1264049	1755085	1732606	CPD-20262	CPD-20262 [ C12 H14 N2 O6 S, tgt=34.80, overall=34.80 ]			(298.05045, 304.47336)(320.15683, 1201.8765)(320.56607, 1703.2775)(332.8029, 11815.565)(334.09555, 830.076)(314.088, 21924.377)(315.09152, 3004.6165)(316.08774, 835.541)(338.312, 10139.812)(338.55768, 3614.8918)(319.58777, 3570.1592)(325.03915, 261.235)
CPD-20263	1283629	1279830	843086	855906	2169106	2211926	434716	411582	1760490	1784614	2621886	2598423	1929655	1962362	120646	118315	2305841	2316316	190542	194144	2347403	2323324	2122546	2104811	CPD-20263	CPD-20263 [ C12 H11 N2 O5 S, tgt=50.27, overall=50.27 ]			(277.36227, 33881.234)(278.48236, 3728.673)(283.0275, 4507.74)(321.24664, 1685.0585)(323.0244, 241.4557)(279.0444, 2907.368)(280.03467, 326.728)(283.5323, 7695.3325)(284.0349, 7418.89)(319.07202, 171.66501)(299.0434, 36374.7)(300.04446, 12401.978)(302.7659, 1621.3927)(305.02023, 3090.8367)(295.1013, 3383.036)(296.06232, 1076.8611)
CPD-20264	1283629	1279830	843086	855906	2169106	2211926	434716	411582	1760490	1784614	2621886	2598423	1929655	1962362	120646	118315	2305841	2316316	190542	194144	2347403	2323324	2122546	2104811	CPD-20264	CPD-20264 [ C12 H11 N2 O5 S, tgt=50.27, overall=50.27 ]			(277.36227, 33881.234)(278.48236, 3728.673)(283.0275, 4507.74)(321.24664, 1685.0585)(323.0244, 241.4557)(279.0444, 2907.368)(280.03467, 326.728)(283.5323, 7695.3325)(284.0349, 7418.89)(319.07202, 171.66501)(299.0434, 36374.7)(300.04446, 12401.978)(302.7659, 1621.3927)(305.02023, 3090.8367)(295.1013, 3383.036)(296.06232, 1076.8611)
CPD0-1372	194661	283633	414437	371960	1	182576	199034	315637	724261	718611	591676	1	14079956	321454	7438074	7502739	15920952	330823	18097104	17957414	12251534	99636	13118284	13208144	CPD0-1372	CPD0-1372 [ C7 H14 O8 P, tgt=38.80, overall=38.80 ]			(258.5924, 26771.762)(260.92767, 8647.96)(261.0533, 3692.82)(258.05377, 191923.83)(259.05707, 33640.406)(260.05927, 1625.8416)(243.47508, 20627.924)(244.04921, 2734.2734)(245.05247, 383.275)(275.25858, 1318.7628)(257.36325, 50186.562)(259.0728, 163.55)(280.03568, 128023.625)(281.03885, 13203.52)(265.3606, 574.05)(266.03168, 531.47)
CPD0-1373	91474	113428	98056	85409	108294	100002	1	75251	1	1	1	103550	123932	117565	77255	1	99128	135558	104241	124067	77681	81292	76271	77682	CPD0-1373	CPD0-1373 [ C7H10O9P, tgt= ]			(271.01184, 599.25)(253.0063, 4838.885)(271.0209, 590.1533)(253.00919, 4382.0195)(255.01761, 402.37)(287.04462, 6316.5474)(288.04483, 1767.5752)(269.65894, 2004.5674)(291.99344, 405.07)(274.98273, 1026.9006)(276.99738, 1320.715)
CPD0-1375	4847237	5030680	5224386	5230030	1566142	1530838	7303209	7467106	1853349	1758654	1979614	1777404	2220513	2408674	7609696	7712432	2081666	2648034	3241904	1465027	5630397	1618382	2082809	6742451	CPD0-1375	CPD0-1375 [ C18 H33 N7 O3 S, tgt=82.99, overall=82.99 ]			(429.63312, 543.292)(410.09525, 1710.0587)(413.2391, 146.13)(412.04388, 1316.45)(427.26083, 108996.76)(428.35272, 22607.482)(429.31668, 4475.4546)(430.2718, 285.112)(453.73193, 2221.0522)(455.22116, 3592.9888)(435.71008, 3394.9915)(437.20914, 8132.5293)
CPD0-1473	135319	136642	176603	145015	161969	155021	130929	173019	193163	186212	102509	211618	1	102962	399380	117377	491793	215470	195967	190308	150866	151970	172758	173567	CPD0-1473	CPD0-1473 [ C29 H29 N9 O12, tgt=16.45, overall=16.45 ]			(695.18665, 3199.9995)(684.1931, 53181.992)(717.38446, 13414.1875)(719.22107, 5628.832)
CPD0-1471	1	284952	433638	311197	480734	362144	415789	511169	587347	611853	404252	530408	368482	366651	314017	337072	612854	591989	1244288	1012747	607965	519178	704963	687942	CPD0-1471	CPD0-1471 [ C7 H5 N5 O2, tgt=80.25, overall=80.25 ]			(194.05026, 5669.9)(194.2755, 4270.06)(195.0625, 936.50244)(177.0519, 84.42)(209.07863, 12568.435)(210.08182, 1838.3558)(211.0937, 307.74)(191.06754, 610.13556)(215.03877, 183.25)(199.03247, 388.92667)
2-FLUOROBENZOATE	1070716	343162	1094877	1071862	925646	745849	612047	548163	1446325	1379622	1003746	476118	385786	237992	433923	194399	4477964	4484386	1334827	269072	700060	765726	470575	1445714	2-FLUOROBENZOATE	2-FLUOROBENZOATE [ C7 H4 F O2, tgt=47.33, overall=47.33 ]			(142.6782, 7857.319)(122.01184, 2399.733)(142.80957, 7284.8896)(123.28101, 1268.7281)(142.04926, 1888.9336)(165.75911, 1591.7057)(144.00182, 21625.963)(145.004, 61.53)
CPD0-1474	319849	314035	284632	282469	426216	414855	264126	275661	1	338805	403383	404230	209669	202660	185794	185476	237329	241172	259351	267069	275808	256393	258179	255565	CPD0-1474	CPD0-1474 [ C25 H29 N8 O9, tgt=24.85, overall=24.85 ]			(573.19763, 1444.328)(573.86694, 719.73663)(606.2478, 655.9439)(609.18634, 6455.033)(610.1901, 1371.9326)(591.1955, 3801.4133)
CPD-825	3661502	3505731	2250905	1	2414046	2484168	1	1	109981	1	83620	1	1	5142548	1	1	3468543	3570342	141164	997314	1	1	1	1	CPD-825	CPD-825 [ C5H12N3O, tgt= ]			(130.7635, 265625.34)(132.01701, 20179.713)(134.1097, 25873.79)(112.0852, 18793.191)(113.0889, 650.43)(134.38759, 11633.245)(136.11847, 953.6067)(149.13103, 190985.5)(150.13423, 20529.734)(155.76024, 1543.9689)(137.58202, 2321.7312)
GERANIAL	295610	9410173	401866	460017	1355043	1575453	534977	511038	1	488169	3554091	2633504	377222	395562	570121	538472	1	438598	591880	1	460669	466017	564608	566879	GERANIAL	GERANIAL [ C10 H16 O, tgt=67.73, overall=67.73 ]			(153.12569, 449.39)(134.10603, 5578.23)(156.137, 3604.4355)(157.1385, 518.14)(135.11536, 17011.74)(136.11848, 942.00073)(173.1629, 475.5)(155.1525, 2263.185)(179.126, 2142.78)(157.36209, 3687.1526)
CPD-15332	3835868	4574616	4217192	465549	4160015	419680	3999252	3554120	456142	4549639	4000545	489806	4627260	411339	2256543	3575375	3713120	4025541	130348	4697197	3507608	3552831	1	3750782	CPD-15332	CPD-15332 [ C5 H4 N4 O3, tgt=57.70, overall=57.70 ]			(169.02737, 751.92804)(173.04239, 315.82)(151.0787, 2333.6953)(152.01761, 5314.3467)(170.70702, 3063.295)(173.0436, 89.86)(154.7838, 2567.9426)(186.58937, 70366.11)(187.50352, 15018.19)(189.06909, 6817.6206)(190.0741, 688.23004)(191.0674, 36.78)(168.05063, 155383.8)(169.11374, 39981.477)(170.0503, 36371.18)(191.01587, 715.9325)(176.15968, 1573.1229)(176.0091, 985.96)
CPD-17601	7569080	5293484	6988565	981429	4571904	1275476	6176811	11755213	4158730	10349764	9317360	6173732	1675087	1779719	3108419	1166149	384151	1	4995847	2172301	5298197	5900259	5627944	6109970	CPD-17601	CPD-17601 [ C21 H24 O6, tgt=55.11, overall=55.11 ]			(376.33707, 536.7)(375.1729, 140.01)(377.1738, 1275.96)(357.0938, 15860.331)(358.41815, 749.5407)(359.15967, 1675.3633)(375.7415, 1416.9757)(376.83994, 8701.094)(377.8457, 11790.194)(356.15576, 5412.585)(359.16165, 22467.465)(360.15955, 712.38)(391.013, 14113.185)(392.29242, 7649.1196)(393.36063, 9834.196)(394.32983, 2296.2144)(373.13455, 52642.887)(374.18146, 10387.434)(375.19055, 4076.9119)(397…
CPD-9677	1549109	1376442	1480897	1746505	1836837	1954722	1020169	1393632	1207897	1224421	1493643	1465782	577153	720031	1368011	1034058	1628534	1796675	1500796	1314447	470004	1106268	1413896	678425	CPD-9677	CPD-9677 [ C29 H34 O12, tgt=45.08, overall=45.08 ]			(598.1852, 1540.7024)(599.18726, 556.195)(600.1985, 389.41998)(557.2056, 11847.956)(558.20795, 3417.966)(559.2172, 687.046)(574.53503, 1169.3511)(577.21967, 576.74664)(575.20264, 2543.3357)(576.2052, 163.48)(576.2359, 170.7)
CPD-9676	1	83591	89515	79380	90641	89966	1	1	79703	72579	76007	103371	83377	71777	82061	1	102331	136313	114379	131988	1	1	1	1	CPD-9676	CPD-9676 [ C8 H13 Cl3 O6, tgt= ]			(310.97598, 851.63)(312.98157, 1099.605)(313.97885, 1868.0149)(291.9607, 483.59)(319.14456, 1390.534)(292.97232, 3341.2485)(293.97476, 671.49255)(333.16626, 674.6634)(315.67932, 2034.345)(337.96695, 898.2887)(338.96344, 1376.25)(341.29144, 434.21)(317.4855, 1217.8367)(319.45544, 439.94)
XANTHOSINE	2339562	2149055	2308530	2228019	1919471	2078454	2630194	2603901	2451661	2536823	696963	628114	2289240	2366747	3295123	3314949	2239788	2262967	2521444	1	2674462	2726795	3107027	3017662	XANTHOSINE	XANTHOSINE [ C10 H12 N4 O6, tgt=72.15, overall=72.15 ]			(285.0816, 2187.4976)(285.08102, 2949.9849)(272.08893, 215.945)(307.11636, 740.3661)(284.53183, 62647.473)(285.9317, 2455.0361)(286.09973, 395.24667)(309.56488, 17556.732)(308.06506, 1868.145)(292.88593, 2749.6555)
CPD-16870	1058315	114252	1313061	882504	380856	1160710	375132	368049	973795	509527	1316120	1599828	199302	140457	277178	741258	399256	413553	1426033	1	1329224	523665	1513107	470402	CPD-16870	CPD-16870 [ C20 H19 N O4, tgt=61.73, overall=61.73 ]			(340.13718, 1010.4044)(341.15082, 2984.1626)(320.12863, 4266.7266)(320.9311, 1505.9319)(340.64844, 3010.5085)(341.15216, 1944.73)(320.63342, 1989.5465)(322.13373, 6776.1235)(324.14822, 997.57324)(355.16724, 17894.826)(356.15912, 3974.2441)(338.07874, 19233.15)(339.3582, 5717.7295)(340.15924, 906.06)(361.6952, 4772.815)(364.14108, 919.9033)(346.74783, 4871.4033)(346.1183, 890.89)(347.1203, 3122.79…
G3P	612964	422354	608117	616721	512366	610174	430375	474377	482486	517514	1	1	434406	686595	1	383560	745849	490471	711426	903628	1	508361	1	403721	G3P	G3P [ C3 H4 O7 P, tgt=30.58, overall=30.58 ]			(182.9635, 35224.46)(165.96033, 3649.9656)(166.95854, 3830.3328)(188.86649, 1069.1975)(169.97707, 441.3867)(203.00569, 655.8293)(182.9874, 428.18)(209.74962, 4922.4707)(210.8704, 953.137)(210.9706, 1645.8)
CPD0-1468	1	118226	118197	1	135845	144899	135364	139824	210195	140304	181183	170231	149526	157600	158220	152564	186147	192027	117352	112764	145838	157917	135823	134572	CPD0-1468	CPD0-1468 [ C10 H11 N4 O8 P, tgt=44.87, overall=44.87 ]			(333.0264, 1479.4739)(364.48944, 1093.5336)(348.06604, 21183.334)(349.06924, 3519.1602)(350.06955, 361.645)(369.01474, 3430.03)(351.01187, 3819.6187)
CPD0-1467	257233	271812	275407	350539	340913	254923	378876	528860	1680293	164449	224243	198658	1191464	1331518	539108	338973	198072	255027	191063	1858799	603370	413093	310798	123585	CPD0-1467	CPD0-1467 [ C7 H9 N O2, tgt=53.61, overall=53.61 ]			(139.86691, 7495.3335)(124.70205, 72852.266)(140.19554, 4759.6714)(124.932625, 11661.62)(125.73974, 640.24664)(157.85953, 1435.9199)(162.1136, 1750.69)(140.51855, 4004.7922)(163.01257, 6842.809)(165.55989, 1632.4493)(167.0655, 1071.39)(144.881, 62490.418)(146.38503, 5591.8457)
STERCULATE	342800	357517	727341	708025	1	123839	710794	699699	1	155470	183293	186765	394649	403798	1911916	1951460	1567057	1551186	504313	502049	374348	366799	460113	463427	STERCULATE	STERCULATE [ C19 H33 O2, tgt=56.95, overall=56.95 ]			(280.2602, 10531.042)(281.26242, 1786.358)(293.24393, 36514.098)(294.24713, 6527.466)(295.2491, 727.4875)(302.24118, 743.4778)
CPD1F-461	1	1	430096	445638	673140	689853	99803	101814	189275	192869	1	1	166790	170479	1	1	174910	149591	1	1	101150	105352	106319	109928	CPD1F-461	CPD1F-461 [ C21 H19 O10, tgt=45.85, overall=45.85 ]			(434.10703, 2284.4348)(435.1091, 280.74)(415.0807, 859.47)(434.9764, 1422.85)(415.7093, 539.57404)(452.57184, 2456.0215)(431.13043, 4935.634)(432.1329, 763.66003)(457.0979, 4236.8887)
CPD-16876	137667	14263508	144278	177364	103944	15518544	13275743	13409620	162297	368169	344809	201418	181148	183042	132335	140369	151376	118813	19322954	460325	1	460237	13251146	2620860	CPD-16876	CPD-16876 [ C5 H6 N O4, tgt=84.15, overall=84.15 ]			(145.32007, 8048.665)(146.03609, 1061.9417)(127.022644, 29138.934)(128.02477, 3001.295)(130.61238, 1678.8766)(147.04169, 2245.6218)(148.0474, 702.18)(127.12451, 776191.2)(128.0255, 2983.87)(164.6041, 8807.426)(165.0749, 1306.33)(166.0695, 528.9)(147.72627, 39547.332)(148.5626, 3702.2314)(148.0593, 1598.395)(167.1622, 6232.6416)(168.7648, 2348.4026)(172.027, 90.78)(152.89146, 2150.4875)(152.0175, …
CPD-2483	26634442	26486504	22986368	23295274	23167472	23579192	19348972	19346884	13894209	14006091	23199242	22983100	19407358	19443040	19991316	19969902	18386792	18374640	15937928	15978485	13384924	13319283	15858186	15956965	CPD-2483	CPD-2483 [ C3 H7 N2 O2, tgt=73.23, overall=73.23 ]			(103.05322, 182672.7)(104.0572, 15111.58)(104.05725, 22398.416)(121.08286, 237631.3)(122.08662, 9540.301)(106.61941, 1344.2574)(130.04832, 46763.395)(131.04796, 36754.94)
TETRAHYDROPALMATINE	1	1054414	374121	304333	383160	1182345	609689	256112	763136	764850	635477	667519	1297554	1	326777	198752	835052	827382	619317	1	561977	685404	544650	538642	TETRAHYDROPALMATINE	TETRAHYDROPALMATINE [ C21 H25 N O4, tgt=45.90, overall=45.90 ]			(355.27945, 13221.918)(356.2784, 1465.7511)(337.4987, 1067.24)(357.68335, 5636.1216)(359.39792, 6006.382)(359.8701, 5021.6367)(339.5132, 5906.429)(341.37897, 1055.276)(342.1889, 173.52)(374.80438, 4842.3257)(376.22235, 3261.9731)(376.62137, 1138.474)(377.2241, 7655.29)(359.30624, 3973.637)(360.20758, 10340.335)(380.81958, 3885.0007)(382.29153, 1497.4089)(382.1813, 2068.87)(360.8728, 1520.7365)(36…
INDOXYL	1069051	561077	932218	650304	970112	626069	1314768	523369	1127400	1171589	209890	1	586594	648064	560212	1675730	510880	466291	1196702	1283663	617910	1531426	716037	740551	INDOXYL	INDOXYL [ C8 H7 N O, tgt=53.89, overall=53.89 ]			(134.60298, 113587.25)(137.0177, 34001.69)(137.0633, 3609.82)(139.0764, 129.25)(117.05384, 3006.85)(120.20034, 9333.581)(121.06313, 13630.927)(156.09987, 614.9047)(134.62628, 7122.2246)(157.2962, 424.8256)(160.05376, 468.0267)(139.20703, 7178.233)(140.97905, 4962.967)(141.0379, 4604.91)
D-THREONINE	421774	432991	319951	285584	381502	327804	1	1	1	1	1	1	4194172	4647902	292136	6763966	3836572	3687624	5766978	5504350	4624779	4333118	275159	226624	D-THREONINE	D-THREONINE [ C4H9NO3, tgt= ]			(120.063995, 6740.6294)(121.06327, 18620.082)(104.286736, 3858.4363)(104.05194, 764.404)(120.06517, 1319.99)(102.054146, 25037.854)(103.05686, 1201.1672)(104.0519, 823.02)(123.0895, 453.785)(142.49539, 8444.947)(124.03824, 74799.22)(125.04108, 7954.725)
CPD0-1454	279977	256346	224243	209456	1322741	1303391	776274	802555	404008	407802	407171	390394	343906	362724	831526	846226	351117	362086	690986	686976	243772	265987	246560	282599	CPD0-1454	CPD0-1454 [ C5 H10 N2 O6 P, tgt=34.00, overall=34.00 ]			(210.49054, 1141.1907)(230.94559, 2281.73)(211.69647, 957.9283)(213.0386, 1079.335)(245.06218, 2812.1565)(246.0728, 359.21)(226.09033, 33030.574)(226.73679, 6414.7363)(227.04605, 350.66998)(230.00266, 272.825)
AMP-GROUP	1407829	1427882	1	1	894905	914788	584816	1	1580391	862586	1532860	1507568	1343912	1383860	1	1	775611	1396088	1108067	1109899	1	943893	1	480533	AMP-GROUP	AMP-GROUP [ C10 H12 N5 O7 P, tgt=16.24, overall=16.24 ]			(328.03802, 10165.061)(329.0421, 214.07)(328.0403, 6281.104)(329.04297, 86.305)(367.36044, 2048.7114)(368.0918, 107.13)(348.15573, 1288.4377)(349.08496, 1398.25)(354.756, 1015.75)
CPD0-1458	1002925	940245	1368543	1244393	1003296	1194660	1329430	1313272	2057578	1922249	1490646	1723059	1042690	1146134	1036509	879582	1173384	1235749	1441429	1429323	1298891	1334642	1019588	1057425	CPD0-1458	CPD0-1458 [ C3 H7 O5 P, tgt=86.36, overall=86.36 ]			(154.00093, 63965.047)(155.00548, 1144.5289)(155.99802, 516.19556)(138.69322, 2755.023)(139.60294, 1708.2461)(158.54724, 2848.5693)(160.01877, 2488.0134)(138.81937, 2928.6545)(140.0043, 1153.67)(173.03972, 4571.158)(178.992, 1529.9401)(158.98512, 3635.3872)
D-GLT	1298477	1219783	543013	690714	1536424	1668367	573674	394627	352682	1012726	1917319	500784	639199	644803	336589	300999	436391	362870	293245	268685	231599	2075831	283524	309573	D-GLT	D-GLT [ C5 H8 N O4, tgt=80.90, overall=80.90 ]			(149.25241, 116090.68)(149.8525, 9301.275)(128.78734, 2052.8174)(132.04405, 387.575)(148.05952, 21293.82)(150.05777, 12599.515)(151.0587, 533.82)(130.13951, 106343.49)(131.54993, 21077.14)(132.3376, 1195.2887)(134.05508, 374.79102)(166.03903, 970750.25)(167.08789, 131500.22)(168.09027, 14575.24)(169.09424, 4105.252)(147.07484, 80715.195)(148.07364, 4654.625)(169.83606, 2733.7358)(170.042, 174.26)…
S-COCLAURINE	533488	527528	755163	724640	1112610	1150176	324475	355045	1021346	990907	973839	973886	941231	952437	702692	1	1335230	1327713	394823	398336	1	1	551268	546759	S-COCLAURINE	S-COCLAURINE [ C17 H20 N O3, tgt=55.42, overall=55.42 ]			(291.15054, 1113.1533)(274.05374, 2335.672)(274.1588, 5680.875)(307.30447, 6709.564)(289.1755, 5852.929)(311.13754, 772.06)(291.11945, 53620.98)(292.26617, 7249.827)(293.12653, 963.85803)
CPD-15319	1	238442	216825	123054	1	308311	1	1	141768	185776	1	1	293734	468363	133201	647128	1	206638	321381	311108	302725	190327	212525	1	CPD-15319	CPD-15319 [ C6H10NO5, tgt= ]			(180.06157, 10029.457)(162.93074, 2559.8027)(177.06757, 6455.905)(178.07141, 304.1)(161.69461, 6003.394)(161.22365, 9265.124)(162.31023, 476.69)(163.0579, 162.01)(195.35817, 2088.7727)(196.58694, 1141.4926)(180.17818, 2622.5156)(181.09146, 1880.8718)(200.98346, 20934.844)(203.8068, 9656.743)(184.60176, 14573.226)(185.03978, 22364.896)
CPD-15318	147302	153161	196695	154027	158959	236218	181025	154937	228067	153411	145663	164909	178106	144473	111294	125599	193650	172904	174550	163684	136418	139267	107274	139867	CPD-15318	CPD-15318 [ C5 H9 O8 P, tgt=66.26, overall=66.26 ]			(229.00208, 11385.044)(230.00423, 2051.9321)(231.01505, 6233.96)(230.0058, 2152.69)(215.38551, 1436.1825)(216.01094, 1971.168)(249.04387, 19305.256)(250.04576, 2836.428)(251.04277, 2431.8225)(230.40662, 7226.3755)(232.0361, 798.53925)(233.0324, 870.51)(235.80475, 505.32126)
CPD-2461	1304640	11582736	9725082	9190786	10053339	1097334	9873284	1	6511203	5734164	680811	6202340	11281988	11577913	9923884	10326492	9261507	9100872	7441153	8112238	16099177	1105067	15688109	1165025	CPD-2461	CPD-2461 [ C5 H6 O4, tgt=73.22, overall=73.22 ]			(130.02647, 6859.783)(114.272, 423.1625)(131.034, 1505.0701)(114.90302, 1632.405)(148.05965, 20284.008)(149.0596, 7206.9)(130.04874, 122758.01)(131.71568, 2093.0017)(132.04443, 395.7525)(153.73831, 696.64606)(155.01797, 963.64777)
CPD-15377	7631998	7570275	9015156	9144721	7891845	7883178	9629396	10132705	10423361	1075645	1115593	8949148	8348450	8358947	8636327	8522649	8239731	8227995	10686921	10637463	8502071	7520561	8798090	8770502	CPD-15377	CPD-15377 [ C5 H10 O5, tgt=68.43, overall=68.43 ]			(150.0538, 175534.08)(151.0569, 17801.357)(134.04507, 522.76373)(135.10559, 100474.8)(136.26132, 204715.1)(137.0628, 6847.4)(168.42401, 20947.117)(169.09344, 1164.59)(152.58046, 3334.081)(173.03958, 1458.4381)
CPD-864	586956	587478	371352	335128	1	601930	405418	468147	366445	371232	369383	364798	1	455334	271945	267535	512734	245537	422629	1	319903	337245	462645	294516	CPD-864	CPD-864 [ C10 H14 O2, tgt=49.96, overall=49.96 ]			(149.09451, 15566.873)(150.097, 1919.2866)(167.10078, 6416.5254)(171.10889, 2051.542)(187.14326, 1731.2455)(167.10435, 18593.92)(168.10686, 1252.9679)(169.0993, 1425.68)(175.01564, 26546.35)(176.09412, 6162.9937)
CPD0-1438	140404	153111	171975	161661	158012	167427	137255	136352	153771	170082	130874	159159	156369	122964	367341	440939	340655	448928	114201	124373	116947	143367	112003	150147	CPD0-1438	CPD0-1438 [ H7 N2 O8 P3, tgt=44.16, overall=44.16 ]			(255.94206, 11082.625)(256.9403, 5188.8076)(257.9392, 3239.8)(238.92973, 461.54126)(259.9596, 1049.885)(260.9644, 649.67)(274.93716, 1520.0865)(276.72195, 1013.2975)(276.9709, 928.34)(260.5185, 1282.175)(260.9689, 1256.3667)(282.14227, 1572.3147)(265.53354, 535.29205)
CPD-14609	918565	882361	1081495	1099460	641564	682949	610006	613520	514042	498982	371328	1	666046	702963	1181520	1114156	723271	799590	411719	374128	365507	365864	362483	301692	CPD-14609	CPD-14609 [ C8 H16 N O4, tgt=68.07, overall=68.07 ]			(190.10576, 16123.225)(191.10872, 668.7481)(172.09547, 2901.6458)(173.08865, 822.4)(192.11984, 1889.076)(195.12134, 2587.3792)(213.15715, 470.20334)(193.51935, 776.41766)(216.4931, 5386.315)(217.22815, 6509.037)(196.96434, 1593.1277)(198.09525, 2712.103)
CPD1F-437	261769	264664	236581	235014	466944	473595	122943	119707	279530	278436	282629	282524	278645	286634	159632	159487	230209	237544	1	1	123179	122803	137624	130831	CPD1F-437	CPD1F-437 [ C21 H19 O12, tgt=61.95, overall=61.95 ]			(481.11926, 16539.252)(482.12253, 3493.6877)(483.12115, 882.6733)(491.09418, 2187.34)
INOSINE	49947784	48655084	54468136	53866000	45614944	45403984	56948224	56876688	60700404	61152264	51047264	51061844	53284920	53870568	60836664	60426896	53812208	53578424	52436672	53451396	57990024	58448852	61517728	61208288	INOSINE	INOSINE [ C10 H12 N4 O5, tgt=92.41, overall=92.41 ]			(272.08997, 306.58002)(273.15585, 1229.6993)(274.09692, 928.44)(254.25476, 6295.5312)(288.40744, 2978.6575)(289.41684, 6885.147)(290.32056, 8669.505)(291.1279, 1796.7859)(268.10477, 2937057.8)(269.10492, 376000.75)(270.10547, 58629.2)(271.10788, 4460.0327)(293.07794, 3543.2666)(276.73, 5464.1577)
L-BETA-ASPARTYL-P	1	1	1	1	168754	149961	1	1	192114	316120	1	115397	308336	179695	1	1	1	1	1	1	211015	1	221715	1	L-BETA-ASPARTYL-P	L-BETA-ASPARTYL-P [ C4 H6 N O7 P, tgt= ]			(214.00032, 1677.2231)(229.4678, 5912.566)(214.57292, 30528.01)(216.01883, 2774.7102)
CPD0-1422	5705793	1	5576282	5460236	6287001	20923802	7073125	7535126	6140731	6140270	5806741	4709919	5575148	5648889	5317984	5582191	3707031	5196705	6471403	6773445	7498037	7291112	6866463	6840705	CPD0-1422	CPD0-1422 [ C35 H67 O8 P, tgt=73.11, overall=73.11 ]			(650.4666, 802.67)(652.4548, 126205.11)(628.45575, 11471.489)(629.4692, 789.57)(647.47705, 58538.29)(648.48645, 24303.363)(649.50665, 2210.7588)(629.465, 11569.291)(630.46924, 3386.8115)(664.49896, 13866.603)(665.5002, 5116.2266)(666.4825, 1396.28)(646.47577, 7194.7324)(647.4832, 11019.878)(669.4486, 25740.145)(670.45135, 8830.072)(651.44525, 35293.977)(652.4501, 8915.096)
MALTOTRIOSE	236538	242764	224525	236619	220111	212855	1	1	1	1	1	1	1	1	1	1	1	211063	311567	246177	1	1	1	1	MALTOTRIOSE	MALTOTRIOSE [ C18H32O16, tgt= ]			(487.15176, 2679.294)(509.16733, 3599.1633)(509.21854, 1355.3787)
CPD1F-420	298170	288225	347300	348028	346742	340197	1984031	1836054	304814	291696	310216	313290	271373	269295	2206420	2218447	290657	272028	363904	372915	2057502	1983312	2123736	2064373	CPD1F-420	CPD1F-420 [ C27 H30 O15, tgt=15.26, overall=15.26 ]			(612.17926, 26425.791)(613.18195, 8716.138)(617.1331, 1089.0966)
CPD-9695	115120	111180	133624	407213	274746	378715	116134	106016	104718	107998	122448	110330	198437	211666	100507	96564	238407	246831	152102	153289	99272	101113	76432	79299	CPD-9695	CPD-9695 [ C30 H36 O16, tgt=0.02, overall=0.02 ]			(635.1776, 7981.8237)(636.1815, 2712.5896)(637.2187, 9799.409)(638.22266, 1767.4498)(674.24646, 354.72998)(652.2151, 7019.3203)(653.2137, 2084.0776)
INDOLE-3-ACETYL-GLU	324458	320032	125390	134108	126919	281002	223996	103574	190137	446504	987883	497356	226461	1113490	1139958	240467	152611	382597	860232	2173976	1211934	1211833	362655	270573	INDOLE-3-ACETYL-GLU	INDOLE-3-ACETYL-GLU [ C15 H14 N2 O5, tgt=47.35, overall=47.35 ]			(304.17883, 2343.8)(285.63937, 2184.8254)(287.0937, 575.44)(304.73096, 3230.4758)(307.86734, 10349.625)(308.1177, 11419.92)(285.9218, 3894.1504)(286.1002, 358.73)(321.85147, 4663.3613)(322.46017, 3067.7878)(324.53253, 1300.526)(324.63843, 2658.8452)(325.1368, 2619.16)(303.58334, 3355.495)(303.1194, 753.015)(327.1782, 495.4927)(308.97504, 6677.0127)(310.07327, 1881.9701)(311.07468, 1219.0267)
CPD-16172	595891	695907	610229	597321	564516	689739	510965	295939	1855950	236575	418603	634200	449810	677629	538582	373790	296784	442578	417311	320408	753130	750137	409296	922015	CPD-16172	CPD-16172 [ C7 H7 N O, tgt=53.92, overall=53.92 ]			(125.36092, 33664.35)(105.714355, 5068.174)(125.31977, 5709.239)(106.05715, 1660.2273)(142.28181, 4734.0933)(144.1, 69.86)(123.48097, 1011.375)(144.6721, 47952.316)(147.05312, 4487.389)(149.0585, 234.25)(127.03663, 44169.56)(129.6215, 3344.6575)(131.0478, 14534.98)
CPD-16173	968955	294259	319054	759069	319865	330671	295076	835706	315829	320341	329545	976416	339884	350577	835138	339501	352037	890858	406901	381356	315695	302197	888139	305227	CPD-16173	CPD-16173 [ C7 H5 N O, tgt=74.53, overall=74.53 ]			(121.165184, 12663.547)(120.0374, 888.4186)(101.02678, 23455.33)(102.0287, 362.05)(123.0532, 103307.625)(103.03815, 13102.674)(106.04873, 2600.3481)(139.79156, 6120.5625)(141.51149, 5454.7026)(142.08466, 5150.71)(120.06468, 2346.839)(121.20696, 42242.445)(122.06931, 29683.271)(144.44983, 8772.017)(146.32962, 4208.102)(127.02384, 868860.94)(128.02525, 169255.88)
CPD1F-453	233710	210818	277560	293804	488831	491550	1	1	1	1	1	1	202033	1	1	1	349323	346629	164795	165136	1	1	1	1	CPD1F-453	CPD1F-453 [ C21 H19 O11, tgt= ]			(448.43237, 1794.7935)(429.07996, 13596.246)(430.08252, 1775.2966)(431.0962, 741.46)(433.1105, 1629.78)(471.15118, 826.01)(449.13153, 470.41397)
CPD-9699	428216	2811767	1992606	693520	2783563	3013088	1934855	537190	1889302	1924153	3287978	354593	2166230	507915	994508	1003428	399156	618607	1170664	1173775	700902	868407	879537	889701	CPD-9699	CPD-9699 [ C7 H11 N O2, tgt=67.29, overall=67.29 ]			(143.08328, 774.754)(145.09781, 1444.4551)(159.11488, 51058.957)(160.11812, 5719.12)(166.07413, 1807.5614)(146.33728, 52826.21)(147.06245, 2548.7683)(148.0607, 170.12)
CPD0-1405	259069	1835746	2036596	306853	2070729	1886652	620340	521003	2308002	2404094	164519	158980	2205494	2279319	516317	513544	2507332	2572764	2491765	2466274	386914	391629	2009206	1069529	CPD0-1405	CPD0-1405 [ C14 H20 N6 O5, tgt=67.09, overall=67.09 ]			(352.31604, 1972.9501)(356.1578, 2551.21)(335.64444, 230.535)(354.81262, 4853.1104)(354.66882, 286.67)(338.5188, 2847.4583)(339.58408, 8503.196)(340.15674, 5207.8154)(373.68387, 8464.609)(373.85904, 2762.1917)(353.9153, 3959.0579)(375.5052, 42023.652)(376.67838, 12315.004)(359.95123, 7972.667)(360.28815, 1861.601)
CPD0-1406	1184578	1175208	462977	470009	689371	753178	1	1	1172795	1	1022321	953619	1552860	1	3147946	3236880	1	1599929	1918549	1877233	1642473	1622761	1	1	CPD0-1406	CPD0-1406 [ C14H25N7O3, tgt= ]			(340.1438, 6183.5527)(341.27475, 1922.68)(342.2107, 816.2233)(321.44696, 2054.58)(340.87692, 7055.637)(342.21057, 1247.865)(343.22034, 5180.39)(323.5894, 1679.2098)(325.21207, 1114.2839)(359.74542, 641.33)(339.22565, 1535.402)(363.25888, 6301.424)(365.60727, 9918.289)(366.2089, 2786.92)(348.5686, 10219.207)
CPD0-1408	530203	528278	630778	633399	572886	586063	485385	488350	1275436	1304481	1	354068	552351	597050	568729	720760	424492	388013	1	482478	1192127	1	937540	1	CPD0-1408	CPD0-1408 [ C8 H9 N O2, tgt=54.19, overall=54.19 ]			(151.51176, 1157.365)(155.74017, 3206.8484)(156.07434, 11649.404)(135.05844, 275037.5)(136.56207, 324822.3)(137.06349, 43771.305)(154.87505, 4171.2354)(139.07495, 558.295)(169.09467, 855.255)(156.0999, 939.968)(175.05461, 4130.88)(157.20026, 718.60767)
CPD0-1401	659756	629281	644842	630101	677178	678167	1190671	1203348	1709433	1732118	1747835	1742945	242652	252703	297931	297165	1	278250	747931	772583	996750	993891	909390	896603	CPD0-1401	CPD0-1401 [ C11 H17 N8 O3, tgt=81.71, overall=81.71 ]			(310.13644, 1267.6984)(291.1282, 2096.3186)(313.32706, 1001.3325)(294.15146, 14645.107)(296.1521, 341.02)(332.17776, 2609.332)(310.1712, 5727.2236)(313.9541, 1914.9421)(314.1671, 3294.26)(332.1304, 47346.496)(333.13342, 8579.999)(334.1416, 1892.6602)(319.134, 255.24)
CPD0-1402	2772311	2764855	3294919	3297880	2948291	2973572	3357343	3150625	4040445	4091099	642277	3997905	3088026	3164759	3274029	3338380	3465929	3631139	4935725	4662614	3535648	3520453	3518461	3477974	CPD0-1402	CPD0-1402 [ C13 H23 N7 O3, tgt=92.71, overall=92.71 ]			(329.20526, 387.824)(343.22244, 81245.62)(344.22562, 18209.482)(345.22745, 1587.8042)(325.21405, 1497.4163)(326.22824, 289.40665)(349.60556, 1040.5778)(351.36545, 821.2609)(333.1723, 33253.707)(334.17477, 5937.6694)(335.17737, 1050.3741)
CPD0-1403	1184578	1175208	462977	470009	689371	753178	1065589	470526	1172795	357198	1022321	953619	1552860	336383	3147946	3236880	1	1599929	1918549	1877233	1642473	1622761	1089861	1104412	CPD0-1403	CPD0-1403 [ C14 H25 N7 O3, tgt=56.65, overall=56.65 ]			(340.28925, 6900.813)(341.30988, 2560.197)(342.40994, 904.856)(322.19687, 2099.657)(340.87692, 7055.637)(342.21057, 1247.865)(343.22034, 5180.39)(323.96902, 2361.3416)(325.21207, 1114.2839)(359.09943, 1743.1315)(359.90698, 191.55)(340.06107, 1395.52)(363.63217, 7136.4463)(365.70456, 8605.256)(366.2089, 2786.92)(348.18964, 9192.215)(349.02713, 25376.943)(349.1928, 1544.88)
CPD0-1404	2772311	2764855	3294919	3297880	2948291	2973572	3357343	3150625	4040445	4091099	642277	3997905	3088026	3164759	3274029	3338380	3465929	3631139	4935725	4662614	3535648	3520453	3518461	3477974	CPD0-1404	CPD0-1404 [ C13 H23 N7 O3, tgt=92.71, overall=92.71 ]			(329.20526, 387.824)(343.22244, 81245.62)(344.22562, 18209.482)(345.22745, 1587.8042)(325.21405, 1497.4163)(326.22824, 289.40665)(349.60556, 1040.5778)(351.36545, 821.2609)(333.1723, 33253.707)(334.17477, 5937.6694)(335.17737, 1050.3741)
CPD0-2099	316938	1052799	226175	876166	289419	413994	122028	551938	475973	502061	770340	623919	448693	717320	791569	806177	848284	957327	1131924	764272	846071	575641	271871	1	CPD0-2099	CPD0-2099 [ C4 H10 O5 P, tgt=47.26, overall=47.26 ]			(169.47247, 2297.7844)(151.19283, 1486.4167)(173.04126, 1525.2888)(155.12987, 2778.4001)(155.03299, 2110.44)(187.0627, 4059.713)(188.059, 198.91)(169.18141, 18936.809)(171.0493, 7650.1724)(176.81229, 1167.2639)
INDOLE-3-ACETYL-GLN	2369327	2291005	1769783	1824287	440685	2130103	1	482043	1928323	1949183	2052051	720219	1	1738732	1860466	1854732	2423983	2320719	3106286	3046322	2654779	2712508	465725	1648823	INDOLE-3-ACETYL-GLN	INDOLE-3-ACETYL-GLN [ C15H16N3O4, tgt= ]			(302.44403, 951.0633)(305.1205, 1327.82)(285.099, 973.83)(306.63202, 725.20496)(320.65405, 637.83)(302.27362, 91755.38)(303.24054, 14027.256)(304.13867, 1744.6089)(325.35248, 2914.3423)(327.1146, 907.23)
CPD-885	6129358	6799719	12986169	12725968	4584520	4550161	15501001	15595014	1	11793957	6541537	7314901	10677271	1	7637880	17837346	10615035	10696695	10635131	11074867	10968693	11169616	12373197	13319741	CPD-885	CPD-885 [ C20 H27 O5, tgt=61.94, overall=61.94 ]			(347.17828, 34102.81)(348.18082, 10827.819)(329.39212, 31539.223)(330.39523, 4903.592)(349.19263, 71081.43)(350.38098, 13956.988)(351.2616, 25123.445)(352.21292, 4719.793)(331.13593, 20736.848)(332.6932, 11891.662)(333.6745, 15004.149)(334.29395, 3119.303)(365.22562, 177984.11)(366.2284, 36857.15)(367.23062, 6148.052)(368.23526, 154.19334)(347.21582, 2972.6667)(372.8552, 329.61832)(373.1906, 131.…
CPD-884	60609784	58107184	56229784	54068632	57027180	62244404	53880560	54092852	37701096	34680368	55257192	53152136	47345548	52033224	59062544	57419136	45310832	46147500	48957052	48126424	40568256	39364184	43910912	40520432	CPD-884	CPD-884 [ C6 H13 N O2, tgt=81.31, overall=81.31 ]			(131.0958, 3566.78)(132.10095, 1932723.9)(133.10388, 165884.89)(114.09008, 4920.7085)(115.0844, 378.64)(131.11609, 7601.636)(154.0837, 4373.2417)(155.07701, 424.35165)(136.07332, 309572.94)(137.07526, 3140.7998)
3-BENZOYLOXYPROPYL-GLUCOSINOLATE	260370	249828	405796	409003	438096	437251	102209	106193	1694996	1676759	114253	112496	290268	322423	210114	200892	377306	377084	6740275	6663249	329786	873426	221758	1048016	3-BENZOYLOXYPROPYL-GLUCOSINOLATE	3-BENZOYLOXYPROPYL-GLUCOSINOLATE [ C17 H22 N O11 S2, tgt=45.94, overall=45.94 ]			(484.05972, 820.5683)(485.0622, 2373.775)(463.06253, 536.13245)(484.56635, 1170.8075)(487.07904, 28543.246)(463.73788, 762.34)(499.10675, 11354.375)(500.10925, 2687.8975)(501.1069, 1086.4401)(481.86926, 1112.2944)(483.09586, 1254.821)(503.05212, 1681.2124)(487.05396, 10515.513)(488.0568, 221.49333)
L-1-GLYCERO-PHOSPHORYLCHOLINE	205446	1	427096	1167555	369406	205728	429917	439335	675740	1	1	259823	486875	434254	165113	375363	132496	130944	265519	234900	1	694656	570758	1	L-1-GLYCERO-PHOSPHORYLCHOLINE	L-1-GLYCERO-PHOSPHORYLCHOLINE [ C8 H20 N O6 P, tgt=71.45, overall=71.45 ]			(260.2152, 44694.34)(262.03415, 9904.396)(262.1099, 1108.66)(242.09567, 4577.2153)(242.84892, 15719.768)(243.43353, 3889.2832)(259.36618, 4543.4375)(244.44489, 1764.7334)(245.1151, 1782.68)(276.87076, 3297.3306)(279.15253, 1525.856)(257.23083, 10365.8)(258.12756, 376.885)(259.1246, 277.14)(282.84192, 32623.46)(284.7689, 14327.763)(285.106, 15984.47)(266.286, 718.966)(267.096, 5076.31)
CPD-13518	931770	952150	636120	495174	1033513	1005988	576421	1039188	1088016	1103302	1415665	1393676	756138	750692	279126	248785	538533	549430	2380196	2704666	941543	1472193	1387971	1085944	CPD-13518	CPD-13518 [ C6 H15 N4 O3, tgt=52.70, overall=52.70 ]			(193.65057, 5197.4)(194.11775, 1997.6943)(194.54997, 4478.5117)(195.75546, 2116.8762)(209.15114, 6191.309)(210.14871, 758.92896)(191.141, 24525.361)(192.14423, 2369.693)(215.53554, 2906.935)(216.91003, 2809.555)(217.11249, 2223.7651)(197.09271, 3146.0674)(198.09476, 182.645)
CPD-19795	2128438	2127685	2986120	3216331	2369091	2360842	2384726	2930347	2720905	2661909	2236045	2300561	2170858	2254240	1860687	1727711	2661189	2654605	2418922	2428458	2817424	2805549	3027057	2382179	CPD-19795	CPD-19795 [ C28 H47 O8 S, tgt=88.27, overall=88.27 ]			(528.9643, 510.65665)(547.3173, 250.28)(530.3137, 14008.791)(529.9822, 14164.464)(561.3322, 21062.28)(562.3354, 6159.7617)(563.34515, 877.01166)(543.31793, 18878.086)(544.3194, 3173.962)(567.28644, 1747.3285)(568.71075, 784.32666)(570.05383, 1492.4724)(570.304, 1299.7)(552.29755, 697.14166)
CPD-19794	312572	361496	2633120	1829665	738545	855551	1527641	1469355	1414724	1437355	673974	718720	378154	1114055	1038844	1103438	916747	892373	1237018	1933137	1872866	1945669	526841	497713	CPD-19794	CPD-19794 [ C28 H47 O9 S, tgt=60.76, overall=60.76 ]			(563.5401, 513.1362)(542.43494, 698.2457)(543.2881, 113.79)(563.7981, 493.05)(542.3013, 931.8657)(577.32666, 10308.484)(578.32996, 1739.2849)(579.33777, 854.005)(560.32104, 7667.038)(561.068, 4003.6514)(562.529, 3837.302)(564.3338, 838.9533)(584.5433, 1204.5734)(585.63116, 711.60834)(586.3006, 316.02)(565.26166, 296.60498)(569.2669, 58.0)
CPD-19791	1975052	1992624	1260197	5084756	3782872	3904424	5651008	854673	4665183	3555503	747036	546031	2962692	2988411	2353133	8772123	17290822	17093244	5844134	4687635	1872680	573319	3334814	3216207	CPD-19791	CPD-19791 [ C21 H29 O5, tgt=59.74, overall=59.74 ]			(361.19363, 21389.64)(362.19702, 3678.1145)(344.44495, 4488.8486)(363.2092, 43256.582)(364.21387, 8537.446)(365.2208, 23821.531)(366.2212, 5342.2363)(345.2052, 16789.97)(346.49243, 5009.406)(347.2146, 24456.375)(348.2188, 3271.9624)(379.49063, 100010.75)(380.2447, 25723.092)(381.2395, 5488.4043)(382.24023, 959.89)(362.2282, 3799.3281)(387.20813, 960.2824)(366.17447, 157819.77)(367.17606, 26598.50…
CPD-8144	214998	178445	193049	190969	255013	229262	1	118068	441354	382117	462242	392602	113180	118605	141836	143181	381098	170139	1	496004	117742	115807	119780	117194	CPD-8144	CPD-8144 [ C21H20O8, tgt= ]			(384.05756, 3603.1428)(386.12622, 737.2387)(385.45944, 3899.6267)(386.12717, 909.3939)(423.15283, 18958.28)(401.05222, 5238.783)(402.80814, 638.37665)(408.0968, 179.09)
CPD-8143	214998	178445	193049	190969	255013	229262	1	118068	1	1	1	1	113180	118605	141836	143181	1	170139	1	1	117742	115807	119780	117194	CPD-8143	CPD-8143 [ C21H20O8, tgt= ]			(385.124, 3858.0671)(386.12622, 737.2387)(385.1245, 4412.668)(386.12717, 909.3939)(400.1414, 6851.036)(401.13715, 831.0143)(409.0991, 209.17)
CPD-8158	473368	453822	1338165	1315811	529111	514897	299424	267744	547049	509582	761668	793205	296457	312187	354275	375417	1515874	1540950	519397	493999	1096282	1106446	801958	785903	CPD-8158	CPD-8158 [ C42 H80 N O8 P, tgt=22.44, overall=22.44 ]			(757.54614, 10462.508)(758.54865, 331.56003)(781.04663, 12391.011)(782.05023, 5224.522)(782.5498, 1696.44)(763.5236, 2173.7556)(764.527, 638.2878)
CPDQT-299	602212	607871	626353	630993	566505	573581	248181	240087	469335	442683	484837	481945	398779	397823	177437	173159	435619	433112	403936	398485	226812	233890	231614	243851	CPDQT-299	CPDQT-299 [ C16 H30 N O10 S3, tgt=46.67, overall=46.67 ]			(479.09695, 7385.4453)(480.10083, 1902.1499)(511.14932, 20646.652)(497.10974, 1072.83)(497.11133, 675.12)
CPD-8159	917760	941056	756708	739436	755026	760078	893202	917702	667544	653097	620567	613340	956220	942559	1167254	1213421	667972	689517	685095	679913	675343	694074	632866	617326	CPD-8159	CPD-8159 [ C42 H78 N O8 P, tgt=96.03, overall=96.03 ]			(738.5393, 36926.72)(739.5418, 15430.517)(740.54376, 3326.5376)(738.5387, 44482.02)(739.5414, 18405.99)(740.5435, 3834.86)(764.5205, 476.99)
CYSTINE	2290366	1562750	1478564	798969	3345416	3391576	864463	888826	3552288	3535342	4644041	4588550	2229203	2288410	902539	871959	3614293	3651668	10545855	10449305	3460648	3518877	3070551	3125921	CYSTINE	CYSTINE [ C6 H12 N2 O4 S2, tgt=54.03, overall=54.03 ]			(240.02403, 4787.8296)(244.25807, 1676.3887)(247.03346, 4643.6465)(229.02, 2032.3134)(259.853, 45791.156)(260.76996, 17549.678)(260.05914, 3148.78)(243.04521, 28808.746)(263.01288, 30184.93)(264.0176, 2703.0374)(245.00497, 2134.534)
CPD-8157	1185947	1187341	810661	785886	1358025	1359185	1	1	1	1	232985	227298	1141995	1171347	1	1	886617	919508	184777	258680	521833	549262	238646	229026	CPD-8157	CPD-8157 [ C42 H82 N O8 P, tgt= ]			(761.5784, 95.7175)(761.626, 17442.975)(762.6284, 7021.4297)(782.55945, 11704.87)(783.5614, 4484.258)(784.5645, 525.3433)(764.5478, 213.67287)
CPDQT-296	3215964	3225798	3623085	230917	449904	2190490	962005	952501	1	1	2711686	2682398	324309	335081	653229	634962	2762747	2720873	4642378	4640231	1238299	1248401	1934844	1920038	CPDQT-296	CPDQT-296 [ C15 H28 N O9 S3, tgt=43.02, overall=43.02 ]			(445.07556, 752.48254)(463.09644, 8819.945)(464.0995, 1336.91)(481.1253, 10938.69)(482.12814, 1201.65)(483.12024, 601.385)(463.13074, 92312.41)(485.0788, 1570.7949)
DELTA1-PIPERIDEINE-2-6-DICARBOXYLATE	2066285	2381424	2349263	2186248	2292957	2302023	1992317	1989052	2558174	2424555	1987260	1	2682538	2322175	2179820	1875289	2197873	2654586	2466487	2275122	2147698	2254465	1810925	2231643	DELTA1-PIPERIDEINE-2-6-DICARBOXYLATE	DELTA1-PIPERIDEINE-2-6-DICARBOXYLATE [ C7 H7 N O4, tgt=68.30, overall=68.30 ]			(153.0351, 4858.48)(153.8927, 1141.8715)(170.92055, 10061.327)(152.03497, 4577.086)(187.07227, 103698.52)(188.07974, 15924.659)(171.15126, 6396.659)(174.06964, 4546.268)(194.03197, 498.72214)(175.01776, 41809.723)(176.02116, 1497.1923)(177.0259, 1221.69)
CPDQT-295	1	319244	102266	101205	80017	79399	143187	121718	1	546318	633794	622071	535717	624055	100224	83144	610824	643065	1072977	1078244	482125	509062	470959	469200	CPDQT-295	CPDQT-295 [ C15 H28 N O10 S3, tgt=37.91, overall=37.91 ]			(461.08688, 6865.425)(462.08975, 1005.77)(497.1108, 1061.5099)(479.09695, 5786.1753)(482.31805, 3582.2642)
CPD-9602	394415	417492	1	434692	816142	822060	214905	1	566775	576685	562255	570068	570279	572160	373293	366328	271302	291500	1	180125	265054	262497	282835	295888	CPD-9602	CPD-9602 [ C20 H22 N2 O11, tgt=54.62, overall=54.62 ]			(489.158, 452.87)(466.14835, 27051.393)(467.15155, 4535.3228)(468.1432, 382.105)(475.11697, 4113.5703)(476.12064, 1308.9451)
CPD-9603	937510	883793	1148050	1122856	1467246	159804	500189	430769	118452	159272	1056625	1052386	787530	760428	459291	428307	1088875	1085972	488199	472153	638977	651229	749757	782425	CPD-9603	CPD-9603 [ C26 H32 N2 O16, tgt=14.43, overall=14.43 ]			(611.761, 4430.778)(613.12354, 3641.0803)(614.3229, 2304.602)(615.5108, 1252.0717)(612.1818, 9801.393)(613.18604, 2257.7026)(615.17596, 4155.5474)(616.1787, 233.09)(647.80994, 690.32996)(629.1891, 9240.15)(630.1913, 3112.165)(634.75757, 806.922)(628.81287, 9244.672)(629.81525, 2804.4849)(630.6963, 619.35)
CPD-13511	1	1	112356	1	168109	172006	1	1	1	1	1	1	75946	203287	1	1	124629	126878	298804	317966	1	1	1	1	CPD-13511	CPD-13511 [ C16H12O7, tgt= ]			(321.06793, 1216.73)(303.73886, 297.43668)(334.0959, 912.932)(316.08792, 1528.6768)(339.05066, 8345.129)(340.05273, 878.29004)(321.03726, 2084.2869)
CPD-13510	1446304	1419222	1850216	1827658	1050135	1041257	302698	293485	923291	894220	1317873	1321409	885682	688744	195945	670734	1214877	1220822	2770127	2783652	1	516274	872293	884152	CPD-13510	CPD-13510 [ C22 H24 O10, tgt=62.15, overall=62.15 ]			(432.6395, 1508.3425)(453.6586, 516.285)(455.1542, 1826.37)(433.26666, 3112.295)(436.1585, 222.52)(437.1377, 4557.73)(468.16937, 1265.5024)(448.16028, 38753.633)(449.16782, 7970.989)(450.17685, 443.375)(471.11957, 15582.064)(472.12317, 2060.67)(453.109, 673.52814)
CPD-13509	261769	264664	236581	235014	466944	473595	122943	119707	279530	278436	282629	282524	278645	286634	159632	159487	230209	237544	5937057	5833743	123179	122803	137624	130831	CPD-13509	CPD-13509 [ C21 H19 O12, tgt=61.95, overall=61.95 ]			(463.08145, 218414.67)(464.0844, 45010.188)(465.08673, 8428.505)(449.102, 48773.984)(450.1053, 9842.686)(451.1089, 1749.99)(481.11926, 16539.252)(482.12253, 3493.6877)(483.12115, 882.6733)(491.09418, 2187.34)
CPD-8155	1021936	1452074	2236355	1009875	1023195	631944	1648629	1149829	689888	473409	370263	368844	1391796	1034878	2664319	2560737	704961	759567	576849	556808	1018995	596735	803044	720490	CPD-8155	CPD-8155 [ C55 H74 N4 O5, tgt=46.22, overall=46.22 ]			(871.67755, 12672.018)(872.6808, 6388.957)(873.5664, 1155.5795)(871.56085, 29022.645)(872.5636, 17091.74)(873.5665, 3820.7227)(854.5691, 6104.9004)(855.57043, 2438.19)(894.66327, 1631.5645)(896.56555, 722.926)
CPDQT-281	223160	218296	277891	275886	85164	237041	177755	261899	281213	275820	1	283527	278475	286453	214054	207919	262083	268521	393129	377670	257014	141811	222051	210186	CPDQT-281	CPDQT-281 [ C12 H22 N O9 S3, tgt=47.40, overall=47.40 ]			(424.58514, 15187.182)(426.03775, 3819.2656)(427.035, 3217.7559)(406.74847, 3212.0664)(408.02655, 857.2157)(423.05453, 9487.364)(403.0472, 4911.44)(404.0485, 570.35)(405.0466, 432.42)(427.0725, 459.16)(429.01913, 1097.21)
5-PHOSPHORIBOSYL-N-FORMYLGLYCINEAMIDINE	1436230	1472700	1115393	1196640	746101	96296	860717	850219	986807	276475	898209	225492	435329	321452	290895	425360	451067	443206	1082923	1075886	406941	583018	367372	353464	5-PHOSPHORIBOSYL-N-FORMYLGLYCINEAMIDINE	5-PHOSPHORIBOSYL-N-FORMYLGLYCINEAMIDINE [ C8 H15 N3 O8 P, tgt=50.13, overall=50.13 ]			(312.06546, 17780.094)(313.06912, 865.75354)(295.05902, 4840.695)(295.0596, 3376.789)(296.0625, 1483.4)(332.09964, 2099.5315)(333.82883, 4769.6274)(335.1066, 6660.1045)(315.523, 8071.57)(315.09177, 793.69495)(316.0905, 386.85165)(337.10193, 14024.899)(338.0573, 4288.9)(339.0549, 5322.0747)(319.27567, 2233.847)(321.5454, 1246.0767)(322.0526, 1617.77)
STRICTOSIDINE-AGLYCONE	434835	437812	655833	1	558360	557130	1	657442	1143110	975485	1155889	1098776	434154	432403	853800	841574	403078	421196	648006	585844	532189	509621	456875	482058	STRICTOSIDINE-AGLYCONE	STRICTOSIDINE-AGLYCONE [ C21H25N2O4, tgt= ]			(369.18182, 22202.371)(370.18323, 4651.2246)(371.18253, 700.9772)(352.1746, 4445.922)(356.18738, 347.175)(373.87012, 1785.9532)(356.09277, 10202.712)(356.18726, 1426.4299)(357.1976, 334.625)(387.2062, 2334.9058)(373.2147, 863.48334)(393.87192, 34519.07)(395.6822, 9646.938)(397.1783, 5866.156)
CPD-8123	2221580	2274918	2240033	2251198	3275052	3301001	1952110	1907768	3051056	3097473	3049449	308301	3031667	3057162	1662217	145247	2699373	212290	2759560	2771495	2252095	2234318	2708087	4480467	CPD-8123	CPD-8123 [ C10 H10 Mo N5 O8 P S2, tgt=49.12, overall=49.12 ]			(504.8672, 11249.5)(505.8706, 946.22)(513.8825, 28850.37)(525.1071, 18751.771)(526.6203, 3705.2937)(527.8979, 155546.8)(529.8742, 226438.95)(530.87665, 47376.613)(531.87866, 1797.8566)(503.13043, 13248.216)(505.69034, 19991.67)(512.88324, 38378.074)(513.7758, 33935.19)(508.86374, 36198.426)(509.866, 1829.43)(537.3144, 49955.44)(537.3979, 5146.7793)(519.9004, 1180.94)(538.7289, 80249.03)(538.87415…
CPD-8124	7827554	7655244	7600860	7523068	9661510	9741628	7169055	7111369	9724204	9600572	10083790	10112148	6557077	6468198	6779382	6793216	8949249	9084253	8914469	9049242	7838722	7810776	9215792	9008312	CPD-8124	CPD-8124 [ C10 H10 Mo N5 O7 P S3, tgt=71.18, overall=71.18 ]			(532.85474, 37043.074)(533.85626, 2671.4192)(537.8606, 10972.552)(538.8565, 4339.4326)(540.8413, 2726.798)(518.8287, 1640.1725)(515.84784, 7076.4297)(516.84863, 1569.4772)(551.88824, 260585.94)(552.8901, 61641.484)(553.8921, 2924.303)(559.8735, 13713.254)(560.8687, 6354.36)(530.87726, 50663.777)(531.87933, 1952.4742)(537.86115, 11237.734)(543.87524, 11049.11)(544.8764, 311.23)(562.8539, 4274.533)…
CPDQT-285	224307	181468	219439	194088	220850	223923	1892417	1	450314	516565	573577	542846	154177	171133	278298	268597	250645	243206	461185	468227	1	1	382700	674787	CPDQT-285	CPDQT-285 [ C13 H25 N O6 S2, tgt=51.61, overall=51.61 ]			(356.33414, 3022.4885)(357.33392, 1832.4523)(337.66794, 1770.9664)(340.35114, 2473.2751)(359.12155, 5860.685)(361.1278, 10514.87)(338.1017, 2512.6438)(373.5404, 13200.739)(374.81104, 3756.241)(376.1438, 1011.77)(359.44836, 7357.987)(360.13055, 3278.7332)(379.95566, 25117.277)(380.4324, 4831.2637)(381.69806, 1015.21405)(361.75403, 8543.924)(364.7341, 8280.012)(365.099, 8599.47)
CPDQT-288	1583664	294763	2020484	359366	348417	344743	1622982	1548872	1338172	1318266	1959718	1918508	359221	328920	275655	263995	2282250	2231989	1377939	1436159	316828	319080	315862	308013	CPDQT-288	CPDQT-288 [ C14 H26 N O10 S3, tgt=60.24, overall=60.24 ]			(471.0739, 278.81)(447.06558, 7207.0503)(448.06876, 968.2067)(471.0766, 4938.0776)(472.07922, 232.76001)(447.0661, 6874.29)(448.069, 698.7)(482.64774, 22962.438)(484.10837, 1173.8367)(465.09692, 28557.82)(466.1008, 5495.9165)(467.10303, 992.515)(487.83197, 11038.848)(488.057, 249.53)(473.04544, 1177.0834)
CPDQT-280	399406	391241	468356	463365	401225	409219	433860	436116	209218	217550	562071	560872	456440	467694	372600	368134	423131	438330	543457	552787	415230	418036	392478	376667	CPDQT-280	CPDQT-280 [ C12 H22 N O10 S3, tgt=42.06, overall=42.06 ]			(436.0341, 400.03998)(419.03015, 8397.48)(421.0298, 246.525)(425.03537, 15634.784)(426.03778, 3588.997)(459.06775, 1461.6886)(465.03503, 16595.67)(466.03995, 2365.205)(441.01288, 30566.938)(442.01608, 3537.6624)
FMN	525122	536212	608225	622509	1030899	1030851	1	1	1	1	1	1	428063	430029	449052	454892	577925	585437	1	1	1	1	1	1	FMN	FMN [ C17 H18 N4 O9 P, tgt= ]			(439.0679, 166.34)(471.11987, 18966.03)(472.12366, 3300.0935)(479.07724, 1332.0382)
CPD-17667	7189041	7029809	7798084	7698481	6387746	6441558	7877030	7921456	8055252	8015577	6971924	6874349	7441467	7422881	8743140	8392909	7455580	7441567	7246522	7211176	7715805	7880968	8229343	8163156	CPD-17667	CPD-17667 [ C17 H14 N2, tgt=90.57, overall=90.57 ]			(248.11537, 2440.2024)(250.12544, 2610.468)(247.12666, 22985.22)(248.12094, 2811.8445)(264.64774, 2757.2756)(269.10492, 356832.97)(270.27246, 46839.562)(271.1081, 4117.068)(272.10355, 283.755)
DECOYININE	421976	416901	181291	1531137	1031508	1044588	1314790	1326447	964165	438327	992031	484892	1042092	1087549	1159293	1173826	547900	679400	479966	477892	1267768	1257144	628521	622114	DECOYININE	DECOYININE [ C11 H13 N5 O4, tgt=79.03, overall=79.03 ]			(281.35333, 15269.643)(282.18262, 2624.784)(262.4241, 403.40332)(282.56644, 23952.807)(284.11472, 4404.0947)(265.107, 4007.3582)(297.85696, 820.9445)(279.66513, 20998.18)(280.1213, 3126.659)(304.945, 8459.249)(285.7455, 477.58167)
CPD-8120	4466423	4534950	3844700	3793160	1343532	1337809	5941632	5876749	1440351	1884685	1374565	1386567	3551144	3728108	6178060	6127630	2092168	2930652	4895911	4731621	3000811	2982312	3576593	5200268	CPD-8120	CPD-8120 [ C20 H33 O2, tgt=73.62, overall=73.62 ]			(305.24402, 144492.67)(306.2471, 29544.86)(307.24997, 3734.1953)(308.2623, 305.41)(292.2597, 456.26663)(324.28552, 11241.975)(325.36087, 2449.2944)(326.3, 1643.002)
CPD-8122	2122269	2159170	2205080	2214275	3262668	3230244	2140200	2219127	3031517	3081620	3148877	3188300	1968395	1994973	2017380	1990543	2661734	2728177	2938477	2997744	2216229	2231413	2809042	2737615	CPD-8122	CPD-8122 [ C20 H23 N10 O12 P2 S2, tgt=47.83, overall=47.83 ]			(748.02637, 41380.152)(749.0286, 6183.6)(726.0137, 67052.1)(727.01605, 9479.462)
LOGANIN	647407	1	2770075	175157	908926	922623	397020	394866	739889	2938730	4164510	4481396	537856	709379	1	294965	1055166	5188877	629787	625034	450120	5718544	521450	10349775	LOGANIN	LOGANIN [ C17 H26 O10, tgt=79.02, overall=79.02 ]			(390.142, 821.70496)(373.53094, 49752.61)(374.56726, 11955.087)(375.86063, 3587.7288)(391.1551, 2636.16)(374.48978, 1557.5166)(374.1575, 450.48)(408.80917, 21034.695)(410.6848, 10409.509)(411.1928, 28564.0)(412.1971, 5987.278)(413.2038, 6461.7725)(390.67422, 4542.6445)(391.7128, 1334.7733)(414.62488, 15174.944)(415.36954, 3979.3035)(396.01822, 188159.69)(396.12988, 44339.562)
CPD-8138	1693457	1676278	5879768	1215251	3334964	12460285	2068867	339996	11925927	3628712	5239019	16287982	2680805	1	357598	2058126	2594931	2542360	518240	2797892	9233372	9233621	9219057	9308991	CPD-8138	CPD-8138 [ C15 H10 O3, tgt=55.57, overall=55.57 ]			(240.06453, 1273.4749)(220.16568, 2785.491)(222.0524, 133.07)(242.1451, 16957.965)(240.0713, 18052.406)(221.75624, 23920.643)(222.0645, 1653.8833)(259.11148, 2506.2507)(260.103, 382.18)(239.18738, 11698.1045)(239.83846, 5775.45)(263.0588, 6576.045)(264.0684, 1644.47)(243.04527, 111118.516)(244.04869, 11997.769)
CPDQT-277	1700529	1098863	968962	1050195	600315	1964103	741367	699439	944902	1314646	901790	927853	754087	967588	736526	3822199	1012925	1018228	1211588	1213526	1179106	907973	796022	799752	CPDQT-277	CPDQT-277 [ C11 H23 N O2 S, tgt=70.98, overall=70.98 ]			(233.1496, 28717.977)(234.1535, 3932.116)(235.1423, 1179.01)(216.13602, 10536.686)(217.27238, 3471.6484)(219.58989, 460.07443)(253.1765, 2259.42)(254.17993, 254.39667)(235.16672, 42010.902)(236.16992, 6206.7153)(238.17393, 2212.3408)(259.93286, 11297.714)(260.38882, 1514.3325)(261.1425, 16141.9)(242.41502, 9316.092)
CPD-8134	450596	454969	1	1	112051	118097	105889	104399	135424	1	263505	249121	3331328	3391048	4381689	5463039	5409606	6088279	7357086	7003692	2753094	2764131	2548612	2550602	CPD-8134	CPD-8134 [ C28 H48 O, tgt=24.17, overall=24.17 ]			(400.37326, 78067.83)(401.37634, 19985.47)(402.37833, 2351.365)(388.37302, 808.5942)(423.65152, 4253.77)(425.36053, 1296.684)
CPD-8135	1210062	1154596	1026995	995253	1205069	1197389	1075996	1064562	1395666	1432136	1457431	1467932	981157	1047386	1	1024551	1246340	1237438	1294618	1	1268517	1278518	1435826	1350807	CPD-8135	CPD-8135 [ C28 H46 O, tgt=82.32, overall=82.32 ]			(403.37265, 20059.336)(404.37585, 4770.9087)(420.39914, 37898.363)(421.40216, 9267.116)(422.40482, 864.6731)(425.08234, 87495.68)(426.22122, 35329.41)(427.2235, 6366.9517)(427.36047, 3653.4236)
DIPYRROMETHANE	791445	782995	764096	774182	817925	296416	98021	98372	1065656	1065132	338699	132745	425103	443703	262391	1	454362	458315	575589	217412	482733	490810	151303	99283	DIPYRROMETHANE	DIPYRROMETHANE [ C20 H20 N2 O8, tgt=45.08, overall=45.08 ]			(416.1171, 6974.686)(417.11807, 1634.98)(418.1157, 443.7)(419.54135, 12923.518)(420.54437, 1963.8461)(419.1472, 1245.09)(435.96524, 745.9701)(417.14206, 36964.996)(418.21283, 5927.8105)(419.14728, 1759.0707)(439.1243, 2256.39)
CPD-17650	1606865	1666271	1733161	300384	2351612	2365871	578538	1561714	838344	856691	764509	748229	1427055	1402140	1451232	1548717	2440276	2472585	2002661	2086111	658469	658030	1969588	1978389	CPD-17650	CPD-17650 [ C40 H56 O, tgt=53.16, overall=53.16 ]			(554.4535, 416.97)(556.4347, 8509.395)(557.4374, 2333.77)(571.46387, 22227.232)(572.467, 7903.3115)(573.47064, 464.19598)(557.4816, 3711.97)(579.6481, 75378.81)(580.422, 22707.543)(557.40656, 105503.14)(558.4094, 22909.094)(559.40326, 2275.9028)
CPD-18334	619194	887094	856590	701730	933807	831909	1276706	1158688	1106543	2824685	1065760	1264519	876830	943932	540628	532451	937456	887818	514534	1366197	541791	457120	527173	829956	CPD-18334	CPD-18334 [ C11 H5 O4, tgt=68.49, overall=68.49 ]			(205.03418, 279.9)(183.0092, 350.47)(205.03572, 882.784)(187.02628, 1254.42)(201.04305, 87958.63)(202.04778, 6119.238)(227.01701, 1063.138)(228.02141, 546.756)
CPD-17652	5577037	5697490	5847324	5747164	7099599	7419105	5276036	5456938	7145472	7013164	7488643	7394082	5089646	5280982	5046641	5300878	6748331	6723144	6998057	6994055	6094923	6074351	6681325	6637920	CPD-17652	CPD-17652 [ C40 H54 O2, tgt=71.32, overall=71.32 ]			(569.4092, 36354.168)(570.8622, 100035.19)(571.7992, 218504.48)(572.4254, 85200.516)(570.9561, 159322.48)(571.9579, 168272.6)(572.9593, 36221.582)(573.4267, 4772.9946)(549.4106, 285546.4)(550.4124, 71573.234)(551.41077, 4639.768)(587.4531, 477.84006)(595.4367, 6125.355)(574.4019, 192267.5)(575.40283, 20152.61)
CPD-17651	5577037	5697490	5847324	5747164	7099599	7419105	5276036	5456938	7145472	7013164	7488643	7394082	5089646	5280982	5046641	5300878	6748331	6723144	6998057	6994055	6094923	6074351	6681325	6637920	CPD-17651	CPD-17651 [ C40 H54 O2, tgt=71.32, overall=71.32 ]			(569.4092, 36354.168)(570.8622, 100035.19)(571.7992, 218504.48)(572.4254, 85200.516)(570.9561, 159322.48)(571.9579, 168272.6)(572.9593, 36221.582)(573.4267, 4772.9946)(549.4106, 285546.4)(550.4124, 71573.234)(551.41077, 4639.768)(587.4531, 477.84006)(595.4367, 6125.355)(574.4019, 192267.5)(575.40283, 20152.61)
CPD-8131	2863982	2846831	1911142	1916825	2984455	3006015	1897488	1898712	1963590	1981780	3408337	3310789	1934517	1921236	1954304	1878655	1534598	1531736	1719284	1	867670	867958	1037975	1	CPD-8131	CPD-8131 [ C10 H8 O, tgt=60.86, overall=60.86 ]			(167.82088, 7936.3613)(169.93959, 21691.758)(170.99532, 3491.5232)(171.0625, 1559.23)(172.0631, 597.53)(130.0622, 10960.408)(146.78926, 32701.383)(164.43077, 4396.31)(147.07242, 13655.668)(144.07932, 65869.97)(145.08194, 8102.052)(146.07838, 3750.8555)
ISOVALERATE	750274	623115	701120	657606	664735	790287	195878	183390	1	1	1	1	217612	240895	737880	537834	442653	534960	151450	1	1	1	1	1	ISOVALERATE	ISOVALERATE [ C5 H9 O2, tgt=59.95, overall=59.95 ]			(101.05938, 1216.728)(104.06999, 71870.336)(105.07317, 2406.4272)(126.05419, 1081.32)(107.04297, 3034.278)(109.18261, 2227.972)(110.74425, 5340.0522)(111.05305, 7979.0596)
RICININE	886597	860329	870364	1	544850	898640	495320	507297	575466	368684	296278	1	318226	211967	686854	914465	354333	334260	522608	366786	739676	228825	364375	1	RICININE	RICININE [ C8 H8 N2 O2, tgt=86.50, overall=86.50 ]			(165.28093, 1058.1544)(168.0631, 2890.16)(148.05484, 15054.477)(149.40459, 54007.656)(151.05704, 9195.478)(167.97702, 6904.759)(148.05968, 26733.695)(149.05936, 12511.551)(152.06615, 427.63998)(184.5762, 3179.0127)(185.85097, 935.0425)(187.10512, 412.03598)(165.98997, 918965.9)(167.56284, 77967.79)(168.42477, 8201.368)(169.0944, 2471.0)(189.05046, 1570.288)(191.55946, 480.07166)(192.0621, 142.37)…
4-HYDROXY-BUTYRATE	1010167	1020192	428348	387617	424343	1139734	970570	898175	351296	327380	125496	134278	267242	264025	325319	357246	309859	286081	187365	103921	110986	812570	902329	898135	4-HYDROXY-BUTYRATE	4-HYDROXY-BUTYRATE [ C4 H7 O3, tgt=43.33, overall=43.33 ]			(103.03815, 8818.185)(106.0488, 4586.989)(123.190796, 1805.2289)(105.06878, 3027.8901)(128.03444, 1133.4711)(112.78282, 38234.453)(113.0333, 20741.37)
CPD-12402	726437	742160	678569	722202	863740	858623	603747	400528	3454950	3408617	652637	3538619	2400368	524329	903806	889633	614300	572230	956355	968465	541162	548197	664494	592563	CPD-12402	CPD-12402 [ C19 H33 N4 O7 S2, tgt=60.25, overall=60.25 ]			(494.70245, 8070.173)(496.13065, 6640.076)(496.36172, 959.9773)(497.19168, 5010.4707)(477.00592, 1638.1782)(477.4764, 4283.05)(478.17038, 524.92834)(495.1775, 108874.375)(496.18018, 31191.424)(497.18506, 9439.557)(479.304, 6210.4487)(479.9847, 1032.224)(517.21747, 2987.0898)(493.19873, 475.88498)(516.1794, 2290.5535)(517.18304, 235.83)
CPD-12400	441234	479157	383170	389331	586881	511579	145991	146486	380122	371760	428921	426197	355397	369010	259073	254021	416208	139124	453321	456698	310093	316435	243492	252945	CPD-12400	CPD-12400 [ C13 H25 N3 O4 S2, tgt=47.46, overall=47.46 ]			(351.63477, 4211.823)(352.13916, 259.45)(334.94348, 1856.9116)(337.1237, 2398.63)(337.1238, 2203.02)(339.1324, 1172.8)(370.45462, 3753.0605)(371.27594, 11790.943)(372.28918, 810.6138)(373.167, 6692.99)(354.1948, 4821.9805)(356.88098, 11931.872)(375.1183, 1916.3699)(356.2647, 5406.338)
CPD-9639	2626115	2599124	3225044	3265678	2215186	2273422	1726362	2830277	2688318	2817283	2444434	944224	2639662	1624630	2017297	1999724	2960426	1837212	1719941	1722839	1527047	2384771	1996444	1985507	CPD-9639	CPD-9639 [ C18 H16 O8, tgt=70.07, overall=70.07 ]			(383.07498, 71726.766)(384.245, 6768.683)(385.0797, 538.1484)(344.08698, 354.31998)(362.5936, 6047.3633)(365.1004, 34634.508)(383.1397, 259.61002)(367.06598, 1217.445)
CPD-9632	1	1	1	1	137651	146498	1	1	178091	1	1	1	1	1	1	1	125780	129851	1	1	1	1	1	1	CPD-9632	CPD-9632 [ C18H16O7, tgt= ]			(345.09277, 10147.505)(346.0959, 889.38)(349.1088, 910.19)
CPD-9633	2626115	2599124	3225044	3265678	2215186	2273422	1726362	2830277	2688318	2817283	2444434	944224	2639662	1624630	2017297	1999724	2960426	1837212	1719941	1722839	1527047	2384771	1996444	1985507	CPD-9633	CPD-9633 [ C18 H16 O8, tgt=70.07, overall=70.07 ]			(383.07498, 71726.766)(384.245, 6768.683)(385.0797, 538.1484)(344.08698, 354.31998)(362.5936, 6047.3633)(365.1004, 34634.508)(383.1397, 259.61002)(367.06598, 1217.445)
CPD-9630	234398	2020469	2550645	2556939	3996543	203043	94005	93890	214927	210922	432132	440901	1694203	1707175	1484002	1475385	2940803	2941650	310236	301883	202359	215578	146345	147362	CPD-9630	CPD-9630 [ C16 H11 O7, tgt=12.10, overall=12.10 ]			(299.05597, 1930.8951)(333.0924, 58245.99)(334.096, 13388.045)(317.5876, 8803.724)(316.08572, 1759.3674)(339.04752, 2355.9983)(323.03586, 1016.05005)
CPD-9631	287213	498589	262236	412931	742300	334759	1	1	874021	866645	774651	791905	1	355905	295509	361926	388587	404098	388004	390709	708135	654095	728912	725637	CPD-9631	CPD-9631 [ C17H13O7, tgt= ]			(311.28674, 11689.474)(313.06662, 2149.4387)(347.09888, 31247.012)(348.10275, 4215.071)(349.1193, 493.555)(331.07742, 81034.47)(332.08112, 13914.545)(333.09045, 5834.548)(339.0483, 3606.8699)(334.0962, 251.65)
CPD-9635	20078946	20209628	16802404	15479853	21661164	20913620	23343968	22722282	20271566	20069216	17279642	17300836	20205746	20343210	22774736	22950316	14793477	16126765	18868212	19161924	21413490	19243372	17387118	17090076	CPD-9635	CPD-9635 [ C35 H52 O4, tgt=87.93, overall=87.93 ]			(537.3894, 491270.66)(538.3911, 201617.27)(539.39014, 54773.48)(540.39014, 10349.856)(541.39124, 674.88196)
CPD-19751	333993	204542	861134	396219	900144	264823	1978161	1	56366	1	336699	428725	191499	207410	2364621	1189437	656270	75475	861051	1132106	89718	269530	264558	512292	CPD-19751	CPD-19751 [ C6 H5 N O, tgt=75.60, overall=75.60 ]			(111.4555, 10343.574)(112.0495, 6158.99)(109.41252, 1812.9235)(109.0438, 344.14502)(125.844475, 7662.8013)(109.92461, 1951.5682)(110.0682, 2808.0166)(130.4378, 7263.5674)(132.5309, 7045.514)(115.52767, 782.5825)
CPD-17646	2759823	2761065	1	1	691032	701292	3388765	3424418	4112549	4060410	642277	4096545	3126319	3084744	3479449	3516180	423903	435416	4607783	1151464	3561833	3787554	3682319	3675608	CPD-17646	CPD-17646 [ C18 H29 O5, tgt=95.87, overall=95.87 ]			(327.87134, 1292.6549)(307.52408, 20140.648)(308.194, 5662.277)(309.1994, 278.37)(309.20242, 9405.632)(310.20602, 893.96246)(325.39224, 1508.2333)(326.22836, 453.41333)(349.28854, 13161.789)(350.1978, 2666.7502)(351.1985, 701.4067)(331.0463, 36728.965)(332.18716, 7137.6626)(333.19708, 24562.096)(334.20047, 3742.397)
CPD-19753	427805	419093	849626	817469	1511070	981895	197124	360210	1532954	1543310	1810134	1821348	1168268	770524	212705	300752	931569	923723	470581	468563	1349567	700986	568058	1428380	CPD-19753	CPD-19753 [ C8 H13 O8, tgt=47.62, overall=47.62 ]			(219.20511, 7744.3403)(220.05385, 1101.0371)(242.0792, 995.78796)(220.05667, 1588.7563)(255.51747, 22137.807)(237.29297, 2597.8)(238.08974, 415.7767)(260.59705, 10385.327)(261.804, 357.27)(243.04521, 24389.625)(244.14929, 2546.2183)(245.04846, 929.23206)
CPD-17644	911012	910326	617573	613441	751214	774872	1285730	1308837	1207357	1211719	785218	804310	846292	863401	2131334	2242634	666560	658258	874671	874774	625936	627429	897984	894917	CPD-17644	CPD-17644 [ C18 H36 O2, tgt=94.25, overall=94.25 ]			(284.29166, 57416.26)(285.2947, 9768.795)(307.2594, 58776.117)(308.2627, 11689.016)(309.26523, 1590.625)
DICOUMAROL	789615	808844	949124	961057	783676	886854	676274	672733	339548	574390	695880	692367	635425	631727	570644	575279	731210	909659	611291	636605	143995	152669	579668	1	DICOUMAROL	DICOUMAROL [ C19 H12 O6, tgt=75.20, overall=75.20 ]			(338.4161, 7661.4414)(337.06006, 1165.2633)(321.06995, 808.355)(356.81662, 1370.4601)(359.1166, 3507.03)(337.08438, 17633.19)(338.09665, 1680.325)
CPD-17645	876544	837840	1294116	1055954	892028	877261	1	1348506	890152	892034	943609	919836	906216	993975	1165191	1154375	971844	2207449	1242775	1	1124298	1126852	959507	957608	CPD-17645	CPD-17645 [ C18H27O5, tgt= ]			(323.3358, 588.78845)(305.16858, 13468.075)(306.17194, 953.1845)(325.25925, 2627.8535)(326.2032, 882.38)(307.18866, 19167.09)(308.19153, 2857.1016)(343.03946, 1063.5812)(343.22073, 1976.8826)(344.2361, 66.01)(323.43793, 2760.335)(324.22037, 659.5433)(346.94806, 10086.812)(348.94702, 1944.6729)(349.79932, 6122.536)(350.96176, 6029.42)(351.18042, 3571.565)(329.1681, 43114.37)(330.17245, 7177.7866)
CPD-17642	1828903	1785625	1589442	1556443	1301787	1306706	1992837	1993407	1155983	1168796	1210686	1245426	1931125	1040181	3195636	3274596	2036823	1999931	1944330	1898423	1549280	1607835	1794093	1790696	CPD-17642	CPD-17642 [ C16 H34 O2, tgt=98.60, overall=98.60 ]			(281.24423, 3912.9297)(282.24774, 834.44)(263.23404, 68157.29)(264.2373, 12377.249)(265.246, 745.4666)
CPD-17640	128338	116675	106411	114537	437584	450191	143895	138469	250413	242819	385086	377308	447327	448348	312907	302379	100739	500654	612287	163311	97230	102228	96864	113212	CPD-17640	CPD-17640 [ C18 H35 O3, tgt=92.45, overall=92.45 ]			(281.24417, 7954.4307)(282.24774, 990.4)(283.26047, 39435.773)(284.26434, 16453.324)(317.28406, 29278.785)(318.28662, 2776.779)(300.2862, 59287.7)(301.28934, 13934.85)(302.29224, 1270.5)(323.25354, 1675.1)(305.24435, 72245.734)(306.2472, 21354.465)(307.25055, 3643.114)
CPD-17641	1	1	1	1	168386	169174	1	1	1	1	1	1	1	84502	1	1	178526	191674	1	1	1	1	1	1	CPD-17641	CPD-17641 [ C39 H66 N7 O18 P3 S, tgt= ]			(1045.309, 4587.344)(1046.3121, 4175.522)
CPD-19759	506983	492859	492708	489938	570572	583172	608536	615089	732388	200136	688115	722199	735851	774985	448643	452641	208589	200595	438272	419982	602333	593421	545684	529193	CPD-19759	CPD-19759 [ C35 H32 Mg N4 O7, tgt=58.25, overall=58.25 ]			(645.238, 11753.715)(646.2409, 3643.8303)(647.2404, 558.396)
CPD-10081	342245	329636	429046	439484	97276	98741	3143303	205387	3863031	3850462	4692317	4768903	153183	619520	1	1	135600	123765	147617	152881	987508	1007586	743818	747951	CPD-10081	CPD-10081 [ C26 H25 O13, tgt=49.50, overall=49.50 ]			(546.1166, 5137.25)(547.1195, 1345.32)(527.1156, 7364.17)(528.1196, 410.845)(547.1373, 10538.05)(548.14056, 2022.24)(563.82635, 9634.543)(564.82965, 2171.34)(565.1739, 401.26)(546.1517, 8236.463)(547.1536, 2650.015)(550.1557, 1468.86)(569.11975, 873.01)(551.19885, 142964.89)(552.09924, 40544.734)(553.1009, 8977.088)(554.10394, 1295.0139)
PSEUDOURIDINE-5-P	1	1	1	1	791649	787656	1	1	857908	1	1	1	1	1	1	1	1	1	872424	1	837505	809518	1	1	PSEUDOURIDINE-5-P	PSEUDOURIDINE-5-P [ C9H11N2O9P, tgt= ]			(305.0146, 31333.46)(306.0178, 398.8)(323.0521, 442.17)
DETHIOBIOTIN	2447749	2539484	3608389	3664059	2145182	2190116	3460936	3467007	3862042	3939703	3331400	1982894	2200608	2228811	4804842	4182477	3174590	2203503	3043923	2957454	3908547	2711704	4684275	4672772	DETHIOBIOTIN	DETHIOBIOTIN [ C10 H17 N2 O3, tgt=97.83, overall=97.83 ]			(214.72173, 13006.436)(196.11519, 989.4046)(197.11809, 660.25)(197.1279, 9051.876)(198.12605, 611.20337)(235.16643, 35105.137)(236.16989, 10136.405)(213.14656, 194768.42)(214.19681, 23256.736)(215.14577, 4100.989)(220.77554, 1926.8239)(222.02559, 2199.8328)
CPD-8117	22307612	1	25911156	25883828	9962923	10123520	46107176	52988564	17774892	17688616	12786924	12814504	1704828	1	1	1	28635788	29738240	2256301	1	26286608	27152184	27508558	28576620	CPD-8117	CPD-8117 [ C18 H29 O2, tgt=90.15, overall=90.15 ]			(277.21432, 823719.5)(278.58688, 95615.11)(279.6362, 12856.073)(280.22836, 1163.9049)(259.2025, 14580.477)(260.206, 2140.206)(261.2182, 13133.9375)(262.22162, 1807.6729)(263.2303, 333.88)(277.4569, 100155.53)(301.21143, 2389.634)(283.20193, 3658.981)(284.20575, 265.285)
CPD-17635	1	1	83470	88042	156723	155321	91449	1	155515	157904	153245	151706	1	1	1	1	128589	137841	161111	154266	93359	1	121441	104025	CPD-17635	CPD-17635 [ C26 H37 N7 O19 P3 S, tgt=16.37, overall=16.37 ]			(880.1026, 1668.6199)(858.08997, 4658.52)(902.1154, 685.1775)(904.09106, 418.68335)(882.0788, 1403.328)
BIOTIN	985245	591534	536392	634530	5592004	967628	876005	294079	754572	381646	853917	853622	3268618	3300396	1	543562	4686832	4742354	363080	364904	1	1	1	1	BIOTIN	BIOTIN [ C10 H15 N2 O3 S, tgt=27.74, overall=27.74 ]			(246.74544, 3856.2778)(225.0689, 1097.56)(245.09149, 457.98)(231.0838, 91.96)(261.10867, 77393.16)(262.1113, 10165.277)(243.28105, 14168.909)(244.10277, 3237.4617)(245.1138, 244.78)(249.0581, 130.97)
CPD-15300	135319	136642	142422	145015	161969	155021	130929	128362	193163	186212	192307	211618	1	102962	1	117377	194395	215470	195967	190308	150866	151970	172758	173567	CPD-15300	CPD-15300 [ C33 H31 N2 O15, tgt=5.92, overall=5.92 ]			(677.15796, 514.53925)(684.1932, 53204.26)(714.1551, 2487.2937)(697.17334, 286.225)(695.1868, 3365.6545)
CPD-17638	116796	112204	211576	214292	307084	317896	1	1	242409	243651	251871	265232	97937	103139	1	1	260327	271590	1	1	1	1	82006	83445	CPD-17638	CPD-17638 [ C33 H54 N7 O18 P3 S, tgt= ]			(965.2368, 19448.32)(966.24005, 10057.052)(967.2447, 3881.8657)(968.2523, 380.74)(985.71356, 6003.457)(987.61804, 4640.306)(989.2157, 2710.7651)
CPD0-2038	147979	208598	173761	182425	195190	109961	163565	138408	216202	206471	163900	215024	199565	158951	183429	133215	150921	164285	249273	239356	155570	116892	150557	161818	CPD0-2038	CPD0-2038 [ C4 H3 F O4, tgt=51.10, overall=51.10 ]			(117.66074, 1371.0393)(117.994156, 1333.51)(135.01231, 10376.362)(136.01756, 1322.7013)(116.9948, 1800.54)(152.03496, 4781.012)(139.03273, 12845.915)(159.33076, 2017.9327)(160.62228, 597.29626)(161.0027, 540.41)(140.86082, 3622.085)(140.98653, 3273.36)(141.9918, 1525.35)
CPD-12404	5128741	5107844	5387453	5426216	940204	1057476	5414884	5444510	1936170	1932169	1279048	1288482	4680606	4752226	11368335	11288111	4987176	4971787	5254824	5289181	3987560	4058673	6992711	6905705	CPD-12404	CPD-12404 [ C10 H21 N O2 S, tgt=63.76, overall=63.76 ]			(219.13159, 75004.23)(220.13359, 5181.281)(221.13644, 804.9)(201.12158, 7888.3438)(204.12195, 21255.303)(205.12318, 1351.4677)(206.1248, 95.22)(247.12633, 26988.867)(225.81511, 768.6817)(228.56725, 5499.4497)(229.11487, 6345.3027)
LOGANATE	238548	227759	271403	227836	224654	221723	1	1	436440	408734	458492	447461	300201	273916	174056	159502	315543	301392	411391	400821	274109	262881	283050	268385	LOGANATE	LOGANATE [ C16H23O10, tgt= ]			(375.1381, 1112.0931)(357.61304, 2812.125)(377.14084, 28125.576)(378.1463, 5323.4)(380.7014, 884.3822)(381.1473, 1379.17)(361.14145, 6506.4585)(362.33762, 316.40598)(397.53445, 1987.775)(398.0138, 4600.348)(398.1807, 2022.05)(379.16357, 1368.1915)(399.12344, 3330.9976)(401.1382, 465.91)
S-ADENOSYL-4-METHYLTHIO-2-OXOBUTANOATE	15597272	15830917	16973110	1923217	17725926	17609784	13545612	13293400	2161045	2149459	2284441	2275314	2209218	2370083	11627328	11675211	2354973	2330669	2824040	2874543	19207140	2116739	2031007	19064740	S-ADENOSYL-4-METHYLTHIO-2-OXOBUTANOATE	S-ADENOSYL-4-METHYLTHIO-2-OXOBUTANOATE [ C15 H19 N5 O6 S, tgt=85.55, overall=85.55 ]			(402.11728, 11377.204)(379.09586, 286037.66)(380.09875, 56612.137)(381.0994, 9788.518)(382.10226, 1141.0886)(402.11957, 948.18)(417.3889, 11058.509)(398.7939, 450.01556)(424.20844, 1648.1655)(425.0926, 499.14716)
CPD-12405	222223	209959	256329	269877	337584	341345	164345	165253	223161	218616	371838	383025	142537	145637	237343	246693	125007	124380	162733	172557	558251	592081	145781	136633	CPD-12405	CPD-12405 [ C20 H35 N4 O7 S2, tgt=43.20, overall=43.20 ]			(495.1774, 6353.48)(508.19537, 5101.704)(510.19107, 1694.7009)(527.23126, 2033.65)(509.21692, 4417.305)(516.1808, 1304.46)(509.21915, 7946.561)(510.228, 837.79004)
CPD-12406	305910	357070	1279995	1482235	264448	212815	2037985	1	719730	818334	552737	675552	216788	436554	397768	684267	334828	1170965	351350	896774	398740	566504	475967	915765	CPD-12406	CPD-12406 [ C15 H29 N3 O4 S2, tgt=80.49, overall=80.49 ]			(380.88, 1449.6376)(382.15326, 565.4)(361.48303, 4165.7397)(381.04468, 2553.0925)(381.67383, 3618.7224)(385.1754, 1886.74)(364.99402, 1398.271)(365.66, 3369.25)(366.65674, 554.395)(399.06036, 15448.666)(400.1119, 5061.6626)(401.0887, 1331.481)(402.2024, 1783.0049)(403.2013, 335.18)(381.0628, 2915.6545)(383.18198, 3383.6873)(383.1702, 3575.18)(403.26102, 3521.5056)(405.1478, 123.22)(385.73093, 159…
GERANIOL	1205077	1410285	1662857	1610443	1037073	1023349	1777933	1787412	1210336	1197336	1044233	1051849	1138373	1149601	2283061	2308304	1257236	1270991	1661456	1669311	1444719	1437332	2055687	2055721	GERANIOL	GERANIOL [ C10 H18 O, tgt=86.17, overall=86.17 ]			(137.13089, 2585.5884)(177.1255, 50593.594)(178.1285, 5923.5527)(159.11488, 41898.21)(160.11809, 4555.281)
CPD-9618	1907955	1801740	2054233	1983835	1498872	1566516	2106161	2080356	1894039	1851964	1710646	1696382	1735005	1780349	2882893	2827599	1738505	1745970	2325853	2393472	2197508	2217678	2624704	2557174	CPD-9618	CPD-9618 [ C16 H12 O5, tgt=57.72, overall=57.72 ]			(287.94763, 1442.0785)(289.086, 269.82)(267.0552, 6387.566)(286.60306, 3539.0364)(272.07895, 228.055)(307.01083, 621.4084)(307.1167, 931.2)(284.09586, 70705.02)(285.76385, 4629.7617)(286.0993, 647.76996)(312.06616, 1035.1891)(293.0591, 2668.5046)
CPD-12423	108620	128595	146825	163972	230263	213431	112615	126913	202654	228732	190499	197634	116313	126541	100447	104014	155609	232553	173816	188042	115883	112386	149368	136499	CPD-12423	CPD-12423 [ C22 H28 N O14 S2, tgt=20.83, overall=20.83 ]			(578.0715, 10441.33)(622.09705, 3804.0334)(624.0833, 2380.2258)
CPD-12422	108620	114472	117752	108921	383264	197587	92969	118388	183754	179967	168987	175142	209079	105934	132240	91423	149103	142981	165401	155823	106979	96972	137187	179369	CPD-12422	CPD-12422 [ C22 H30 N O14 S2, tgt=27.40, overall=27.40 ]			(622.09717, 3670.7373)(624.0839, 2353.5452)(579.10925, 10502.825)(580.1118, 2696.54)(581.12354, 615.44995)(607.0877, 6933.696)(602.1466, 647.365)
CPD-9616	530232	350123	432652	429200	1	766633	547103	432459	162289	156469	177571	186051	877387	1	1	1	1	312722	310505	301883	202672	215578	165185	162156	CPD-9616	CPD-9616 [ C17 H14 O6, tgt=62.79, overall=62.79 ]			(315.08228, 13452.094)(316.08572, 1029.0271)(297.0703, 19318.773)(298.07574, 1587.1266)(317.1015, 8334.59)(300.092, 1084.0)(337.1224, 418.68)(315.50284, 1565.592)(317.10358, 7897.065)(319.1213, 2829.28)(339.07172, 9533.341)(340.07666, 1322.9299)
CPD-9615	287213	498589	262236	1	742300	334759	1	1	1	1	1	1	1	355905	295509	361926	388587	404098	1	1	1	1	1	1	CPD-9615	CPD-9615 [ C17H13O7, tgt= ]			(311.28674, 11689.474)(313.06662, 2149.4387)(331.07742, 81034.47)(332.08112, 13914.545)(333.09045, 5834.548)(339.0483, 3606.8699)(334.0962, 251.65)
CPD-10077	1419438	1535857	1894024	1899291	2440977	2542408	622139	643043	1925672	1908763	2003460	2007829	1338377	1300448	755463	794922	2170574	2120453	752693	1	381004	383187	1109916	1080960	CPD-10077	CPD-10077 [ C23 H24 O10, tgt=53.65, overall=53.65 ]			(443.3208, 2688.2878)(463.1509, 11576.436)(464.1546, 1734.78)(443.12128, 6072.8203)(483.19656, 301.885)(483.1223, 72280.33)(484.12534, 17748.352)
PROTOPINE	498272	653649	752651	1	429513	450269	260117	236593	819360	884051	498407	928464	708736	701622	493385	747908	1473816	1451525	1	501509	449172	918306	451867	478995	PROTOPINE	PROTOPINE [ C20 H19 N O5, tgt=47.45, overall=47.45 ]			(355.88712, 4487.6113)(357.1455, 14249.21)(335.10712, 4631.0264)(336.1118, 409.68)(356.1392, 9856.748)(358.1517, 5193.1777)(338.199, 1205.888)(339.13556, 578.58)(371.16156, 10170.4795)(372.16522, 782.64703)(354.3384, 1033.6554)(354.1708, 132.95)(379.1319, 114.66)(359.10974, 441.8725)
CPD-9610	12220028	14554406	1	1094787	23226432	21376520	2092595	2073196	17515100	17246168	2503232	2492656	10050294	3766803	3109126	3208878	9360591	3526829	589136	509388	15329323	15423152	14851640	16094577	CPD-9610	CPD-9610 [ C50 H81 O7 P2, tgt=55.56, overall=55.56 ]			(855.53613, 14541.145)(856.5433, 22311.498)(857.54285, 6196.117)(858.542, 1300.8)(838.7776, 2783.1025)(843.5506, 2786.6367)(856.56146, 29396.479)(857.56445, 13152.886)(858.5661, 3150.2415)(859.5683, 129.975)(839.6506, 5507.693)(840.60205, 5693.514)(841.5521, 2824.8955)(842.551, 1989.7334)(879.6002, 1069.6224)(856.8461, 14909.895)(857.97644, 7508.96)(859.0675, 2452.1165)(879.9049, 4655.385)(882.40…
GLC-D-LACTONE	1	1	1656707	600289	727347	1088673	958472	1	271852	229588	214942	453750	1	1	1	1	1	313377	159791	657978	95107	122600	1	3408946	GLC-D-LACTONE	GLC-D-LACTONE [ C6 H10 O6, tgt=57.89, overall=57.89 ]			(161.0395, 2678.093)(164.62332, 39937.258)(165.053, 4061.73)(180.99667, 7766.1426)(182.0632, 243.975)(165.053, 57389.23)(200.59502, 862.2133)(180.70218, 108355.02)(182.68243, 13687.026)(182.0792, 22303.08)(201.0393, 30788.047)(202.0463, 1655.5651)(183.96324, 7769.8276)(185.90929, 2421.4722)(187.3714, 2190.45)(187.535, 811.8)(188.0424, 3014.98)
CPD-17624	379198	399359	350001	358643	371169	384912	518899	550871	450652	466500	493522	497670	402550	406199	441872	442537	477044	474612	733963	704843	633898	632313	626555	622117	CPD-17624	CPD-17624 [ C39 H61 N7 O19 P3 S, tgt=25.85, overall=25.85 ]			(1074.3379, 24925.852)(1075.34, 2896.6785)
EDTA	1311990	86529	1820466	1310725	1645714	1682292	157915	151614	1330009	1366678	1342303	1326211	2280850	2413914	1754038	1713011	2669256	2685868	2651875	2678093	2491328	2502011	2489898	2492694	EDTA	EDTA [ C10 H14 N2 O8, tgt=55.16, overall=55.16 ]			(290.3066, 4574.9395)(272.069, 2507.1006)(273.07843, 802.116)(291.42862, 24674.047)(292.0848, 2253.1357)(293.07843, 2041.9788)(273.57864, 2062.9465)(276.08484, 1073.2384)(308.8142, 11125.292)(309.126, 4651.632)(310.13162, 934.89667)(293.82562, 4460.095)(315.06732, 552.415)(318.07507, 1716.26)(295.37024, 1642.1957)
CPD-12417	72166	70439	1	74338	105899	107594	73048	75500	1	73371	73290	73357	1	1	1	1	1	1	1	1	1	1	1	1	CPD-12417	CPD-12417 [ C21 H28 N O14 S2, tgt=23.98, overall=23.98 ]			(565.09863, 5640.945)(566.0977, 722.0189)(567.0972, 429.5225)
CPD0-2023	1345784	1340794	1108707	1120064	2445024	2351004	1979514	1928367	255301	268064	228588	2299394	1590297	1686327	1163265	1183193	1150933	1138166	1375737	1363167	1153678	1103768	1411272	1355365	CPD0-2023	CPD0-2023 [ C6 H11 N O4 S, tgt=70.55, overall=70.55 ]			(177.02766, 5543.3237)(178.0277, 312.32)(194.05022, 71791.37)(195.05304, 2197.9473)(196.0465, 617.7599)(178.03398, 63580.676)(179.03654, 4887.8403)(214.23181, 1423.7137)(215.45207, 2611.6887)(194.0656, 564.07)(200.01562, 84839.03)(201.0174, 7578.69)
CPD0-2026	1	205104	426794	415384	455079	463469	1	1	784270	789218	701694	706328	439688	455134	1	1	468846	464621	375590	368810	641710	619589	701980	698397	CPD0-2026	CPD0-2026 [ C10 H12 N5 O6 P, tgt=66.62, overall=66.62 ]			(333.0515, 696.265)(317.0657, 2939.3713)(349.08807, 20081.9)(350.0917, 1572.5299)(351.1009, 2406.8748)
CPD-9629	530232	1	1	1	1	766633	547103	432459	1	1	1	1	877387	1	1	1	1	312722	1	1	1	1	1	1	CPD-9629	CPD-9629 [ C17 H14 O6, tgt=62.79, overall=62.79 ]			(317.1015, 8334.59)(300.092, 1084.0)(337.1224, 418.68)(315.50284, 1565.592)(317.10358, 7897.065)(319.1213, 2829.28)(339.07172, 9533.341)(340.07666, 1322.9299)
CPD-17606	162670	157989	194661	201413	172997	185886	477999	327002	460541	420386	382691	1	156603	147036	1	1	262643	305639	445139	498502	481507	483066	1	428859	CPD-17606	CPD-17606 [ C17 H16 O2, tgt=63.21, overall=63.21 ]			(254.19545, 8937.067)(257.13263, 7235.028)(234.65712, 3220.4058)(253.12689, 3129.5432)(239.12292, 22450.85)(240.12572, 1978.79)(271.1488, 7829.3926)(273.01822, 11551.497)(273.16394, 22345.805)(274.1665, 893.845)(254.04443, 8991.699)(254.39568, 2785.474)(278.51288, 9837.127)(278.1071, 4569.895)(279.11795, 3009.325)(261.10928, 3265.286)(262.1098, 129.71)
CPD-9624	1361921	1364930	1672621	1692773	1499874	1449145	1	1	2287235	2320414	2204955	2213937	1749631	1757325	1253963	1261119	1648613	1670647	1	1	1546139	1544372	1408697	1414585	CPD-9624	CPD-9624 [ C15H10O6, tgt= ]			(287.04877, 673.67224)(288.0582, 282.51)(273.0423, 496.20334)(287.04987, 2746.885)(288.0554, 639.42)(305.41574, 1270.1967)(290.02496, 8471.165)(291.03033, 16202.725)(291.0808, 17175.19)(294.0335, 499.97665)
CPD-9626	313454	305150	346677	339945	326200	220348	361792	164135	688685	697434	755390	720381	348937	382302	168687	137769	448935	460429	1	1	485920	184426	475505	183759	CPD-9626	CPD-9626 [ C15 H9 O6, tgt=37.17, overall=37.17 ]			(286.54453, 2010.3411)(288.0554, 280.72)(270.19998, 1879.5532)(286.042, 2173.832)(272.91373, 675.04126)(273.0431, 297.72)(303.07993, 14881.56)(304.0824, 976.9563)(305.0758, 247.29501)(288.18344, 1248.935)(290.0808, 4985.207)(291.01605, 35202.34)(292.01813, 6857.674)(294.0339, 205.255)
CPD-9620	324139	297006	1	88288	84588	83969	909745	918070	816646	814244	1156685	1170206	425082	398188	310885	246856	350847	381484	802879	799222	182832	189244	218206	222805	CPD-9620	CPD-9620 [ C15 H10 O7, tgt=80.37, overall=80.37 ]			(303.04642, 37221.74)(304.04987, 6244.5024)(305.05093, 351.34335)(285.86108, 7236.2373)(285.03665, 3468.3704)(303.05814, 5795.565)(304.0613, 419.02)(302.3918, 7046.643)
CPD-9621	111943	14422462	139552	24672396	305728	297621	398491	1101220	264894	280938	2063537	333109	224469	166929	7050585	19945712	254970	259879	409444	175081	641680	655558	615076	612197	CPD-9621	CPD-9621 [ C18 H14 O8, tgt=51.47, overall=51.47 ]			(358.0716, 4615.793)(341.0646, 27074.197)(342.06747, 3705.5762)(343.06543, 436.97)(360.63098, 49086.37)(362.0901, 14554.47)(363.09265, 3275.0273)(343.47598, 2991.6938)(342.06738, 164.19)(381.11328, 1724.2)(359.89362, 2975.3281)(359.1133, 150.36)(383.0749, 62280.008)(384.0775, 7327.5073)(385.0786, 150.42)(363.058, 3064.77)
ADP-D-GLUCOSE	1	1	1	1	109540	97359	209940	206251	241163	239279	320207	302865	1	1	1	1	1	1	135344	139056	1	1	1	1	ADP-D-GLUCOSE	ADP-D-GLUCOSE [ C16 H23 N5 O15 P2, tgt=11.43, overall=11.43 ]			(569.8683, 13892.028)(571.0717, 3213.092)(573.07745, 86345.59)(574.07996, 21333.314)(614.0709, 1562.2849)
CPD-9622	1	1	1	1	137651	146498	1	1	178091	1	1	1	1	1	1	1	125780	129851	1	1	1	1	1	1	CPD-9622	CPD-9622 [ C18H16O7, tgt= ]			(345.09277, 10147.505)(346.0959, 889.38)(349.1088, 910.19)
CPD-17610	130658	1	160999	173200	148431	146956	1	119546	188368	204571	152005	141826	252817	256366	149823	160233	253104	254966	1	199551	144564	143426	182016	171809	CPD-17610	CPD-17610 [ C18H16O4, tgt= ]			(322.9517, 26367.828)(323.8346, 10274.871)(324.11, 4739.46)(283.11194, 45241.926)(284.1149, 5594.6)(317.15097, 3147.699)(318.0079, 1158.1957)(318.1507, 191.61)(301.11917, 1389.5801)(305.0965, 496.17)(297.21988, 1528.399)(299.14218, 3916.1775)
CPD-19785	291654	304388	231531	238742	270302	269693	1	1	1	1	1	1	610743	610733	1	1	586998	595085	270222	269747	278930	1	1	1	CPD-19785	CPD-19785 [ C16H21O4, tgt= ]			(279.15582, 13449.797)(280.15576, 14002.328)(295.18445, 25231.834)(296.18777, 3379.4255)(301.13745, 64782.457)(302.14066, 10058.854)
CPD-17614	26122630	26284720	36899448	36978104	23123756	23516022	45747016	45315692	41209556	39291904	30079928	29994176	32505660	32883532	54025976	54460084	31472948	31732402	53477520	56523640	39123384	41231096	53486552	53249552	CPD-17614	CPD-17614 [ C18 H29 O3, tgt=90.72, overall=90.72 ]			(293.20944, 784361.94)(294.2532, 165979.31)(295.2562, 19890.732)(296.217, 1304.6731)(275.19965, 984000.94)(276.2013, 223716.42)(277.20505, 26079.252)(278.2081, 1484.0682)(293.2273, 87688.22)
CPD-19784	1241507	1206303	1328057	1452520	1216042	1251705	869617	1146851	1727863	1709183	195159	180877	1232520	1229917	665834	652756	1460298	1669992	1422451	1912215	278938	270746	2435620	2434502	CPD-19784	CPD-19784 [ C11 H14 O4, tgt=70.50, overall=70.50 ]			(210.93687, 9337.916)(214.35028, 588.5075)(192.50699, 3828.3064)(197.09024, 1739.9199)(211.09227, 9770.288)(193.36252, 20269.824)(194.08595, 2012.7075)(195.0932, 211.44)(228.8273, 3045.023)(214.12134, 7714.4644)(214.12384, 3471.665)(236.67744, 8910.042)(236.48296, 8171.5576)(235.0742, 147.36)(217.57593, 3072.3777)(218.07817, 892.98)
CPD-17616	1907955	1801740	2054233	1983835	1498872	1566516	2106161	2080356	1894039	1851964	1710646	1696382	1735005	1780349	2882893	2827599	1738505	1745970	2325853	2393472	2197508	2217678	2624704	2557174	CPD-17616	CPD-17616 [ C16 H12 O5, tgt=57.72, overall=57.72 ]			(287.94763, 1442.0785)(289.086, 269.82)(267.0552, 6387.566)(286.60306, 3539.0364)(272.07895, 228.055)(307.01083, 621.4084)(307.1167, 931.2)(284.09586, 70705.02)(285.76385, 4629.7617)(286.0993, 647.76996)(312.06616, 1035.1891)(293.0591, 2668.5046)
CPDQT-425	163919	177807	474065	116975	206412	204476	328897	338570	198669	213366	243878	251755	162626	324208	186202	156999	317669	193045	290953	288744	303241	124683	143684	107601	CPDQT-425	CPDQT-425 [ C19 H23 N4 O6 S, tgt=51.78, overall=51.78 ]			(438.13788, 7149.4346)(438.4745, 1442.87)(439.1403, 4468.244)(440.6427, 435.99)(418.12726, 1302.465)(420.1244, 3047.25)(439.64252, 2396.6775)(440.1423, 3965.7)(422.13037, 4838.9873)(454.16898, 8676.404)(455.32565, 1851.9062)(439.41272, 42091.203)(436.1585, 138.32)(461.6992, 8644.443)(463.5766, 45145.625)(464.13385, 20292.287)(441.1106, 27160.6)(443.11996, 3728.5103)
CPDQT-426	314999	317685	369992	361969	313930	329436	238897	230728	386816	397290	479247	477406	313087	336361	1	1	381585	398192	475508	471602	302447	288986	266970	298565	CPDQT-426	CPDQT-426 [ C15 H15 N O6, tgt=57.53, overall=57.53 ]			(305.09436, 8341.188)(289.90042, 2745.8381)(291.9267, 3986.7175)(292.0846, 2815.205)(290.0879, 30786.71)(291.0898, 1494.71)(293.0966, 262811.6)(324.26135, 3650.2812)(325.77985, 1585.7107)(327.0671, 2593.0613)(327.80347, 3699.6865)(328.1353, 5443.245)(307.11743, 1478.27)(308.11777, 11451.801)(309.12628, 2467.7437)(310.12817, 3156.174)(333.09918, 2440.4849)(311.97498, 4855.228)(314.08807, 15448.972…
CPDQT-427	506621	477054	755030	724571	410739	412607	1	508022	419769	414300	514925	501894	405094	485322	131902	417562	597938	546360	1216464	1212906	639486	645456	429441	610825	CPDQT-427	CPDQT-427 [ C12H14N2O2S, tgt= ]			(251.0871, 1757.1)(232.06877, 11942.83)(233.07503, 1648.6284)(234.0693, 135.28)(252.5437, 1045.2764)(255.0839, 1425.56)(233.0767, 5993.94)(268.11856, 2179.927)(253.1011, 14900.201)(254.03758, 2308.5962)(254.1042, 863.35)(256.20178, 7073.15)(257.6576, 882.57404)(258.05545, 658.855)
CPDQT-428	2464049	2519067	1779298	1099923	2496370	1703430	1675580	1876568	1048168	1431744	2076217	1823105	901479	932796	1113025	1142627	1286092	980809	977405	1721786	1	1	1580610	1439260	CPDQT-428	CPDQT-428 [ C9 H9 N O, tgt=77.30, overall=77.30 ]			(147.32013, 9355.661)(130.06198, 10795.364)(134.07, 215.26)(153.0894, 71.56)(131.3164, 8890.366)(167.1044, 111.46)(150.94733, 1734.87)(152.10529, 2655.5376)(170.05838, 21214.154)(171.06229, 1820.8662)(172.0633, 93.71)
CPDQT-424	7189041	7029809	7798084	7698481	6387746	6441558	7877030	7921456	8055252	8015577	6971924	6874349	7441467	7422881	8743140	8392909	7455580	7441567	7246522	7211176	7715805	7880968	8229343	8163156	CPDQT-424	CPDQT-424 [ C17 H14 N2, tgt=90.57, overall=90.57 ]			(248.11537, 2440.2024)(250.12544, 2610.468)(247.12666, 22985.22)(248.12094, 2811.8445)(264.64774, 2757.2756)(269.10492, 356832.97)(270.27246, 46839.562)(271.1081, 4117.068)(272.10355, 283.755)
CPDQT-429	1	79961	82325	1	1	80251	86637	96639	155869	82917	98545	85472	80111	106715	1	1	138002	87220	99317	98611	98916	86128	89303	78595	CPDQT-429	CPDQT-429 [ C10 H8 N2 S, tgt=39.69, overall=39.69 ]			(189.82845, 4332.0327)(189.04443, 1047.63)(189.04921, 6872.2783)(190.04741, 999.23)(210.07251, 2911.5737)(212.80486, 3386.2578)
PENTOSE-RING	7631998	7570275	9015156	9144721	7891845	7883178	9629396	10132705	10423361	1075645	1115593	8949148	8348450	8358947	8636327	8522649	8239731	8227995	10686921	10637463	8502071	7520561	8798090	8770502	PENTOSE-RING	PENTOSE-RING [ C5 H10 O5, tgt=68.43, overall=68.43 ]			(150.0538, 175534.08)(151.0569, 17801.357)(134.04507, 522.76373)(135.10559, 100474.8)(136.26132, 204715.1)(137.0628, 6847.4)(168.42401, 20947.117)(169.09344, 1164.59)(152.58046, 3334.081)(173.03958, 1458.4381)
CPD-12236	1	797309	2296634	2281489	563186	524864	2734810	2723340	756449	785941	411093	482129	661881	677427	2938609	1981917	1345754	657178	2389074	1345568	1961420	694648	2472642	2672424	CPD-12236	CPD-12236 [ C15 H23 N4 O3, tgt=59.55, overall=59.55 ]			(311.1806, 100.25)(291.1636, 408.33)(292.1766, 1704.77)(308.5755, 2473.3923)(290.7513, 1831.5115)(295.1865, 418.05)(327.01276, 1724.7991)(329.2247, 574.11)(309.02808, 21957.537)(310.11972, 3144.055)(310.9916, 1139.1896)(331.364, 2628.6985)(331.1839, 491.55)(316.41367, 521.67)
CPD-12237	263918	237375	282686	284049	181277	196496	1376092	1301160	183107	1	1	1	243504	235025	1505103	939849	546861	540216	1	648261	166128	170621	158692	164222	CPD-12237	CPD-12237 [ C14 H21 N4 O3, tgt=61.26, overall=61.26 ]			(295.8317, 13172.165)(296.83536, 974.18)(276.07092, 7882.064)(276.1615, 897.8034)(294.17606, 6305.222)(295.17972, 616.5667)(276.7046, 13816.191)(278.1583, 3273.9636)(280.16373, 267.83667)(314.451, 1244.8726)(315.19775, 188.17)(297.19992, 2840.43)(319.3131, 4213.709)(319.1621, 881.12)(321.1657, 89.19)(300.69177, 2035.088)(301.81638, 838.9617)(303.152, 3253.66)
CPD-12232	1960000	1955025	2945744	3023744	1	383874	907133	865098	845499	1	364439	349624	827787	809553	1229222	1247398	462384	528832	1219351	1215795	1291372	1301598	428260	418390	CPD-12232	CPD-12232 [ C28 H40 N8 O4, tgt=56.37, overall=56.37 ]			(553.21576, 41836.81)(554.3096, 14393.336)(555.3133, 3723.1882)(534.32086, 3185.395)(535.31714, 27178.518)(536.3206, 7294.234)(537.3302, 954.91504)(573.52783, 3983.3425)(574.4332, 2792.454)(575.3786, 1456.1466)(555.6259, 1893.1945)(557.3502, 500.18)(581.33826, 1027.995)(559.3155, 18122.617)(560.31866, 5151.11)
CPD-0	387641	298610	380136	313701	458324	440187	1	1	1313601	349542	1324035	1	1	668885	1012724	786462	439827	1243704	157418	155088	1	1	1	1	CPD-0	CPD-0 [ C10H8O4, tgt= ]			(175.03645, 12105.38)(176.03806, 1903.565)(177.0346, 4777.245)(197.56024, 320.48)(210.07178, 6831.315)(193.19022, 336.15497)(195.0743, 182.96)(218.47116, 6432.941)(198.45215, 3103.3687)(199.36186, 1618.1167)
CPD-7526	99471	92356	90961	88566	85726	100602	111550	119287	91517	93035	92767	92745	87842	96070	93462	102926	95350	94383	89148	82869	98434	92568	90872	87932	CPD-7526	CPD-7526 [ C40 H60, tgt=60.45, overall=60.45 ]			(559.5083, 6540.806)(560.5118, 1209.068)
CPD0-967	436083	422470	445395	429579	644935	649575	295825	287083	1277606	1295846	336922	1471429	594400	616095	160505	847695	714967	730140	649969	657269	698544	736106	633129	646465	CPD0-967	CPD0-967 [ C6 H12 O8 P2, tgt=30.17, overall=30.17 ]			(275.0107, 10551.85)(260.9252, 430.77463)(275.01315, 20664.629)(276.01657, 995.48724)(261.0024, 949.00995)(294.03384, 601.7044)(277.02832, 38055.25)(278.17712, 3401.1309)(279.0317, 4547.291)(298.9914, 1544.6)
CPD-8962	236246	292775	377550	374016	672178	694083	142261	502729	212967	509835	514961	492464	539196	522630	368882	368193	119176	117347	1080151	2027883	232351	241467	271111	271860	CPD-8962	CPD-8962 [ C23 H24 O9, tgt=54.47, overall=54.47 ]			(445.1421, 16099.341)(446.95087, 4575.878)(447.1499, 8593.47)(448.1502, 195.02)(427.1435, 2697.81)(447.1553, 974.85)(463.6803, 5383.4824)(464.68307, 1202.69)(445.1692, 22554.0)(445.96237, 4119.2827)(471.1502, 1361.11)
CPD-8961	1	909586	1	948950	860990	883471	1	1	1	1	1	1	594275	606962	202134	1	728010	685712	1	1	1	340027	1	1	CPD-8961	CPD-8961 [ C23H24O8, tgt= ]			(411.13052, 3785.4692)(415.14862, 4837.8774)(429.1622, 2607.7068)(451.19757, 306.388)(428.7705, 1748.074)(430.84384, 10097.126)(431.68457, 13935.226)(432.1865, 3904.21)(434.12946, 12707.182)(435.13687, 1932.7269)
NARINGIN	3061746	2974531	3081340	3093612	3592808	3608369	1949581	1903354	1696235	1714095	1830406	1807298	2348278	1	2005113	2346262	1	1	1	1230184	1635014	1662633	1632065	1616924	NARINGIN	NARINGIN [ C27 H32 O14, tgt=53.07, overall=53.07 ]			(580.17957, 1885.1765)(581.1784, 354.6586)(568.188, 768.49)(607.31604, 1070.617)(609.18805, 524.105)
TRANS-CINNAMOYL-BETA-D-GLUCOSE	1959228	2021915	2551392	2557873	6363563	4046993	7021710	6996761	167341	163594	176406	192282	1696846	1709308	1484554	1477063	2941280	2942839	321928	316558	202672	215308	8657711	8587376	TRANS-CINNAMOYL-BETA-D-GLUCOSE	TRANS-CINNAMOYL-BETA-D-GLUCOSE [ C15 H18 O7, tgt=55.58, overall=55.58 ]			(313.12106, 3693.96)(293.0964, 246439.84)(294.0996, 33744.66)(313.12033, 3228.1123)(293.4999, 234673.5)(294.09967, 39792.7)(295.10446, 5296.2275)(330.48773, 2045.2684)(313.1375, 889.23004)(333.0929, 94894.945)(334.09616, 16688.264)(315.195, 12382.321)(316.08582, 1175.6512)
CPDQT-436	4899634	5109842	6205299	6340296	4495503	4723688	5848064	7088743	6685734	6573961	5526720	5472847	4233632	5780806	7453622	7526665	5609072	5607305	7978325	8175374	6564583	6443875	7883960	7976533	CPDQT-436	CPDQT-436 [ C10 H13 N2 O, tgt=96.58, overall=96.58 ]			(179.1055, 4431.925)(180.95216, 6083.8384)(181.85564, 3204.4126)(163.10988, 8668.919)(195.13664, 306264.06)(196.13885, 43120.89)(197.13853, 3826.1345)(177.12555, 59119.688)(178.12825, 6925.8726)(203.10204, 2259.4424)(204.10664, 6245.65)(184.09154, 125924.88)(185.42854, 9423.533)(186.08978, 2641.4087)
CPDQT-434	185645	183981	196369	551849	607505	617891	738434	726518	3167530	3197424	2774337	2799280	319813	325464	233384	225374	113159	122121	978189	1005515	466283	455306	486741	503265	CPDQT-434	CPDQT-434 [ C20 H24 N5 O6 S2, tgt=60.73, overall=60.73 ]			(498.71548, 44578.99)(500.1199, 14103.039)(479.09726, 7598.896)(512.15356, 6926.5576)(513.15607, 1135.25)(494.13773, 282.46667)(517.1123, 8375.067)(518.10706, 2554.42)(499.10712, 14600.597)(500.10934, 4731.3667)(501.1068, 2064.96)
CPDQT-435	579913	613046	705433	693486	952872	984799	274399	269826	792536	813402	878493	897415	527783	544862	292907	298822	846629	896807	330052	320273	390712	422196	450037	460513	CPDQT-435	CPDQT-435 [ C21 H26 N5 O7 S2, tgt=22.71, overall=22.71 ]			(506.10666, 20018.668)(507.11783, 11570.345)(508.12207, 1750.144)(547.6463, 1386.8541)
IODOACETAMIDE	243588	172536	260473	255117	210534	187364	181071	190369	232397	262179	253856	245133	186088	242934	141402	130672	214245	200141	287576	341562	189480	168460	229290	181889	IODOACETAMIDE	IODOACETAMIDE [ C2 H4 I N O, tgt=56.25, overall=56.25 ]			(190.9457, 1410.8)(202.97044, 6904.304)(203.97116, 925.88745)(184.96062, 10791.785)(185.96187, 1135.3568)
CPD-12217	1	1	359424	377014	168863	164680	1	1	208466	1	248363	268398	1	147421	1	108060	247978	208332	815521	832917	131255	144534	176744	142887	CPD-12217	CPD-12217 [ C15H14O2, tgt= ]			(226.97748, 7531.635)(231.113, 7797.87)(209.6631, 3362.896)(212.43701, 3609.3564)(227.46973, 13072.483)(229.1138, 256.52)(212.90752, 3845.3667)(213.1078, 4920.82)(245.42923, 6077.6367)(246.63364, 217.66)(227.59633, 1754.7117)(230.1335, 1468.47)(252.21568, 11960.148)(253.85417, 1251.7133)(234.26553, 3038.583)(234.09021, 831.895)
CHLOROACETOL-PHOSPHATE	3406252	2231336	1174983	2147459	959104	1780484	3991807	2492304	1823753	2466791	2417427	2370517	3584015	2431060	3396615	3311411	2305836	2380431	1264639	2585446	1081841	2018109	2149392	3227166	CHLOROACETOL-PHOSPHATE	CHLOROACETOL-PHOSPHATE [ C3 H4 Cl O5 P, tgt=48.05, overall=48.05 ]			(210.93831, 107853.336)(211.94164, 3192.6611)(212.93672, 15695.591)
CPD-12218	3589834	3656475	2812821	2832848	4053456	3898673	1	1	1	1	1	1	2745543	2442093	1537225	1897899	2115288	2102604	1	1	1	1	1	1	CPD-12218	CPD-12218 [ C9H9O3, tgt= ]			(165.053, 65960.85)(166.05719, 4091.7566)(147.04245, 14341.804)(168.06825, 6945.37)(149.30794, 11381.828)(150.30562, 41619.457)(151.24054, 2587.0063)(152.0648, 1130.09)(185.09471, 1091.3075)(188.1049, 2986.43)(166.08467, 140615.77)(167.08752, 14514.31)(168.0906, 1120.0371)(189.04982, 4073.1326)(191.85251, 947.15393)(173.03986, 1769.5126)
CPD-14474	132631456	132612504	120365232	114512528	117187008	116221432	101379944	102010680	24544274	69912496	115028632	115697472	95756752	97011792	99519256	98278488	19683266	93751960	83082776	83609144	12939644	12778971	15375075	15781314	CPD-14474	CPD-14474 [ C9 H11 N O2, tgt=92.49, overall=92.49 ]			(166.08472, 9619.14)(147.982, 4441.933)(166.08525, 2486419.8)(167.08812, 308869.06)(168.0903, 26200.234)(148.07338, 7615.375)(186.56322, 3030.0808)(188.06744, 128717.78)(189.07172, 64042.01)(190.07417, 4782.8315)(170.05829, 13901.722)(171.06262, 629.44336)
CPD-12225	1771690	1827926	1705884	1700119	1520429	1523257	3357767	3452415	3595911	3618742	498962	1399828	2993532	2134366	4326940	4391183	2172851	2927967	2100503	2153263	2714279	3605886	3846195	3846754	CPD-12225	CPD-12225 [ C11 H18 O, tgt=77.06, overall=77.06 ]			(167.14133, 45296.84)(168.14449, 4628.9336)(149.13103, 165125.4)(150.13416, 17495.096)(189.21829, 16742.246)(190.12854, 2281.381)(172.54785, 5403.9854)
DIAMINONONANOATE	218782736	204506160	220931616	208802704	149213648	144856560	234111760	235410272	228211088	225814608	225048848	367937536	2235609	2265080	1550984	1	15844521	15714167	12782089	12665171	2390102	1	15081095	14973758	DIAMINONONANOATE	DIAMINONONANOATE [ C9 H21 N2 O2, tgt=93.60, overall=93.60 ]			(189.15935, 5260181.0)(190.16177, 555341.75)(191.16321, 55534.57)(192.16568, 5090.228)(171.1473, 104153.734)(172.15038, 10170.617)(213.15709, 13794.61)(214.16045, 5132.1475)(215.162, 652.36)(197.15088, 1822.9532)
CPD-13346	3044937	2986013	203621	207738	3068270	3184853	1173024	1140026	1651873	1617649	595534	575369	5176277	5070754	1585599	1612962	5140174	5151440	2802630	2811771	2107515	2106452	1692120	1651798	CPD-13346	CPD-13346 [ C6 H12 O2, tgt=40.10, overall=40.10 ]			(118.085106, 93348.48)(119.206184, 12679.379)(120.09151, 76717.414)(121.0998, 2514.5698)(102.0903, 124.93)(134.11519, 5195.808)(116.105545, 255.26501)(140.03642, 3580.072)(142.0832, 2162.1296)(143.08015, 1189.2694)(121.06345, 87266.17)(122.06547, 24079.531)
CPD-14478	2771710	2816339	1536292	1535704	1772561	2089360	4122712	4156905	4153141	4228506	4811210	4775204	2890519	3057677	3407428	3397151	3081856	3076404	3499727	3785104	3746503	3818246	3306931	3265607	CPD-14478	CPD-14478 [ C28 H40 O9, tgt=78.63, overall=78.63 ]			(520.6966, 672.94305)(526.2986, 2769.67)(502.26266, 556.675)(524.28357, 1649.2019)(527.3013, 689.64)(508.44714, 2945.598)(509.2805, 3909.2927)(538.3003, 167459.11)(539.3022, 31142.107)(540.304, 4432.3374)(526.2993, 3426.8381)(529.3836, 6092.2446)(531.26, 10829.915)
CPD-14479	7042457	1386762	1389807	1	5270980	3892307	9929321	10091006	3955890	1	6747603	6499999	1401505	1393490	8690225	1	1728823	1748010	1030908	1048742	4871334	9403070	4132110	4255544	CPD-14479	CPD-14479 [ C28 H40 O10, tgt=47.23, overall=47.23 ]			(537.2756, 3505.19)(519.84766, 1014.58405)(520.6935, 20931.41)(521.2587, 742.37)(520.25964, 1837.2052)(521.2643, 9749.526)(522.26117, 1087.8625)(558.7247, 6629.615)(558.87854, 3133.2585)(556.2962, 123.335)(536.79407, 205280.0)(538.3003, 143055.98)(539.3022, 26660.035)(540.30365, 14093.085)(541.3024, 19726.57)(542.3054, 2742.12)
CPD-13347	303095	304932	257857	245217	451869	503788	271468	298713	380364	379519	414059	375612	311828	321370	279265	289448	365799	375254	377330	366416	292792	304058	362459	379224	CPD-13347	CPD-13347 [ C18 H16 N4 O6 S4, tgt=47.62, overall=47.62 ]			(512.99677, 7458.7637)(514.983, 451.48)(497.0033, 10660.353)(498.9902, 2282.2014)(499.97437, 1192.8965)(535.0186, 749.6662)(512.0129, 5052.468)
CPD-12222	555694	660584	771983	741632	482233	466195	806839	809770	631454	606495	525831	532138	539752	543641	1052616	1034627	825899	654130	800649	784380	673174	683960	967116	970036	CPD-12222	CPD-12222 [ C10 H16, tgt=86.17, overall=86.17 ]			(137.13089, 2607.5566)(159.11487, 40898.48)(160.1181, 4467.332)
HIS	159752	156229	204350	214741	1582269	1609564	178542	172427	228323	477561	1	202295	1613657	1418141	1815570	444872	158564	1712105	683258	634297	1564021	1597349	1808596	355498	HIS	HIS [ C6 H9 N3 O2, tgt=47.59, overall=47.59 ]			(156.7415, 10951.272)(158.07916, 7875.9526)(137.62267, 4508.5215)(138.0535, 234.435)(156.7423, 11430.016)(157.07832, 516.29)(140.06946, 7075.8438)(143.08017, 1244.2843)(173.10504, 3038.21)(157.15741, 2393.307)(180.83444, 3546.2146)(162.99533, 3623.9277)(164.3916, 323.81833)
CPD-12208	659428	736658	1	1053438	543360	192321	1	770258	496108	1093249	478987	476612	511904	145880	431953	457393	320994	1	871299	809437	1204664	122384	1143001	1117346	CPD-12208	CPD-12208 [ C11 H9 O4, tgt=62.15, overall=62.15 ]			(205.83463, 2469.8933)(208.05931, 1370.4233)(209.39227, 820.82)(210.0648, 1208.72)(188.54445, 1145.0)(208.39868, 2721.8367)(208.06042, 648.775)(210.0626, 2386.04)(211.0722, 4166.23)(189.826, 1667.3032)(224.17311, 4444.931)(225.689, 943.312)(207.58041, 30736.186)(208.79921, 1910.8357)(210.08063, 824.55)(230.98042, 4626.9473)(233.05615, 331.76752)(212.83768, 326.756)(213.0397, 790.35)
CPD-12207	448385	437902	155859	154880	522720	525425	304111	316539	824597	814143	697403	690435	1662631	1679064	326308	1489138	123298	1843823	348316	333765	1531934	1643952	1610882	260545	CPD-12207	CPD-12207 [ C19 H16 O3, tgt=64.21, overall=64.21 ]			(294.64313, 2364.0923)(295.61194, 6787.28)(275.35046, 1491.3425)(275.0837, 495.48)(294.11322, 309.77002)(276.3835, 28596.988)(277.514, 2965.5005)(277.11694, 238.98999)(312.04688, 1815.1741)(313.1479, 156.45)(294.14066, 1667.8287)(315.43173, 4276.862)(317.2403, 1399.9329)(298.36374, 6664.753)(300.10223, 905.5517)(301.0979, 223.08)
CPD-11941	1167720	1116051	1119053	1151593	1	1682292	1	937964	1330009	1728163	1684838	1753059	972240	2413914	585585	1133205	2669256	2685868	3157864	1	1687099	1687918	1531409	1515570	CPD-11941	CPD-11941 [ C15H14O6, tgt= ]			(290.0776, 3880.882)(272.0716, 8574.9)(273.06992, 2302.579)(291.0805, 24012.012)(292.08463, 2111.7065)(293.07812, 1740.065)(273.7959, 1683.5393)(274.0916, 531.79)(309.4688, 4242.3955)(310.49142, 1711.7664)(310.1334, 820.54)(293.55515, 276.96555)(313.06897, 956.7891)(295.05945, 2118.3867)(296.0619, 603.98)
FORMYL-COA	1	1	1	1	858282	858253	1	1	822464	850648	800417	717277	1	1	1	1	629733	688343	840496	1	1	1	1	1	FORMYL-COA	FORMYL-COA [ C22 H32 N7 O17 P3 S, tgt=42.73, overall=42.73 ]			(811.0939, 935.5767)(814.06604, 12014.3545)
CPD-12205	1951111	1965502	2613156	2513003	1978382	1973184	2161839	2056002	2338300	2607952	2500371	2527176	721360	715288	1234483	1252972	566941	560224	1453040	4696952	2993150	610006	2990492	3015334	CPD-12205	CPD-12205 [ C19 H18 O2, tgt=73.79, overall=73.79 ]			(279.43243, 3646.4468)(281.14362, 4130.929)(282.13794, 1938.8156)(263.37915, 410.74002)(279.133, 9864.12)(280.1342, 107.98)(262.9209, 7730.269)(263.467, 1840.4045)(296.15927, 706.27)(283.0043, 6202.3574)(301.12018, 15155.7)(302.12112, 3594.8735)(303.12137, 447.74142)(283.1122, 24956.65)(285.1115, 356.66)
10-DEACETYL-2-DEBENZOYLBACCATIN-III	455789	502451	836980	798101	544305	376659	507443	1	1261902	352692	2236248	2274988	794980	384349	360876	251321	1126236	688372	752976	703111	223533	233037	1067834	1145518	10-DEACETYL-2-DEBENZOYLBACCATIN-III	10-DEACETYL-2-DEBENZOYLBACCATIN-III [ C22 H32 O9, tgt=47.35, overall=47.35 ]			(441.66986, 1527.1654)(442.1971, 6146.87)(443.2225, 1197.44)(425.19244, 1275.6174)(444.76627, 2902.72)(442.70233, 582.9025)(443.86636, 830.2067)(426.37115, 2159.0774)(426.21988, 1732.61)(428.223, 2546.17)(458.22974, 17117.104)(459.2347, 4521.6196)(460.25195, 389.15332)(440.50525, 16927.646)(441.9553, 10564.049)(443.2433, 3129.48)(465.86182, 674.8456)(448.19073, 888.705)
CPD-11945	1122686	1	987127	971639	817252	887397	932808	302481	209882	1045822	1002125	1	981256	986659	1131979	1109203	1032121	1023729	869148	888044	1501051	1489637	1345067	1355870	CPD-11945	CPD-11945 [ C15 H11 O5, tgt=35.06, overall=35.06 ]			(272.84134, 1333.6178)(257.0657, 2801.6667)(258.06845, 5372.523)(272.0738, 11319.165)(273.06625, 2019.1069)(256.59592, 2241.7195)(257.83273, 4809.674)(258.57053, 2605.09)(259.0722, 60.57)(293.30963, 252.991)(275.09076, 1019.9615)(295.05994, 4671.61)(296.06265, 1559.6799)(279.044, 1666.52)
CPD-12209	6967790	98741	123222	7724665	500717	718637	13770932	1077785	5234506	4596022	12656386	12655758	15155515	14315949	9071074	15082240	13842719	6042633	15504357	8521953	15165804	14646424	6083340	8522885	CPD-12209	CPD-12209 [ C20 H14 O2, tgt=61.13, overall=61.13 ]			(286.3644, 5420.439)(288.1094, 1352.874)(271.09277, 2061.0369)(287.87436, 14536.1875)(288.61386, 1880.7844)(270.1482, 35837.297)(271.202, 3360.6904)(272.10577, 1098.5032)(304.8887, 1031.0012)(289.52225, 13154.027)(289.3811, 8231.363)(311.08954, 1023.24)(291.08035, 33279.76)(292.69186, 2688.3787)(293.07867, 3036.5042)
L-DELTA1-PYRROLINE_5-CARBOXYLATE	104510	100538	150986	140298	117690	117296	91792	153462	187054	178122	157957	163096	114068	87122	100131	166080	120114	125071	184025	106261	158600	82979	167640	165749	L-DELTA1-PYRROLINE_5-CARBOXYLATE	L-DELTA1-PYRROLINE_5-CARBOXYLATE [ C5 H6 N O2, tgt=46.70, overall=46.70 ]			(116.25322, 3628.3809)(114.05338, 5696.148)(100.0516, 328.63998)(133.55838, 7036.3765)(116.40528, 53765.266)(135.02808, 6363.391)(117.208405, 1195.3191)(123.0411, 205.48)
CPD-13357	1	265069	561907	306947	216657	612956	635045	656514	605306	574913	1	350485	1	1	248991	1	1	275044	1	1	431266	713239	673206	639874	CPD-13357	CPD-13357 [ C5 H9 O4, tgt=58.82, overall=58.82 ]			(134.4203, 42052.695)(115.03766, 4886.704)(134.05714, 492.95334)(155.68147, 470.35745)(134.07936, 2086.424)(157.04648, 224.89445)(160.0529, 981.82)(138.78143, 11564.068)(140.03323, 1825.0392)(141.03795, 4573.8647)
CPD-14485	358125	354986	364658	366923	428868	452737	961203	992110	466043	461274	478963	474065	293782	304831	1983093	1963091	453353	474490	430997	438493	376994	345372	419637	417380	CPD-14485	CPD-14485 [ C30 H46 O3, tgt=48.53, overall=48.53 ]			(457.34314, 3466.4275)(461.35797, 88568.7)(439.44595, 839.7796)(441.41632, 4178.0015)(442.36606, 1057.7177)(477.33502, 25688.756)(478.33746, 3959.5325)(463.66788, 80540.09)(464.67163, 7736.7407)(462.32483, 1940.78)(463.33264, 452.885)
CPD-14486	11172047	11185717	10319956	10425024	15559965	15667578	9314822	9375759	14470459	14365161	14694920	14470971	8556773	8565901	8134478	8211507	12216207	12254416	12156429	12259891	10767537	10935192	13150050	13279126	CPD-14486	CPD-14486 [ C30 H48 O3, tgt=67.77, overall=67.77 ]			(481.8977, 3264.1309)(483.22464, 8023.484)(483.8614, 3857.725)(441.36606, 2556.1414)(442.36942, 344.72287)(456.36227, 56388.61)(457.36502, 15960.984)(458.36786, 1093.038)(467.36032, 375.0367)
CPD-12215	1274230	1229936	1224890	1	1193794	1246465	1	1821576	1144452	1131910	207000	201611	1092943	1	851076	839061	1457685	1488953	1	612353	1947857	406818	1898062	1	CPD-12215	CPD-12215 [ C11H12O3, tgt= ]			(192.07463, 4280.28)(174.07138, 5343.9565)(175.07988, 384.768)(193.34784, 18215.775)(194.08603, 1989.45)(195.0914, 260.25)(180.08574, 1914.7775)(214.3847, 9936.451)(214.12384, 3857.355)(197.11678, 1689.7916)(216.74165, 2222.6094)(200.0647, 1076.9425)
CPD-13354	698459	695612	735965	2976568	1	839894	11051246	11071662	348203	338461	347178	1447208	2784207	2800543	4081037	4568151	505068	362529	4709825	543910	327661	3008457	4635908	2011418	CPD-13354	CPD-13354 [ C14 H20 O7, tgt=49.29, overall=49.29 ]			(301.68207, 23192.48)(302.88284, 5375.6997)(303.1361, 5894.05)(282.4096, 13279.443)(283.4153, 1647.007)(286.7292, 3122.4841)(287.131, 4554.89)(301.5247, 22532.123)(303.1369, 4688.19)(283.1119, 35283.383)(284.1145, 4045.4873)(285.1112, 192.7)(319.44348, 4579.8027)(320.82144, 1023.8501)(301.05414, 38264.477)(302.3665, 11815.062)(303.14368, 7781.995)(323.74005, 27155.463)(325.4447, 7002.2554)(325.10…
CPD-12212	263669	237142	276765	277192	109418	611512	274166	418375	535423	473878	560168	553561	788070	803037	151515	154319	3970595	709536	2453923	227018	927712	916692	775476	520838	CPD-12212	CPD-12212 [ C34 H37 N3 O6, tgt=34.68, overall=34.68 ]			(566.59784, 1754.54)(568.2817, 844.49335)(607.24664, 11114.556)(608.24976, 3303.9949)(609.26245, 15437.461)(610.2656, 16878.96)(611.2681, 3284.41)(568.2101, 2564.8826)(569.39624, 4186.431)(570.2887, 499.02997)(583.2647, 2947.616)(584.2682, 3974.67)(601.3092, 12266.456)(602.3152, 2614.6511)(603.3154, 3206.08)(588.2604, 3348.1562)(589.25964, 195.98999)(585.2802, 578.77)
CPD-13353	169637	166536	210452	228634	263945	271181	1021098	963904	983876	998935	1130047	1061133	204792	189292	208245	171141	225555	244697	873498	902143	1094015	1126230	1082691	1067338	CPD-13353	CPD-13353 [ C6 H13 N2 O3, tgt=68.27, overall=68.27 ]			(161.0912, 1727.02)(143.08022, 2371.8901)(146.99477, 14625.5625)(148.10187, 11196.773)(179.12575, 9223.969)(180.12915, 1256.556)(181.121, 411.45)(162.61894, 2828.251)(163.12111, 3817.1565)(186.08571, 3019.8203)(168.07518, 34125.84)(168.0787, 4544.387)
CPD-12213	1709407	1659601	1686751	1690796	643366	1657679	165256	173111	116634	118877	879456	880163	956099	982001	94697	91779	968398	986954	101357	99845	570575	545885	482265	486952	CPD-12213	CPD-12213 [ C34 H37 N3 O9, tgt=70.41, overall=70.41 ]			(659.2564, 775.3325)(615.24915, 7740.825)(616.25244, 2010.905)(632.68677, 7417.3047)(633.24036, 2073.825)(636.2461, 25530.41)(637.2297, 14335.305)(638.2371, 3712.94)(631.2823, 9172.275)(632.27264, 483.93335)
CPD-14488	1	1292809	1	1088730	149036	121134	1939424	1	2171529	2287086	2613638	1	1	1	1	1161328	1	1510067	1383777	1404559	1134207	1031691	1342260	1	CPD-14488	CPD-14488 [ C6 H9 O7, tgt=47.26, overall=47.26 ]			(177.02776, 5132.19)(178.0277, 165.35)(179.8422, 15123.0)(179.03685, 750.43)(213.8754, 857.05096)(215.24498, 2466.105)(216.08235, 890.24)(196.04655, 651.95)(200.01535, 44928.977)(201.01584, 4849.865)
CPD-14483	4213457	4135494	3316881	3287444	3187359	3457974	3709612	3708566	3287852	3355230	3870663	3908888	2928206	2976795	3296914	3375266	3319646	3320598	3837895	3806572	3272545	3312137	3419155	3304392	CPD-14483	CPD-14483 [ C30 H45 O4, tgt=75.76, overall=75.76 ]			(469.3223, 19543.219)(457.33466, 5734.625)(455.33118, 5225.2075)(454.3306, 1105.1665)(457.33508, 6120.7017)(493.37936, 209.48)(469.35867, 49152.754)(471.36453, 2242.7778)
CPD-4702	1	1	1	1	340715	355349	1	1	1	987715	971893	1	1	1	1	1	761295	791329	1	1	1	1	1	1	CPD-4702	CPD-4702 [ C28H43O3, tgt= ]			(414.31567, 13002.505)(415.31885, 2955.4702)(428.33087, 6749.895)(455.3385, 370.3725)(436.3141, 784.145)
CPD-7545	2065604	1996627	2352458	2339702	2167058	2214780	2764406	2757437	3134032	3119135	2717394	2679097	1939026	1999566	2795944	2675056	1900590	1946247	2664646	2743379	2291286	2281883	2483451	2400313	CPD-7545	CPD-7545 [ C11 H15 N2 O3 S, tgt=56.19, overall=56.19 ]			(256.07928, 71783.29)(257.0828, 8507.56)(258.0792, 226.21)(258.67422, 1084.0116)(259.75793, 290.27)(242.0804, 241.45999)(275.1074, 12712.57)(276.65738, 1146.9368)(278.11475, 775.605)(257.38074, 362.9091)(280.73398, 11773.425)(281.06732, 13153.75)(260.92792, 11035.483)(263.25577, 576.318)(265.05396, 648.065)
CPD-10201	2193293	2193938	1785913	1813182	2913332	2796916	2691346	2685461	4797128	4847877	5238946	5234766	1954914	1914771	116095	1518134	123429	1885334	2493946	2505448	2223027	2223679	1954628	1944157	CPD-10201	CPD-10201 [ C7 H10 O3, tgt=80.51, overall=80.51 ]			(147.07472, 70293.03)(126.05372, 3060.1982)(146.07979, 11008.766)(147.0791, 429.835)(126.9816, 6976.023)(128.1599, 14377.204)(160.09785, 9049.97)(142.08458, 5354.9233)(143.08025, 753.66)(165.05296, 77088.53)(166.05788, 5390.543)(147.04243, 65683.91)(149.04385, 304.43)
CPD-7547	127594	7673023	10057065	1	201680	186971	8039641	8034292	153559	201789	146445	149944	140618	163028	207641	7521671	8201202	8362971	13401230	13642183	134843	10135917	120627	9820178	CPD-7547	CPD-7547 [ C13 H15 N3 O3 S, tgt=47.62, overall=47.62 ]			(295.0812, 55908.5)(294.0786, 57162.824)(276.31815, 3444.1538)(297.00308, 17354.688)(296.84833, 3630.245)(277.08386, 1142.788)(279.0836, 756.92)(312.74445, 4615.6323)(317.11597, 509.98337)(296.10745, 5528.0615)(294.1015, 1428.2)(318.32437, 1854.0399)
CPD-7546	920220	892050	1020482	1015066	896027	902224	1051532	1029767	1261666	1262775	1119897	1100133	988232	1010629	1128771	1103237	1022634	1033591	935967	955308	1127464	1147638	1180986	1174920	CPD-7546	CPD-7546 [ C8 H16 N2 O3 S2, tgt=60.17, overall=60.17 ]			(258.05115, 8817.417)(256.51044, 741.07007)(236.56165, 909.1875)(273.29266, 986.9814)(274.09036, 1164.4067)(255.83018, 76956.336)(256.95197, 19930.549)(257.0841, 6256.77)(258.8609, 19066.016)(260.09824, 8129.1655)(260.03375, 4849.455)
CPD-8983	276341	284661	1	152885	228817	200462	146425	165032	1	1	203643	202317	241063	156164	191293	170120	316197	297096	303837	323068	220644	293181	310071	325996	CPD-8983	CPD-8983 [ C6 H3 F N2 O4, tgt=48.32, overall=48.32 ]			(189.32054, 849.41534)(190.0117, 399.24)(167.998, 2228.9917)(173.01343, 1878.6312)(206.46928, 1880.4651)(187.2731, 5095.4404)(187.28043, 6546.4263)(213.0071, 1075.6183)(193.99649, 2397.8787)
CPD-10206	458448	561881	485667	2246534	502389	1956631	2840647	2827732	8571881	18809094	8115894	20002724	606196	398788	2882822	504749	1737367	1772473	5544076	5278399	3229287	3367010	4188285	2957799	CPD-10206	CPD-10206 [ C7 H8 O3, tgt=82.22, overall=82.22 ]			(141.25264, 2996.6367)(142.0499, 4388.21)(123.04045, 10483.793)(124.205536, 4317.455)(142.25769, 10307.819)(125.602036, 2745.809)(158.33037, 11693.849)(159.64082, 1049.1677)(142.07365, 9362.769)(145.0816, 4917.8896)(164.95529, 137181.7)(164.3491, 13375.205)(165.04886, 2355.1025)(145.02641, 1695.9825)
CPD-10205	5216991	4903507	2383048	2274769	2212271	2637160	2796570	2778545	4426586	4401887	2882199	2837357	3125856	2872812	3071278	2977437	2809434	2833512	2909061	2689098	2438637	1808943	2637063	3897951	CPD-10205	CPD-10205 [ C6 H6 O3, tgt=83.22, overall=83.22 ]			(127.03506, 2153.412)(149.02174, 102869.02)(150.02509, 6635.8657)(151.0295, 199.26001)
PHE	132631456	132612504	120365232	114512528	117187008	116221432	101379944	102010680	1	69912496	115028632	115697472	95756752	97011792	99519256	98278488	1	93751960	83082776	83609144	1	1	1	1	PHE	PHE [ C9 H11 N O2, tgt=92.49, overall=92.49 ]			(188.06683, 15516.016)(148.07338, 7615.375)(186.56322, 3030.0808)(166.08525, 2486419.8)(167.08812, 308869.06)(168.0903, 26200.234)
CPD-10204	1270893	1228845	1	1	533547	581543	1270734	1271338	1	1	519150	1	1	464104	1253219	572328	1363932	1205699	1018999	1042689	1	1	1452173	1386773	CPD-10204	CPD-10204 [ C5 H6 O3, tgt=43.07, overall=43.07 ]			(137.35834, 1744.4188)(136.07289, 59724.38)(137.07526, 1401.32)(115.03794, 5290.6904)(116.0324, 272.125)(123.01944, 648.55334)(114.05366, 6074.132)
DEHYDROQUINATE	1324128	987535	794927	1155627	965017	1068785	426916	1094668	688353	1130200	800385	1975751	590296	1351336	1113743	1081821	946759	1021483	1224477	2695034	536602	889750	974266	1600136	DEHYDROQUINATE	DEHYDROQUINATE [ C7 H9 O6, tgt=47.62, overall=47.62 ]			(189.39543, 2364.6584)(194.05017, 3285.0332)(171.02498, 24855.148)(172.02689, 1054.5148)(190.71623, 1568.29)(173.03986, 1538.2448)(210.7839, 1217.3737)(210.48405, 623.75793)(189.45981, 3192.0723)(190.06906, 587.905)(215.18257, 2036.5144)(215.0407, 2101.43)(198.7633, 2161.2217)(199.0256, 1584.81)
CPD-10209	978431	932280	919754	916841	820489	837990	1392267	1342449	1056154	1047758	1507723	1465565	723438	735169	840791	786432	1074412	1077830	979316	941036	1666415	1716811	1757885	1754859	CPD-10209	CPD-10209 [ C9 H14 O3, tgt=84.85, overall=84.85 ]			(171.40149, 1880.8838)(172.09476, 3584.1033)(173.1054, 1735.0)(154.77066, 1131.0614)(155.7259, 1164.2028)(157.09367, 2295.6)(172.60864, 5657.2314)(190.46938, 3344.9326)(191.14114, 6060.8647)(173.12987, 3872.6658)(193.08388, 29851.838)(194.08598, 2808.6133)(195.0914, 333.44)(180.08557, 1509.571)
CPD-10208	335807	329023	336220	310817	300539	292794	1	1	233281	1	481085	627965	1	1	1	1	275780	269353	1	346418	1	1	1	1	CPD-10208	CPD-10208 [ C9H12O3, tgt= ]			(191.06842, 1566.18)(151.07385, 2801.865)(152.06839, 160.33)(188.45563, 3703.4614)(169.0842, 17846.334)(170.08502, 746.37225)(177.0677, 7962.928)(171.1109, 370.3)
CPDQT-458	11020299	11557607	15238903	15587767	9540205	8973797	18652428	18958372	17136076	16107824	12542896	12638240	13678402	13400165	23849962	23667248	13172071	12847920	22887120	24298928	16170672	18416912	24457348	24466954	CPDQT-458	CPDQT-458 [ C18 H30 O4, tgt=84.74, overall=84.74 ]			(292.19504, 1917.2688)(293.20944, 788163.5)(294.2114, 175763.92)(295.21442, 21166.205)(296.217, 1387.6843)(328.244, 21317.14)(329.2429, 4581.3506)(311.2181, 120165.04)(312.22122, 21398.992)(313.2226, 2129.9026)
CPD-13369	1864530	1872686	2191177	2263316	2402893	2416470	2889981	2886807	3915401	3890463	3769348	3606382	2777420	2743438	2035089	2047133	3003406	3005930	4154775	4211110	3214503	3339782	3178940	3129694	CPD-13369	CPD-13369 [ C18 H26 O, tgt=76.83, overall=76.83 ]			(281.18088, 447.31668)(241.19234, 6585.0815)(242.1954, 291.76)(279.74292, 277.97998)(259.203, 176910.7)(260.2061, 31044.684)(261.21225, 2957.1228)
CPD-12201	1960026	1	1	1	1	1559349	1430013	941528	1819086	894783	2057740	2230639	1579248	1	1639372	1601322	1751696	1775896	1340552	913685	222553	2332553	195942	1955783	CPD-12201	CPD-12201 [ C19 H11 O2, tgt=76.33, overall=76.33 ]			(272.19107, 8444.548)(274.8882, 1061.178)(275.09003, 1353.47)(273.46786, 408.48624)(275.0922, 2014.56)(256.07925, 22135.418)(257.08258, 2979.23)(258.2712, 281.29184)(259.0888, 74.73)(291.1234, 68.47)(271.82965, 670.6272)(276.00946, 5067.4634)(276.11, 2894.15)(294.06226, 3328.7234)(295.05954, 2332.7634)(277.3803, 2022.6562)(280.80066, 1712.8107)(281.0672, 2797.605)
CPD-14498	804934	785352	495488	477732	1065983	1067144	388758	387361	1	1	966948	953059	1	1	493018	514794	438206	427546	566881	550694	461363	461144	539794	529248	CPD-14498	CPD-14498 [ C30 H48 O2, tgt=57.47, overall=57.47 ]			(441.3661, 5563.56)(442.36942, 615.29834)(423.56134, 11046.805)(423.35767, 4005.9666)(444.3983, 3238.7302)(467.36636, 11694.018)(468.3701, 2380.67)(447.3422, 20582.605)(448.3453, 2565.3481)
CPD-12202	331657	325112	383654	368350	1057066	1092258	1954629	1921363	1	895775	338215	624222	277432	295055	3708068	3786844	481968	520004	435024	443722	183225	326182	1290896	1	CPD-12202	CPD-12202 [ C19 H18 O3, tgt=47.12, overall=47.12 ]			(295.92914, 5600.138)(296.12823, 806.385)(276.77914, 4928.9707)(278.86746, 2189.1426)(279.62314, 3950.2075)(280.62726, 6206.2725)(281.128, 577.83496)(298.46942, 3426.7842)(296.1166, 77.76)(279.19467, 2838.1)(280.5115, 6099.9175)(282.1372, 155.13)(313.3453, 2175.6821)(315.968, 2833.8318)(317.17776, 11469.833)(294.14832, 13026.258)(295.1551, 1620.9358)(296.1521, 150.45)(318.5754, 4308.1353)(322.134…
CPD-14499	1969941	1941787	1904766	1931932	2103250	2092008	1672437	1706018	2463505	2419895	2512561	2516022	1	1	1	1691022	2064858	2080930	2154390	1	2009740	1957091	2287800	2219971	CPD-14499	CPD-14499 [ C30 H50 O2, tgt=80.56, overall=80.56 ]			(466.3664, 5876.726)(468.97696, 71951.12)(469.98218, 70650.94)(470.98486, 16626.875)(471.38556, 5312.8975)(464.4249, 62603.1)(465.9292, 9309.407)(466.43036, 2103.24)(447.39835, 26092.463)(448.40152, 7195.257)
CPD-14496	11172047	11185717	10319956	10425024	15559965	15667578	9314822	9375759	14470459	14365161	14694920	14470971	8556773	8565901	8134478	8211507	12216207	12254416	12156429	12259891	10767537	10935192	13150050	13279126	CPD-14496	CPD-14496 [ C30 H48 O3, tgt=67.77, overall=67.77 ]			(481.8977, 3264.1309)(483.22464, 8023.484)(483.8614, 3857.725)(441.36606, 2556.1414)(442.36942, 344.72287)(456.36227, 56388.61)(457.36502, 15960.984)(458.36786, 1093.038)(467.36032, 375.0367)
CPD-12203	1196044	1188191	1546955	1566320	670250	676321	2972942	2951141	1141115	1111942	1032241	1927760	1112835	2117504	3182565	3140211	1160877	1159081	1	4228165	2391146	1460506	892763	1367578	CPD-12203	CPD-12203 [ C19 H12 O3, tgt=50.60, overall=50.60 ]			(316.08844, 415.72247)(273.07864, 3294.4849)(274.08417, 452.16998)(290.4707, 5570.146)(291.88486, 2153.67)(292.0851, 296.89)(308.98816, 2338.1858)(309.12628, 3014.1965)(293.05997, 50769.31)(294.06232, 4419.9497)(295.0594, 3454.7207)(296.0623, 631.148)
CPD-12204	448385	437902	1	1	522720	525425	1	1	824597	814143	697403	690435	1662631	1679064	1	1489138	1	1843823	1	1	1531934	1643952	1610882	1	CPD-12204	CPD-12204 [ C19H16O3, tgt= ]			(295.71378, 1462.621)(296.11404, 3464.4)(274.09415, 1356.4818)(275.0837, 495.48)(294.11322, 309.77002)(275.1068, 36983.586)(276.11005, 3819.9478)(277.11694, 238.98999)(312.27307, 598.45123)(294.8161, 4348.9)(315.09256, 2734.6868)(316.0901, 612.6)(298.36374, 6664.753)(300.10223, 905.5517)(301.0979, 223.08)
CPD-8999	1005567	971128	762785	765490	745320	799820	854763	1316694	1178660	1509554	2774207	2125173	2708311	2767341	2838107	1985842	2733961	2235530	2477223	3240364	3458000	2997795	1218137	3319504	CPD-8999	CPD-8999 [ C6 H9 O6 P S, tgt=52.84, overall=52.84 ]			(244.15291, 293.03333)(223.97134, 3096.501)(244.5717, 7580.544)(244.9997, 3326.25)(222.98634, 54765.176)(224.41068, 5062.2217)(224.98386, 5746.2373)(261.0199, 4392.377)(242.19157, 30783.07)(243.00398, 32443.35)(244.00594, 6173.2236)(262.9769, 563.9175)(246.96068, 830.63995)(247.9592, 801.02)
CPD-14494	1969941	1941787	1904766	1931932	2103250	2092008	1672437	1706018	2463505	2419895	2512561	2516022	1	1	1	1691022	2064858	2080930	2154390	1	2009740	1957091	2287800	2219971	CPD-14494	CPD-14494 [ C30 H50 O2, tgt=80.56, overall=80.56 ]			(466.3664, 5876.726)(468.97696, 71951.12)(469.98218, 70650.94)(470.98486, 16626.875)(471.38556, 5312.8975)(464.4249, 62603.1)(465.9292, 9309.407)(466.43036, 2103.24)(447.39835, 26092.463)(448.40152, 7195.257)
CPD-8997	1205077	1410285	1662857	1610443	1037073	1023349	1777933	1787412	1210336	1197336	1044233	1051849	1138373	1149601	2283061	2308304	1257236	1270991	1661456	1669311	1444719	1437332	2055687	2055721	CPD-8997	CPD-8997 [ C10 H18 O, tgt=86.17, overall=86.17 ]			(137.13089, 2585.5884)(177.1255, 50593.594)(178.1285, 5923.5527)(159.11488, 41898.21)(160.11809, 4555.281)
CPD-8996	1205077	1410285	1662857	1610443	1037073	1023349	1777933	1787412	1210336	1197336	1044233	1051849	1138373	1149601	2283061	2308304	1257236	1270991	1661456	1669311	1444719	1437332	2055687	2055721	CPD-8996	CPD-8996 [ C10 H18 O, tgt=86.17, overall=86.17 ]			(137.13089, 2585.5884)(177.1255, 50593.594)(178.1285, 5923.5527)(159.11488, 41898.21)(160.11809, 4555.281)
CPD-14493	9440649	9462014	8795182	8829784	13092124	13172528	7895483	7946206	12209425	12112588	12385166	12185919	7271656	7275465	6900856	6954200	10291209	10329778	10247067	10346386	9111679	9291577	11096193	11196165	CPD-14493	CPD-14493 [ C30 H47 O3, tgt=67.64, overall=67.64 ]			(439.33554, 11572.649)(440.33923, 1426.4796)(441.36588, 2188.802)(442.36874, 359.35364)(456.36227, 55493.83)(457.36502, 15654.413)(458.36786, 1072.6604)(479.3921, 524.005)(481.85547, 3262.346)(483.0445, 7492.8335)(483.0269, 2688.26)(483.3584, 7426.75)
CPD-7535	99471	92356	90961	88566	85726	100602	111550	119287	91517	93035	92767	92745	87842	96070	93462	102926	95350	94383	89148	82869	98434	92568	90872	87932	CPD-7535	CPD-7535 [ C40 H60, tgt=60.45, overall=60.45 ]			(559.5083, 6540.806)(560.5118, 1209.068)
CPDQT-463	193063	196899	157293	166614	233542	247525	1	1	96862	1	1	1	137004	144974	1	1	141819	144657	1	1	1	1	1	1	CPDQT-463	CPDQT-463 [ C16H19N2O10S2, tgt= ]			(468.5007, 1369.6483)(469.0474, 1559.6328)
CPD-14491	1969941	1941787	1904766	1931932	2103250	2092008	1672437	1706018	2463505	2419895	2512561	2516022	1	1	1	1691022	2064858	2080930	2154390	1	2009740	1957091	2287800	2219971	CPD-14491	CPD-14491 [ C30 H50 O2, tgt=80.56, overall=80.56 ]			(466.3664, 5876.726)(468.97696, 71951.12)(469.98218, 70650.94)(470.98486, 16626.875)(471.38556, 5312.8975)(464.4249, 62603.1)(465.9292, 9309.407)(466.43036, 2103.24)(447.39835, 26092.463)(448.40152, 7195.257)
CPDQT-462	246922	225915	333342	310328	285022	280982	311927	287209	360866	357804	315849	313400	345400	331128	321323	278196	336437	383313	444592	492477	332894	351057	286338	283134	CPDQT-462	CPDQT-462 [ C12 H8 O5, tgt=37.25, overall=37.25 ]			(217.02907, 13941.742)(219.0446, 714.82996)(259.03638, 1887.7395)(215.03917, 8633.597)(233.03876, 5166.42)(240.0233, 250.69)(233.05843, 5889.9595)
CPD-10210	460236	391629	758362	1704726	522964	444521	462937	667594	353091	347592	517359	510543	743125	245756	379138	356755	357672	350398	331350	292635	737832	528962	694446	684417	CPD-10210	CPD-10210 [ C8 H12 O3, tgt=74.64, overall=74.64 ]			(157.25952, 8689.866)(158.92192, 7645.279)(159.89189, 2659.3518)(160.0922, 1334.93)(140.82275, 3600.055)(158.97964, 13658.525)(160.09224, 1932.0492)(140.07892, 4986.2275)(142.08467, 3691.7925)(175.03981, 31927.145)(176.1194, 6931.187)(179.12561, 4669.0063)(156.1, 981.63495)(181.30801, 40829.797)(183.08228, 12363.357)(184.08304, 790.485)(161.23907, 10703.608)(162.06091, 515.25006)(163.0567, 389.94…
CPD-10211	2178186	1	1453926	1	3369241	2680224	1	1694276	1	1	2205926	1	1697184	1	169910	1396992	252322	3563901	1523284	237923	1140612	8445340	2884481	1864987	CPD-10211	CPD-10211 [ C6H8O3, tgt= ]			(129.75754, 52120.094)(131.31944, 41812.645)(132.83586, 14515.624)(133.0591, 15986.1)(112.6426, 178.95999)(129.0543, 1770.3162)(111.10333, 4377.754)(114.0535, 3985.6)(146.07979, 14447.487)(128.06914, 12618.464)(152.80365, 6871.4443)(153.95914, 841.3035)(154.0468, 1722.14)(135.14655, 1310.2435)(137.03395, 1131.0891)
CPD-11924	479556	909586	453562	948950	860990	883471	735623	751584	466902	1	801183	820066	594275	606962	202134	1	728010	685712	941817	1599755	134330	340027	210574	211525	CPD-11924	CPD-11924 [ C23 H24 O8, tgt=70.94, overall=70.94 ]			(429.14746, 15049.3955)(430.44907, 4464.115)(431.1556, 1146.6401)(411.13232, 3758.2446)(415.14862, 4837.8774)(429.1622, 2607.7068)(412.97296, 36269.184)(413.97604, 6997.4004)(413.15778, 2015.696)(451.19757, 306.388)(430.84064, 14536.415)(433.18018, 8742.878)(431.68457, 13935.226)(432.1865, 3904.21)(457.15625, 856.19)(434.12946, 12707.182)(435.13687, 1932.7269)
CPD-8290	2177528	2213097	2227371	2186674	3135395	3159615	1817076	1801990	3068603	3061535	3211463	3174722	1634912	1674572	1588324	1611480	2894022	2896137	2803983	2738111	2191450	1833029	2685530	2652572	CPD-8290	CPD-8290 [ C41 H78 N O8 P, tgt=58.81, overall=58.81 ]			(744.5737, 63604.035)(745.57666, 25331.545)(746.5788, 5901.2876)(769.5366, 23780.365)(770.53955, 9385.977)(749.40326, 26097.205)(750.4053, 9430.444)(751.5272, 11038.996)(752.5285, 3619.604)
CPD-7561	1	1	1663035	1072268	406890	132603	1399536	1407807	465414	789762	209504	209813	1199519	328712	1	641479	424044	446842	880967	637678	687386	1053036	439808	458188	CPD-7561	CPD-7561 [ C15 H22 O5, tgt=47.57, overall=47.57 ]			(282.91824, 4193.539)(284.15155, 908.75)(265.28195, 4798.47)(265.93817, 1022.804)(283.15073, 12351.409)(284.1512, 2610.105)(266.28522, 9539.069)(266.15527, 4273.11)(267.1607, 353.7)(300.93762, 2914.43)(282.16583, 2139.975)(306.235, 3627.5679)(308.15082, 658.47)(287.93027, 4285.1616)(289.63235, 1815.0701)(292.1451, 579.27)
CPD-7560	141412	1	573965	567754	205736	136591	201886	707341	189834	198908	268579	291955	167745	168805	423060	425525	396160	371909	1	1	164609	165270	139238	150576	CPD-7560	CPD-7560 [ C15 H23 O4, tgt=47.51, overall=47.51 ]			(267.1545, 2018.655)(249.77428, 4727.618)(269.17212, 6348.496)(272.1007, 5171.68)(273.17593, 5061.2773)(251.91151, 12767.078)(252.16063, 4493.4)(292.49402, 811.34326)(272.64423, 485.1275)
CPD-10214	2193293	2193938	1785913	1813182	2913332	2796916	1	1	1	1	1	1	1954914	1914771	1	1518134	1	1885334	1	1	1	1	1	1	CPD-10214	CPD-10214 [ C7H10O3, tgt= ]			(147.0748, 119071.67)(126.05377, 3813.3862)(146.08078, 14916.472)(126.06152, 5233.589)(128.06908, 15794.568)(160.09785, 9049.97)(142.08458, 5354.9233)(143.08025, 753.66)(165.05296, 77088.53)(166.05788, 5390.543)(147.04247, 16695.84)
CPD-10216	589227	586244	483268	482775	1502809	1570872	625906	614450	1321647	1338599	1312889	1323228	1277027	357739	478914	479658	1507287	1527715	1606259	1656531	1	1047713	315712	311323	CPD-10216	CPD-10216 [ C12 H18 O8, tgt=56.49, overall=56.49 ]			(295.10623, 8023.127)(274.2918, 210.54)(295.39062, 9417.605)(296.12274, 1266.01)(276.27725, 13441.39)(277.82935, 1971.577)(309.68362, 2676.772)(311.4775, 6497.11)(291.18802, 47266.06)(291.76926, 8189.7153)(293.12662, 1249.9856)(315.26044, 9200.804)(315.09143, 2145.222)(316.09088, 658.58997)(317.09796, 920.6)(298.0926, 229.23)
CPD-6862	154100	154383	189347	203182	113297	113141	299649	301570	174213	176814	104564	98836	164011	173430	395755	337115	139420	148727	278187	265219	193509	197028	244746	236404	CPD-6862	CPD-6862 [ C6 H5 O3, tgt=53.25, overall=53.25 ]			(128.03075, 1665.63)(127.03721, 43863.613)(128.03583, 1794.3068)(109.52775, 10215.133)(113.03345, 74031.21)(144.0624, 7200.3184)(127.42925, 2423.9846)(151.0177, 392.14)
CPD-4721	1714585	1717334	2848693	2879604	1156265	1195978	4565194	4566573	2298453	2365111	1	1445335	1	1	1	3666899	2437225	2384413	3609643	3523539	1	1	1	1	CPD-4721	CPD-4721 [ C15 H22 O, tgt=89.12, overall=89.12 ]			(201.16136, 7694.742)(202.1649, 346.16)(219.17245, 206587.64)(220.1754, 31873.307)(221.17773, 2139.7236)(227.16167, 5005.969)
5-HYDROXY-CONIFERALDEHYDE	163998	164227	152209	154416	174788	170433	1	1	2412866	1	1	1	192746	188856	138703	133665	190385	188359	1389577	1386175	1159683	1	1	1	5-HYDROXY-CONIFERALDEHYDE	5-HYDROXY-CONIFERALDEHYDE [ C10H10O4, tgt= ]			(195.05894, 11095.474)(179.05309, 27351.506)(180.06078, 5487.5103)(215.22607, 6749.542)(216.60266, 7860.0425)(217.10286, 5288.4995)(197.09326, 8042.8555)(198.09009, 956.63995)(201.04219, 11059.963)(203.05066, 19634.227)
CPD-19818	4199923	4958960	4875231	4999436	1	4367782	1	3155476	1	2359279	1	1	1	4660766	2543908	1	1	3619419	4752996	5731453	3686970	1	3230189	2766705	CPD-19818	CPD-19818 [ C21H26NO5, tgt= ]			(372.92758, 56473.855)(374.18164, 12565.203)(375.19128, 5293.57)(356.0059, 1099.6516)(356.1853, 840.19)(358.1878, 4986.5303)(373.17856, 70561.41)(374.1816, 11814.225)(375.1847, 1944.4349)(357.59177, 2128.878)(358.18958, 3977.4668)(392.2094, 104.91)(374.96707, 536.31915)(375.2142, 448.97)(397.724, 773.3619)(398.62436, 1154.9655)(399.1797, 630.86664)(380.57254, 656.25696)(382.18243, 1724.31)
CPD-19817	1063441	1	1066988	1	1	630392	1811219	1830672	1	1	1	1	1334047	1250023	1782641	1833905	1091916	1117554	1519400	1500699	1249324	1	1225257	1202683	CPD-19817	CPD-19817 [ C21 H26 N O4, tgt=47.01, overall=47.01 ]			(356.18497, 7169.8965)(357.1897, 629.403)(343.1844, 9546.3)(361.86295, 19667.367)(339.4372, 33798.56)(340.4504, 8522.167)(341.2084, 183.56)(375.22125, 6676.476)(376.72894, 2554.151)(377.729, 5487.36)(378.77435, 2818.577)(379.23862, 3721.8386)(357.2213, 4375.256)(358.28485, 2673.7974)(359.2194, 3321.7495)(361.2289, 2804.1265)(383.06616, 4044.8894)(384.1958, 298.415)
THIAMINE	3386994	3411664	1480953	1275108	4039640	3679989	1133241	1082298	3128431	3139315	2681834	1	3501318	4016612	5020023	4805923	2964058	1	3082993	773877	1069781	839054	996694	1014807	THIAMINE	THIAMINE [ C12 H17 N4 O S, tgt=59.00, overall=59.00 ]			(265.11276, 22063.861)(266.11465, 4854.9907)(250.8819, 2021.4668)(267.1165, 7986.658)(250.87405, 1023.6147)(252.54094, 4935.8257)(252.10614, 3360.145)(253.11581, 15962.28)(284.1022, 8824.307)(285.72372, 1344.0994)(288.14954, 220.32332)(289.14935, 47.75)(266.94998, 2394.724)(269.69434, 928.02106)(289.6053, 3073.0828)(272.85797, 665.1569)(274.68896, 1268.906)(275.08905, 1097.16)
CPD-19816	69695	98978	102480	99333	92825	133245	95457	98552	190764	324774	460002	485451	152454	94194	1	1	92752	122839	778496	749199	82241	103480	140915	90961	CPD-19816	CPD-19816 [ C12 H16 O7 S, tgt=35.39, overall=35.39 ]			(306.06204, 2633.5447)(308.06506, 1030.61)(286.6163, 7368.7275)(288.04733, 1585.54)(289.0518, 1944.99)(308.07095, 722.645)(288.8853, 3987.251)(292.47314, 11177.699)(324.0921, 14634.26)(325.0984, 2250.69)(309.22803, 1661.1156)
CPD-11937	141083	1	188805	185790	193688	190524	1	1	310990	301249	353541	359144	278070	287613	1	1	352672	348790	608036	613265	293970	316046	296798	304716	CPD-11937	CPD-11937 [ C6 H7 O27 P7, tgt= ]			(751.7293, 697.4491)(732.69476, 15234.985)(733.6971, 1543.1989)
CPD-19811	605956	576375	403766	397402	276040	282683	393313	396040	1	881094	885554	855161	688837	734435	815805	533908	803177	811887	573197	1460411	690270	752269	619911	954471	CPD-19811	CPD-19811 [ C18 H26 N O5, tgt=57.82, overall=57.82 ]			(337.7857, 8624.347)(338.43973, 1343.0157)(321.35623, 14003.882)(319.17184, 3089.0474)(339.1901, 3893.65)(342.2102, 1132.19)(319.18396, 2415.8315)(356.82465, 3997.0293)(356.2163, 532.64996)(339.31, 8651.117)(340.71887, 3968.79)(341.2197, 1086.76)(360.64185, 17332.2)(360.16644, 3087.6792)(345.16275, 15032.037)(346.1645, 7581.712)
3-B-D-GALACTOSYL-SN-GLYCEROL	222810	192830	279402	224766	546865	523957	1	1532165	376988	1053387	358701	369359	352388	345855	260081	248852	531109	615320	1	2095624	249281	247476	1497430	2020690	3-B-D-GALACTOSYL-SN-GLYCEROL	3-B-D-GALACTOSYL-SN-GLYCEROL [ C9H18O8, tgt= ]			(255.3126, 12091.737)(256.10275, 2780.6235)(237.96461, 817.95874)(238.84521, 688.86)(241.09785, 731.4466)(257.1091, 368.83)(275.5691, 12156.813)(276.81067, 6051.315)(277.1433, 1238.67)(256.77036, 11052.583)(258.13898, 3740.632)(277.09662, 385.28)(261.08868, 1447.33)(262.7543, 809.89996)(263.58746, 642.03)
HMP	4600908	4485223	962536	4172597	4626673	4808205	925677	913038	2477360	2560871	2055862	2061324	6986231	7046428	981067	666796	7044585	7171638	4047464	4196853	3029287	3128183	2633679	2059848	HMP	HMP [ C6 H9 N3 O, tgt=65.87, overall=65.87 ]			(139.89061, 4185.6187)(142.62755, 2465.7563)(143.08005, 1584.55)(121.06335, 64476.785)(122.0618, 1668.23)(140.3876, 3618.1846)(122.56995, 23374.018)(123.072914, 966.94495)(159.1126, 1754.2788)(162.11705, 1196.1091)(142.41429, 7154.881)(164.07144, 7717.6)(166.07204, 24077.596)(167.07727, 2555.6099)(147.89247, 26671.842)(148.56104, 17505.285)
2-AMINO-4-CARBOXYPYRIMIDINE	1604249	1	1469325	708275	880521	649639	1	1	2397497	1209735	746365	673970	2131890	1	1	1	2921767	3192596	973723	1	1	1	1	1	2-AMINO-4-CARBOXYPYRIMIDINE	2-AMINO-4-CARBOXYPYRIMIDINE [ C5H4N3O2, tgt= ]			(139.0332, 10081.065)(140.63626, 1739.6061)(141.03784, 4157.125)(121.02291, 4725.192)(141.53987, 9412.122)(123.03415, 3062.745)(160.07341, 666.103)(138.20712, 14354.71)(140.05316, 903.56995)(145.01422, 2369.0527)(147.02176, 18144.29)
CPD-7557	1714585	1717334	2848693	2879604	1156265	1195978	4565194	4566573	2298453	2365111	546509	1445335	325653	325832	362103	3666899	2437225	2384413	3609643	3523539	506366	510904	442747	445544	CPD-7557	CPD-7557 [ C15 H22 O, tgt=89.12, overall=89.12 ]			(201.16136, 7694.742)(202.1649, 346.16)(219.1719, 52403.746)(220.17513, 7343.7397)(219.17245, 206587.64)(220.1754, 31873.307)(221.17773, 2139.7236)(227.16167, 5005.969)
CPD-7558	202196	212815	426023	427851	668309	646902	251521	245722	431399	534742	597121	572712	235738	235805	232425	247775	359328	349326	335156	1	330958	326715	352152	358502	CPD-7558	CPD-7558 [ C15 H24 O, tgt=41.90, overall=41.90 ]			(203.17314, 4359.1113)(245.18338, 145040.27)(246.1864, 20350.244)(247.18793, 3155.4402)(227.16287, 530.98627)
CPD-8289	126633	124881	3080204	3030090	178365	179871	2624227	2629241	78846	3595582	101820	89514	80480	76023	2417503	2490435	3984127	4023496	3579838	3586078	100233	94950	3612779	3456017	CPD-8289	CPD-8289 [ C41 H80 N O8 P, tgt=48.83, overall=48.83 ]			(728.57947, 158261.81)(729.58246, 64102.215)(730.58466, 14529.73)(731.5867, 1899.34)(751.60846, 17814.486)(768.5508, 6284.144)(769.5535, 2367.1982)(755.57684, 2259.8716)(756.5804, 391.43)
CPD-7556	202196	212815	426023	427851	668309	646902	251521	245722	431399	534742	597121	572712	235738	235805	232425	247775	359328	349326	335156	1	330958	326715	352152	358502	CPD-7556	CPD-7556 [ C15 H24 O, tgt=41.90, overall=41.90 ]			(203.17314, 4359.1113)(245.18338, 145040.27)(246.1864, 20350.244)(247.18793, 3155.4402)(227.16287, 530.98627)
CPD-7559	1401828	1397860	1934685	1919948	821897	844551	1886208	1854126	549640	546367	1	1	1166970	1194906	3083319	3068935	1181934	1180280	1590933	1577884	1048249	1070730	1940683	1923225	CPD-7559	CPD-7559 [ C15 H23 O2, tgt=96.37, overall=96.37 ]			(217.15231, 52447.44)(218.14955, 6351.5938)(259.15842, 13391.008)(241.15216, 132363.75)(242.15479, 18666.785)(243.16098, 2485.962)
CPD-12266	1436067	1371502	1589940	1495816	1278461	1375030	1493468	1469856	2135233	2036859	1087340	1824408	1499429	1581400	450692	1	1460836	252683	1232202	1005240	1671407	306145	319953	1431152	CPD-12266	CPD-12266 [ C3 H9 N O5 P, tgt=46.41, overall=46.41 ]			(171.90047, 18312.412)(172.52824, 915.60834)(153.77904, 397.49643)(154.90622, 328.69446)(155.0137, 790.53)(171.52638, 24006.879)(172.0269, 882.7622)(153.26538, 782.0675)(192.75264, 481.03183)(170.13179, 5799.906)(196.5885, 1069.7157)(198.0208, 162.94)(177.00725, 557.98)
CPD-17592	2706795	2651932	1014616	2831462	1202683	21763100	15103561	15891279	29716584	29136036	31475932	31545572	24213800	26490376	1382560	13035085	27092360	28717256	37026600	38130960	26383904	27528700	26495132	24478704	CPD-17592	CPD-17592 [ C20 H22 O7, tgt=63.17, overall=63.17 ]			(374.26538, 343634.03)(375.186, 67433.266)(376.14383, 18255.26)(359.32977, 9116.567)(360.1333, 820.3037)(361.142, 1281.78)(359.50946, 6895.0923)(360.24673, 944.3467)(361.15082, 834.8272)(395.53156, 8728.562)(396.6938, 3653.78)(377.03702, 4677.098)(378.86398, 339.71234)(399.1233, 1961.72)(381.31534, 1035.302)
CPD-17593	4028344	4264717	4454225	4575834	6199243	6219515	2139715	2099743	3941492	3847608	4147885	4177265	5115920	5186067	3870697	3810841	6421650	6322240	3819078	3748678	3425725	3397516	3848859	3741445	CPD-17593	CPD-17593 [ C21 H24 O7, tgt=68.75, overall=68.75 ]			(374.15643, 1579.1848)(375.1526, 656.3)(391.1864, 361.75)(411.1394, 281153.6)(412.14206, 73539.33)
CPD-17594	1899935	2004070	1585226	1561498	1860686	1508344	1162614	1169903	1722777	1728964	1864591	1833866	1	1	3193204	2890655	2860110	922087	2700387	2731092	1005267	859191	874944	1025142	CPD-17594	CPD-17594 [ C22 H26 O7, tgt=67.44, overall=67.44 ]			(404.3309, 1397.5182)(406.6767, 1877.415)(386.49353, 3655.4402)(405.1825, 652.245)(406.18076, 717.33496)(407.1868, 445.175)(386.4233, 1916.105)(423.2173, 2277.3125)(424.20734, 1316.8375)(405.0353, 2404.0825)(406.19296, 564.94)(425.33807, 32049.105)(426.3581, 6559.8623)
CPD-17595	6133380	6266384	6446014	985287	1235757	1161201	1442140	1435600	983605	599901	1072164	427917	489120	387770	282698	832828	1043571	1028093	731227	750863	927950	320997	877870	885003	CPD-17595	CPD-17595 [ C22 H24 O7, tgt=82.45, overall=82.45 ]			(401.5274, 26170.71)(403.086, 4283.4736)(403.15536, 1198.7312)(383.1428, 2038.1176)(384.48288, 3355.4465)(401.16895, 5421.23)(386.43445, 3053.6155)(387.15765, 2681.5298)(420.93417, 11197.425)(421.1904, 4668.3335)(422.1912, 182.05)(401.34503, 59701.402)(402.06735, 24937.047)(402.9253, 8753.447)(404.1779, 822.5467)(426.03876, 20312.3)(426.43546, 9760.789)(427.15515, 18444.725)(428.16156, 4038.2803)…
CPD-17599	180341	188260	456862	431556	320850	341258	1326033	559627	1310923	481443	411772	407260	199400	207129	1120148	964343	214738	226125	468955	478609	207309	211247	215228	3039509	CPD-17599	CPD-17599 [ C21 H22 O6, tgt=50.10, overall=50.10 ]			(371.86868, 4638.9004)(355.04343, 10314.293)(355.94434, 4370.744)(371.4087, 6703.6875)(372.1543, 389.11)(356.23428, 5111.7407)(357.3467, 10279.773)(358.1535, 390.9)(391.18063, 28993.242)(392.1894, 70679.07)(392.68802, 3082.3174)(370.43732, 11801.828)(372.00354, 6045.5312)(374.51596, 3005.8801)(394.92587, 23084.762)(396.12973, 8183.026)(397.13983, 8669.359)(398.14542, 1227.274)(375.11816, 355.11)
CPD-6882	7313138	1803798	1395165	1305047	2939265	10921494	1356089	1352653	10168954	10083136	5093371	5087877	11015944	11131707	85508	1465280	9083048	3333110	593509	144652	1987823	2035603	2363546	2346123	CPD-6882	CPD-6882 [ C13 H7 O5, tgt=47.59, overall=47.59 ]			(244.72552, 2463.4114)(248.0374, 229.33)(229.02617, 3401.7383)(247.47426, 1990.9844)(230.33333, 8554.969)(231.04332, 6968.668)(261.50906, 2429.5212)(243.77594, 68892.16)(244.46797, 10582.866)
CPD-4743	1659958	1662258	191314	2798417	1127882	1161571	261425	265860	2231166	588517	1405856	1410964	2956512	3086225	3585522	3536014	2349179	2312682	3490231	3407279	2494074	2473888	2133050	2174138	CPD-4743	CPD-4743 [ C15 H24 O2, tgt=65.22, overall=65.22 ]			(219.1724, 193097.64)(220.1755, 28788.15)(221.178, 1538.87)(236.1701, 383.37)
12-DIHYDROVOMILENINE	1213487	813522	1539902	1554225	1	382871	2155800	2708917	1831923	1801847	1315425	1302859	1270550	1278115	2761404	2293987	1473851	1484415	2401416	2275757	2415628	2444498	2383881	2364167	12-DIHYDROVOMILENINE	12-DIHYDROVOMILENINE [ C21 H24 N2 O3, tgt=60.89, overall=60.89 ]			(355.29343, 1553.1223)(355.1845, 1213.99)(335.17896, 84979.83)(336.18195, 14316.345)(337.18478, 1789.2361)(352.67978, 2757.8025)(357.15475, 7307.2676)
CPD-4744	929684	1397834	1771894	1657069	1083145	1091699	1	1394543	1777347	1259698	1310701	1315679	1000771	1	1581074	1	1078588	1	2160175	1685121	1616436	1257886	1541254	1501493	CPD-4744	CPD-4744 [ C15H24O3, tgt= ]			(254.06763, 4945.253)(257.18716, 55198.754)(256.18954, 7594.835)(256.1956, 729.18)(257.1874, 55881.58)(258.1908, 9716.17)(235.1666, 57299.082)(236.16992, 8216.361)(237.1794, 275.85498)(274.2128, 3601.0503)(275.15594, 307.625)(257.14716, 343.20752)
CPD-4745	396563	396059	245150	244913	1	240867	371016	390939	303515	300949	192549	191959	316214	319699	351294	359105	290164	286731	180008	193702	265704	265509	211972	1	CPD-4745	CPD-4745 [ C14 H22 O2, tgt=61.39, overall=61.39 ]			(223.16629, 1160.2426)(241.2008, 18073.064)(242.2042, 556.575)(222.18268, 17863.346)(223.18513, 2436.9248)(229.14066, 3864.147)
3OH-4P-OH-ALPHA-KETOBUTYRATE	188055	428440	469241	546514	518371	241062	551157	496703	111531	138967	120230	133587	527130	519876	115368	169873	495514	181093	95426	119337	407377	91128	535180	211176	3OH-4P-OH-ALPHA-KETOBUTYRATE	3OH-4P-OH-ALPHA-KETOBUTYRATE [ C4 H4 O8 P, tgt=75.26, overall=75.26 ]			(210.96895, 731.3867)(212.97699, 435.0073)(229.00116, 8546.751)(230.0036, 1311.0084)(231.0014, 854.74)(215.99348, 999.50995)(234.95393, 315.01666)(216.94884, 543.8427)
13-HYDROXYLUPININE	221007	231161	352995	342726	201666	203374	437998	444580	343244	357503	280996	289355	277866	287747	494158	489377	275150	260502	465710	463656	353016	345724	468213	459220	13-HYDROXYLUPININE	13-HYDROXYLUPININE [ C15 H25 N2 O2, tgt=74.36, overall=74.36 ]			(249.18282, 4262.533)(251.19666, 2008.69)(265.21298, 20536.518)(266.2164, 2955.8713)(289.76395, 6763.426)(291.29727, 19581.072)(292.19492, 2118.1467)(271.08865, 2718.6333)
CPD-4746	268653	289725	146558	153967	197437	217648	623896	652120	408061	413886	117242	111162	138762	399289	183320	1	736535	743203	649540	160282	460364	438830	591591	579556	CPD-4746	CPD-4746 [ C15 H26 O3, tgt=47.14, overall=47.14 ]			(255.8594, 6457.43)(256.52603, 1870.9648)(259.19702, 4555.4526)(237.03581, 2750.5144)(255.1924, 5823.1396)(256.19556, 336.8)(237.18127, 17174.521)(238.18561, 5460.265)(277.17612, 9442.928)(278.1796, 1231.0532)(259.16327, 4414.83)
SALICYLALDEHYDE	174692	303080	216426	179762	184504	171177	177920	146472	177850	194591	196474	1	256959	217428	224802	193629	166346	254987	3921507	185488	179959	188775	3495524	193818	SALICYLALDEHYDE	SALICYLALDEHYDE [ C7 H6 O2, tgt=74.51, overall=74.51 ]			(123.040146, 11322.167)(124.03834, 4057.3638)(109.03806, 1898.3851)(125.26106, 4109.49)(108.0438, 2851.1946)(140.94173, 4598.6147)(129.02222, 214803.1)(130.02629, 19864.383)
CPD-9800	1029726	1032299	1227171	1220083	138856	1110506	1	3309295	1	1	22462704	1	1	1	1015980	993255	1028367	1098771	2853961	1	4294904	4347806	4109716	1	CPD-9800	CPD-9800 [ C9 H8 O4, tgt=77.63, overall=77.63 ]			(181.84659, 6299.058)(184.0549, 468.89)(167.0435, 72.27)(183.2064, 7224.763)(184.81183, 11180.101)(185.06306, 23261.17)(166.04572, 41103.586)(164.61339, 9254.433)(165.0468, 2507.11)(198.40765, 700.7345)(180.39677, 15102.891)(207.54709, 636.28503)(189.03499, 632.12665)
CPD-6886	907249	887337	1	3761598	7293652	1505920	599871	1	7859906	7884237	11571028	3075943	5891768	6067738	1	1	7191825	7206543	1	1	6775609	6795868	6971282	6947954	CPD-6886	CPD-6886 [ C13 H7 O6, tgt=47.58, overall=47.58 ]			(259.40073, 14686.261)(260.02924, 1736.4414)(261.02182, 3638.04)(260.03076, 973.17)(244.0871, 1156.9333)(245.13599, 1201.4323)(247.03476, 5285.6177)(277.2862, 3844.49)(260.10477, 13123.825)(261.65167, 126.44199)(261.0242, 999.03)(282.00983, 197.91)
CPD-10244	693930	682437	1534546	1785881	1734982	1719726	2372397	2373721	945313	2721375	2699998	2738257	1784993	1813533	1906632	1871271	2003591	2076091	3429923	3324385	2746965	2727489	2648769	2628143	CPD-10244	CPD-10244 [ C22 H31 O2, tgt=61.03, overall=61.03 ]			(327.2283, 16543.2)(328.23407, 3189.1516)(309.21838, 31336.275)(310.2212, 6612.2905)(311.21762, 1240.3954)(311.7324, 34923.996)(312.73547, 5610.125)(348.41263, 46822.78)(349.27325, 31267.156)(330.06046, 5990.542)(330.7608, 273.45)(350.45126, 17766.996)(351.24185, 1219.62)(335.02612, 5907.2925)(336.2189, 4984.54)(337.2305, 19384.72)
CPD-4748	2316809	1635741	3597799	2955043	2634535	3231287	2434214	2352586	1879247	1637728	1352023	1288930	2375966	2344376	2833594	2710712	2143182	2359409	1380130	1980425	1733305	1647644	1645605	1968326	CPD-4748	CPD-4748 [ C4 H9 N O2, tgt=76.62, overall=76.62 ]			(104.06989, 36447.062)(105.07013, 1771.7041)(125.105644, 315.9625)(126.05374, 3139.147)(110.67478, 3604.2717)(112.04933, 8821.883)(113.056656, 89.74)
CPD-6884	907249	887337	1	3761598	7293652	1505920	599871	1	7859906	7884237	11571028	3075943	5891768	6067738	1	1	7191825	7206543	1	1	6775609	6795868	6971282	6947954	CPD-6884	CPD-6884 [ C13 H7 O6, tgt=47.58, overall=47.58 ]			(259.40073, 14686.261)(260.02924, 1736.4414)(261.02182, 3638.04)(260.03076, 973.17)(244.0871, 1156.9333)(245.13599, 1201.4323)(247.03476, 5285.6177)(277.2862, 3844.49)(260.10477, 13123.825)(261.65167, 126.44199)(261.0242, 999.03)(282.00983, 197.91)
CPD-6885	907249	887337	1	3761598	7293652	1505920	599871	1	7859906	7884237	11571028	3075943	5891768	6067738	1	1	7191825	7206543	1	1	6775609	6795868	6971282	6947954	CPD-6885	CPD-6885 [ C13 H7 O6, tgt=47.58, overall=47.58 ]			(259.40073, 14686.261)(260.02924, 1736.4414)(261.02182, 3638.04)(260.03076, 973.17)(244.0871, 1156.9333)(245.13599, 1201.4323)(247.03476, 5285.6177)(277.2862, 3844.49)(260.10477, 13123.825)(261.65167, 126.44199)(261.0242, 999.03)(282.00983, 197.91)
METHYLENE-THF	1009565	934803	778129	806465	941551	940755	1207298	1266044	1013734	548373	1	1000047	805271	805510	1547781	1567139	180775	584287	556443	555350	593373	597486	703132	694395	METHYLENE-THF	METHYLENE-THF [ C20 H21 N7 O6, tgt=74.92, overall=74.92 ]			(459.1777, 2026.27)(437.13638, 9849.828)(438.1398, 1349.0883)(459.1794, 2620.71)(460.1739, 430.48)(473.19073, 23097.236)(474.19324, 4562.5435)(475.19763, 450.35498)(455.5167, 1059.1783)(459.1789, 2393.97)(479.1412, 118.98)(462.79672, 38335.582)(463.9668, 21599.93)(464.97058, 8764.554)(465.1339, 7755.16)
CPD-9807	605886	307760	294665	263115	347731	826335	626468	594730	171622	159724	433256	1	1069934	987252	535033	536148	1251774	1381500	1643278	1512696	855102	891360	969711	967657	CPD-9807	CPD-9807 [ C10 H10 O5, tgt=51.35, overall=51.35 ]			(210.97777, 34442.754)(212.05748, 60177.285)(213.06038, 6126.807)(215.0682, 1006.80194)(211.06207, 10659.178)(194.52296, 35788.88)(195.05305, 1450.4259)(228.42091, 3348.3035)(229.69258, 950.738)(231.0993, 3255.25)(210.82547, 5678.939)(211.07259, 2994.6067)(212.0694, 52.52)(233.03662, 1839.7241)(219.04337, 3099.256)
CPD-4741	1111492	536665	2169945	899717	1	802277	2392946	2495252	1587439	1549628	1155691	1147924	1499689	1483476	2308470	2171396	1846254	1878650	960050	2915322	737501	1960663	1944144	1979483	CPD-4741	CPD-4741 [ C15 H22 O2, tgt=72.82, overall=72.82 ]			(257.1458, 668.87)(217.1561, 9994.0)(218.1591, 1321.29)(235.1665, 53857.906)(236.1698, 7762.3604)(237.1802, 894.97)(239.1434, 457.25)
CPD-4742	1111492	1	1	1	1	802277	2392946	2495252	1587439	1549628	1155691	1147924	1499689	1483476	2308470	2171396	1846254	1878650	1	2915322	1	1960663	1944144	1979483	CPD-4742	CPD-4742 [ C15 H22 O2, tgt=72.82, overall=72.82 ]			(257.1458, 668.87)(217.1561, 17066.69)(218.1591, 1321.29)(235.1663, 61439.57)(236.1696, 9267.54)
DOCOSANOATE	5444049	5361507	3337101	3434765	635270	808179	4375787	4577950	383698	503312	220766	244657	10491827	11125509	14863841	15259365	11596760	11651749	15066070	14951355	7735995	7617452	8466263	7706358	DOCOSANOATE	DOCOSANOATE [ C22 H43 O2, tgt=62.34, overall=62.34 ]			(344.3478, 34029.97)(357.3514, 169608.06)(358.35416, 38477.555)(359.3567, 2474.3323)(364.31888, 756346.8)(365.32095, 197863.56)(366.3228, 32329.56)(367.32547, 3962.6777)
2-FUROATE	367745	328919	397682	380647	416724	340860	354123	307293	340082	363096	393025	389114	391591	388139	318071	241197	355671	390971	410295	450813	353776	280746	322693	338041	2-FUROATE	2-FUROATE [ C5 H3 O3, tgt=44.89, overall=44.89 ]			(111.00973, 27416.99)(112.00631, 23775.531)(113.0069, 845.62665)(115.02115, 2125.345)(130.92044, 13032.362)(131.29468, 7179.54)(113.03577, 3112.245)(115.0385, 680.0309)(118.19351, 1018.1827)
CPD-6041	736945	697020	749094	743255	762473	756495	621645	629874	552200	536085	852637	837431	470285	492959	1175282	1169100	483656	474822	314651	472518	984587	1022038	924923	939039	CPD-6041	CPD-6041 [ C20 H20 N8 O5, tgt=67.71, overall=67.71 ]			(453.1631, 36376.617)(454.16464, 12394.76)(455.1631, 4463.134)(435.13684, 4660.8325)(472.98053, 23548.611)(473.98315, 9999.352)(474.92703, 4955.6836)(475.20255, 7912.96)(454.89972, 15111.255)(456.0471, 4376.6235)(457.08093, 2739.9734)(457.1922, 1881.22)(475.15256, 5589.72)
S-STYLOPINE	426378	448458	432315	469447	422799	439225	399086	377868	1	494437	534900	564487	461330	490828	191308	180757	495659	489473	721216	750575	388006	370773	362066	383163	S-STYLOPINE	S-STYLOPINE [ C19 H17 N O4, tgt=64.99, overall=64.99 ]			(323.5936, 1844.5433)(325.1279, 416.44125)(327.12936, 1753.3025)(328.1354, 4132.12)(324.12482, 4206.5386)(325.1286, 589.69)(326.1224, 123.04)(307.20398, 1927.7549)(308.20575, 10513.447)(309.2995, 3433.9358)(310.12854, 2912.6816)(311.11987, 1093.1406)(343.15976, 446.81418)(346.1558, 722.4817)(326.1429, 673.07745)(327.14304, 402.6175)(346.1132, 125.98)(333.0044, 1715.608)(333.0989, 5089.84)
CPD-4754	179398	190075	242002	234051	208740	196654	1	124410	1	1	1	1	1	1	1	1	210540	211874	241874	253502	1	1	1	1	CPD-4754	CPD-4754 [ C20 H32, tgt=5.11, overall=5.11 ]			(272.25504, 14119.084)(273.2583, 1487.595)(297.2378, 2042.4901)
CPD-10257	493144	498352	1	1	591094	596762	1	1	1	1	1	1	1	797394	1	1	1	847534	1	1	909335	909251	822658	1	CPD-10257	CPD-10257 [ C22H32O2, tgt= ]			(353.24155, 398.565)(311.23364, 37504.105)(312.23676, 7950.175)
CPD-10255	286515	293552	199687	230397	312106	313517	252322	264297	376774	406179	501595	511334	283310	275703	185574	162771	303808	327595	376219	358755	396821	394295	1	384098	CPD-10255	CPD-10255 [ C37 H56 N7 O17 P3 S, tgt=44.61, overall=44.61 ]			(996.0895, 9165.862)(1001.08704, 2408.885)(996.2995, 11261.313)(997.30145, 2152.7576)(1002.29486, 3287.9333)(1018.2382, 5445.355)(1019.23724, 875.41003)
CPD-10254	73532	77784	73212	75548	101745	105386	80077	87020	124971	140776	179467	182204	86310	76217	76868	91856	83164	98776	112917	111231	142746	128902	109209	125264	CPD-10254	CPD-10254 [ C37 H58 N7 O17 P3 S, tgt=25.20, overall=25.20 ]			(997.3012, 2617.3398)(980.26337, 3308.1184)(981.26434, 3059.3467)(982.2629, 2494.7166)(983.26154, 575.0334)(1002.2944, 3902.3694)(1006.2867, 4969.084)
CPD-4752	179398	190075	242002	234051	208740	196654	1	124410	1	1	1	1	1	1	1	1	210540	211874	241874	253502	1	1	1	1	CPD-4752	CPD-4752 [ C20 H32, tgt=5.11, overall=5.11 ]			(272.25504, 14119.084)(273.2583, 1487.595)(297.2378, 2042.4901)
CPD-4753	179398	190075	242002	234051	208740	196654	1	124410	1	1	1	1	1	1	1	1	210540	211874	241874	253502	1	1	1	1	CPD-4753	CPD-4753 [ C20 H32, tgt=5.11, overall=5.11 ]			(272.25504, 14119.084)(273.2583, 1487.595)(297.2378, 2042.4901)
CPD-4751	179398	190075	242002	234051	208740	196654	1	124410	1	1	1	1	1	1	1	1	210540	211874	241874	253502	1	1	1	1	CPD-4751	CPD-4751 [ C20 H32, tgt=5.11, overall=5.11 ]			(272.25504, 14119.084)(273.2583, 1487.595)(297.2378, 2042.4901)
CPD-684	179398	190075	242002	234051	208740	196654	1	124410	1	1	1	1	1	1	1	1	210540	211874	241874	253502	1	1	1	1	CPD-684	CPD-684 [ C20 H32, tgt=5.11, overall=5.11 ]			(272.25504, 14119.084)(273.2583, 1487.595)(297.2378, 2042.4901)
CPD-685	1205077	1410285	1662857	1610443	1037073	1023349	1777933	1787412	1210336	1197336	1044233	1051849	1138373	1149601	2283061	2308304	1257236	1270991	1661456	1669311	1444719	1437332	2055687	2055721	CPD-685	CPD-685 [ C10 H18 O, tgt=86.17, overall=86.17 ]			(137.13089, 2585.5884)(177.1255, 50593.594)(178.1285, 5923.5527)(159.11488, 41898.21)(160.11809, 4555.281)
CPD2GG-5240	2252387	2250766	488286	513157	2755504	2779401	1985059	1977427	623456	1	2861658	454388	431221	440315	1	1	2770091	2795893	601447	566399	1	362070	469407	478258	CPD2GG-5240	CPD2GG-5240 [ C30 H46 O6, tgt=47.57, overall=47.57 ]			(502.32645, 376.8)(485.51807, 8249.364)(488.32785, 56229.418)(489.34097, 15037.161)(505.99493, 15192.255)(507.896, 68961.4)(509.0316, 40970.82)(509.3658, 8210.739)(486.60583, 991.9381)(489.07166, 2277.0708)(490.43985, 6127.547)(491.0933, 14682.662)(491.33984, 18661.14)(521.25964, 13927.916)(522.36346, 3559.7234)(524.3874, 11521.064)(525.39075, 3284.7598)(504.36105, 13045.091)(505.36398, 1378.7091…
1-PALMITOYLGLYCEROL-3-PHOSPHATE	3602700	1	3205170	7017012	3918021	2925453	4293636	11155115	2371525	2471505	2325300	4636870	1	4337411	5909627	4763048	1	4310273	1479576	4570424	4764565	4581383	4468521	4374542	1-PALMITOYLGLYCEROL-3-PHOSPHATE	1-PALMITOYLGLYCEROL-3-PHOSPHATE [ C19 H37 O7 P, tgt=77.74, overall=77.74 ]			(408.22232, 6728.381)(393.2186, 4004.27)(409.73175, 11238.569)(410.2372, 3380.01)(393.43256, 7320.185)(394.9043, 2046.3365)(429.2768, 1190.5701)(409.2024, 81763.31)(410.3041, 17900.818)(411.25793, 4140.7036)(412.2687, 1013.5467)(433.13257, 5722.9897)(434.61804, 1568.1196)(435.2303, 2647.91)(415.21002, 2885.788)(416.2102, 911.83)
L-2-AMINOHEXANOATE	60609784	58107184	56229784	54068632	57027180	62244404	53880560	54092852	37701096	34680368	55257192	53152136	47345548	52033224	59062544	57419136	45310832	46147500	48957052	48126424	40568256	39364184	43910912	40520432	L-2-AMINOHEXANOATE	L-2-AMINOHEXANOATE [ C6 H13 N O2, tgt=81.31, overall=81.31 ]			(131.0958, 3566.78)(132.10095, 1932723.9)(133.10388, 165884.89)(114.09008, 4920.7085)(115.0844, 378.64)(131.11609, 7601.636)(154.0837, 4373.2417)(155.07701, 424.35165)(136.07332, 309572.94)(137.07526, 3140.7998)
SUCCINATE-SEMIALDEHYDE-THIAMINE-PPI	1	1	1	1	92405	93930	1	1	1	1	1	1	79086	81589	1	1	79798	76630	1	1	1	1	1	1	SUCCINATE-SEMIALDEHYDE-THIAMINE-PPI	SUCCINATE-SEMIALDEHYDE-THIAMINE-PPI [ C16 H25 N4 O10 P2 S, tgt= ]			(531.07605, 2071.1116)(531.0769, 2388.39)(527.1153, 6475.222)(528.1193, 392.04663)
CPD-697	1531009	1503589	1476386	1497078	2121832	2182307	1249707	1278920	2020813	1939876	2001544	1988103	1219780	1229826	1156214	1	1850244	1856573	1773452	1735006	1488654	1502022	1825866	1827963	CPD-697	CPD-697 [ C28 H48 O6, tgt=72.18, overall=72.18 ]			(481.03757, 650.67566)(483.3578, 7572.256)(462.3209, 29016.568)(463.32086, 8021.0273)(464.32217, 311.811)(483.3566, 8673.076)(468.74725, 15895.862)(469.35532, 29406.322)(500.3878, 45917.86)(501.3905, 13791.584)(502.39334, 969.4937)(481.3576, 382.112)(504.6943, 21716.656)(505.69305, 57384.63)(506.6955, 16853.885)(507.41245, 7745.367)(508.35168, 378.66333)(485.33203, 2715.3164)(486.33505, 215.03499)
ALLOCRYPTOPINE	652771	9331255	627380	637755	384196	418874	7994346	1063540	783350	627785	934203	787594	253309	273283	6974518	7175723	377842	411032	1312757	1953997	10989817	382829	355583	10944334	ALLOCRYPTOPINE	ALLOCRYPTOPINE [ C21 H23 N O5, tgt=62.89, overall=62.89 ]			(370.34714, 8164.6987)(372.33533, 3675.4924)(373.17508, 6553.4087)(353.15967, 3197.6497)(356.1502, 12223.165)(370.76727, 10150.887)(372.37463, 31893.197)(354.66354, 7135.912)(355.16354, 8520.64)(355.66525, 12126.555)(356.1578, 4833.87)(388.07162, 5922.8604)(388.198, 338.86334)(369.185, 21797.531)(370.1845, 5960.668)(371.1756, 418.06)(393.1471, 7547.953)(374.542, 144196.58)(375.1427, 44050.234)(37…
CPD-698	1210062	1154596	1026995	995253	1205069	1197389	1075996	1064562	1395666	1432136	1457431	1467932	981157	1047386	371328	1024551	1246340	1237438	1294618	376379	1268517	1278518	1435826	1350807	CPD-698	CPD-698 [ C28 H46 O, tgt=82.32, overall=82.32 ]			(403.37265, 20059.336)(404.37585, 4770.9087)(380.3447, 21591.355)(381.34772, 4766.255)(420.39914, 37898.363)(421.40216, 9267.116)(422.40482, 864.6731)(402.3891, 75134.555)(403.3921, 18563.426)(404.3946, 2029.205)(425.08234, 87495.68)(426.22122, 35329.41)(427.2235, 6366.9517)(427.36047, 3653.4236)
CPD-696	1157629	1110102	1005378	994095	1511626	1487069	970698	974646	1386073	1394950	1486835	1430385	713774	867060	821513	829733	1235454	1283974	1169391	1175993	1077643	1052133	1209804	1215068	CPD-696	CPD-696 [ C31 H52 O, tgt=62.46, overall=62.46 ]			(440.4038, 31780.229)(441.40652, 8850.132)(442.40906, 381.135)(428.4037, 392.12)
CPD-693	49777460	48535008	54013308	53393520	45075540	44854012	56789584	56484808	59941208	60399740	50664512	50512132	52044488	52605116	60047584	60235072	52379316	51979876	1	52039588	57156432	57489344	642055	710915	CPD-693	CPD-693 [ C15 H19 O4, tgt=68.31, overall=68.31 ]			(288.94836, 4547.1753)(289.93903, 8757.945)(290.87936, 3526.4858)(291.12726, 2303.7275)(247.12695, 18465.707)(248.1301, 671.75)(263.12122, 2159.8105)(264.12354, 259.96002)(286.17014, 3635.1606)(266.93842, 8121.124)(266.1355, 809.37)(267.15167, 119.625)(268.19193, 2683767.5)(269.1965, 360154.03)(270.10587, 57776.047)(271.10837, 4279.469)(263.15637, 9085.408)(264.1492, 4160.835)
ETHIONINE	1	259115	347834	356695	2750145	1529970	2660458	1911674	1	2327919	1966259	287652	2300014	1940702	3525842	1993682	1468252	1	746503	1526637	798150	1793890	1463261	1172895	ETHIONINE	ETHIONINE [ C6 H13 N O2 S, tgt=47.61, overall=47.61 ]			(164.97758, 2962.751)(166.0699, 447.9)(146.05794, 36865.2)(148.05908, 3522.394)(164.0737, 17741.299)(165.07635, 1496.6616)(166.06987, 919.67334)(148.06023, 2157.6787)(182.31393, 8196.618)(182.10301, 1463.8375)(164.87459, 7243.0474)(166.08499, 6050.455)(187.05821, 5565.8003)(168.28845, 36532.293)(169.04985, 14114.891)
KYNURENATE	1	1	1	1	211564	206118	1	193716	201455	199225	1	1	256343	250932	273810	1	1	264315	81941	1	86784	119455	1	1	KYNURENATE	KYNURENATE [ C10 H5 N O3, tgt=47.26, overall=47.26 ]			(189.43471, 1876.1692)(190.28745, 4079.0173)(171.0182, 6421.46)(174.024, 451.02)(189.5376, 1040.89)(189.0304, 158.44)(171.82693, 28322.145)(172.0269, 1219.4775)(175.0345, 226.57)(208.92613, 9235.039)(208.73463, 1259.2267)(187.55276, 7233.252)(211.82373, 1462.316)(193.0095, 124.18)
CPD-692	1	1	993440	982770	487836	505167	1	1	1	1	1	1	1	1	1	1	1	443290	1	1	1	1	1	1	CPD-692	CPD-692 [ C15H20O3, tgt= ]			(271.12708, 228.245)(231.13533, 9511.79)(232.13853, 1022.4267)(249.14445, 6425.096)(253.9189, 2149.016)(248.16321, 656.01)
SUCROSE-6P	187256	182302	232955	232985	1	199081	223627	213261	1	1	1	1	233590	242156	176326	171421	221413	225044	352493	343107	214943	210108	190577	178424	SUCROSE-6P	SUCROSE-6P [ C12 H21 O14 P, tgt=23.40, overall=23.40 ]			(423.83466, 836.2312)(421.0946, 660.28)(425.03537, 16295.788)(426.03778, 3610.4739)
L-PANTOATE	1	1	1	1250644	1889073	1912963	1262790	1218869	1330048	1287166	1	1	1391667	1371348	1	1242857	1	1059729	1447281	1393223	1	414920	1	1	L-PANTOATE	L-PANTOATE [ C6 H11 O4, tgt=51.21, overall=51.21 ]			(147.06206, 1779.46)(148.0607, 181.85)(132.062, 4988.056)(133.39803, 2605.5117)(130.06223, 13346.5)(167.10475, 124.975006)(150.29884, 964.362)(152.10527, 2705.5068)(170.05838, 22551.705)(171.06235, 1832.2732)
CPD-14404	1	1	1	1	187040	194950	1	1	114906	106292	107945	1	1	1	1	1	1	1	1	1	1	1	1	1	CPD-14404	CPD-14404 [ C41 H62 N7 O18 P3 S, tgt= ]			(1047.2766, 2015.1699)(1048.2805, 823.905)(1088.2716, 3990.28)(1089.2747, 1281.6201)(1068.3187, 4804.148)(1070.3395, 7406.277)
CPD-12299	163667	1	483112	378825	523633	512036	241823	237231	1049140	1053560	1012261	1136537	273592	292268	103387	105933	283081	243759	234616	224727	677512	641326	791584	803963	CPD-12299	CPD-12299 [ C12 H23 O3, tgt=50.13, overall=50.13 ]			(215.16104, 8650.473)(216.16519, 1276.5659)(197.15132, 22402.47)(198.15462, 2392.496)(239.16043, 860.5625)
CPD-663	1	1	1	1	120377	119191	1	1	112894	101813	98861	1	1	1	1	1	1	1	103785	95471	1	1	1	1	CPD-663	CPD-663 [ C15 H20 N2 O16 P2, tgt= ]			(549.0555, 6811.018)(550.0385, 20239.756)(551.04156, 2429.9785)(530.0215, 3669.55)(534.046, 16213.038)(564.0648, 1908.9286)(574.04706, 1440.796)(552.0261, 7818.4395)
O-SUCCINYLBENZOATE	988260	626533	1000503	973580	1023591	1754241	678309	1023982	1	769859	764077	503566	523554	479904	644178	1	755685	1394579	1251637	780437	995466	974950	996459	1	O-SUCCINYLBENZOATE	O-SUCCINYLBENZOATE [ C11 H8 O5, tgt=31.66, overall=31.66 ]			(224.05038, 771.42004)(205.0287, 641.63)(225.05843, 864.43)(205.48189, 709.6689)(207.04916, 1116.6771)(242.077, 207.53)(221.13304, 2115.5728)(221.06596, 420.51334)(244.03226, 3166.1868)(246.60506, 7002.7617)(247.53586, 2864.59)(228.08612, 1688.006)(228.2713, 823.4425)(229.0231, 1205.09)
O-UREIDOHOMOSERINE	1	292485	1	1	140695	200859	1	1070630	1693226	348931	162234	1	3720219	1338490	1293932	1199840	263974	194772	1716416	1897018	3940002	105983	2646315	1641408	O-UREIDOHOMOSERINE	O-UREIDOHOMOSERINE [ C5H11N3O4, tgt= ]			(179.07599, 3906.9175)(180.08476, 944.37665)(181.0829, 1624.02)(162.16173, 6488.38)(164.07175, 946.755)(181.59132, 1504.5875)(160.61746, 7590.1377)(197.11426, 5483.509)(198.1178, 770.0)(179.10243, 114.11334)(201.46788, 760.33997)(202.0666, 3224.5137)(183.21284, 19523.95)(183.5546, 3689.4517)(185.0633, 21201.47)(187.0685, 4203.68)
SUCCINYL-OH-CYCLOHEXADIENE-COOH	2733679	2711707	3003824	3002159	1122672	3089025	2352625	3690879	2678554	1769491	1966044	1923378	1288751	1299481	2285521	3455993	1944837	2031760	3304600	3345058	2716912	1356182	3054613	1767461	SUCCINYL-OH-CYCLOHEXADIENE-COOH	SUCCINYL-OH-CYCLOHEXADIENE-COOH [ C11 H10 O6, tgt=80.54, overall=80.54 ]			(242.05632, 371.866)(224.05022, 620.3187)(241.55804, 403.82)(224.11719, 556.7154)(256.07935, 65789.48)(257.08286, 7928.736)(258.0919, 752.0649)(242.08153, 149.0875)(263.2992, 537.13873)(244.03203, 3370.1248)(246.16231, 5804.215)(247.2351, 5749.624)
CPD-659	478470	392820	552083	1	754378	574659	520471	568743	2053692	1	2105931	2145238	2055424	2585751	452402	462545	384462	2283259	1	3148087	2298499	1943665	724113	2380314	CPD-659	CPD-659 [ C10 H12 N O5, tgt=56.74, overall=56.74 ]			(226.0738, 162.71)(210.06856, 824.6961)(227.84962, 6275.3486)(228.08057, 450.41595)(229.07137, 438.15)(212.233, 7405.6587)(213.52438, 1604.3306)(213.68083, 4073.0562)(214.0838, 7294.81)(245.11491, 2237.3618)(227.60388, 3430.115)(228.1064, 1298.62)(249.05832, 4783.5596)(250.0584, 69.35)(231.04665, 10201.97)(232.04358, 1049.2925)
CPD-20125	344089	2345496	434240	2681931	304533	2561096	256773	260854	602253	593963	485370	481453	2524040	253409	159057	162227	264524	2642221	223135	3240134	2295270	452660	382275	380131	CPD-20125	CPD-20125 [ C6 H9 O8 P, tgt=47.49, overall=47.49 ]			(242.7249, 110164.195)(242.00537, 62730.156)(243.00534, 62155.46)(244.00723, 11883.465)(245.01355, 648.275)(225.49838, 6299.58)(223.9905, 90602.48)(243.51723, 79142.164)(259.28793, 18167.9)(260.3179, 2109.9827)(262.0486, 898.38666)(242.8532, 5065.413)(267.5044, 397.28)(245.98373, 1060.9525)(247.9969, 421.75)(248.9853, 2666.91)
DELTA3-ISOPENTENYL-PP	1060446	944470	1107699	1243403	1100017	816154	972077	770570	1081641	1048792	1089662	250409	1031799	1284330	872501	694540	1096925	939862	1564966	1526159	875942	896570	1014106	892612	DELTA3-ISOPENTENYL-PP	DELTA3-ISOPENTENYL-PP [ C5 H9 O7 P2, tgt=52.29, overall=52.29 ]			(245.48581, 794.7774)(247.15753, 607.125)(247.9967, 870.97)(244.9951, 4208.96)(227.23805, 8794.427)(227.8812, 2764.0842)(227.98445, 2314.68)(264.8455, 21711.236)(243.08836, 62726.766)(244.13239, 12213.966)(245.00153, 7040.1562)(268.9826, 421.4)(250.67467, 1795.4642)(252.96947, 1283.6287)
OROTIDINE-5-PHOSPHATE	219529	213851	173280	174057	181963	191209	172467	181083	211135	217324	173500	162443	249232	265406	1	1	183140	180465	152291	169224	1	86674	1	1	OROTIDINE-5-PHOSPHATE	OROTIDINE-5-PHOSPHATE [ C10 H10 N2 O11 P, tgt=41.52, overall=41.52 ]			(364.99982, 7654.078)(369.0086, 2252.8875)(351.0124, 3458.7236)(370.04727, 936.13995)(388.9907, 2694.9053)(390.9873, 240.88)(372.98218, 387.05002)
CPD-6001	7631998	7570275	9015156	9144721	7891845	7883178	9629396	10132705	10423361	1075645	1115593	8949148	8348450	8358947	8636327	8522649	8239731	8227995	10686921	10637463	8502071	7520561	8798090	8770502	CPD-6001	CPD-6001 [ C5 H10 O5, tgt=68.43, overall=68.43 ]			(150.0538, 175534.08)(151.0569, 17801.357)(134.04507, 522.76373)(135.10559, 100474.8)(136.26132, 204715.1)(137.0628, 6847.4)(168.42401, 20947.117)(169.09344, 1164.59)(152.58046, 3334.081)(173.03958, 1458.4381)
CPD-670	1	1	1	1	1582269	1609564	1	1	1	1	1	1	1613657	1418141	1815570	1	1	1712105	1	1	1564021	1597349	1808596	1	CPD-670	CPD-670 [ C6H9N3O2, tgt= ]			(155.93091, 8263.769)(140.06839, 5864.62)(156.07457, 14534.284)(157.07832, 516.29)(140.06946, 7075.8438)(143.08017, 1244.2843)(156.97064, 1018.7688)(180.06169, 4151.349)(163.0579, 6090.9185)(164.05554, 401.26752)
CPD-676	365733	357741	348301	344631	459804	447912	148416	205804	516654	527696	499859	502462	463020	469041	130638	197860	531687	507381	435787	441445	342948	349480	323372	335667	CPD-676	CPD-676 [ C9 H7 O4, tgt=32.21, overall=32.21 ]			(179.03198, 11954.414)(180.03549, 183.995)(181.2115, 1365.1678)(183.05142, 1827.4495)(183.83215, 2974.8135)(184.0551, 3083.32)(163.03737, 13388.69)(165.54187, 1242.3263)(167.0433, 161.64)(182.0647, 1661.7554)
CPD-674	1396082	1213526	1202742	8075345	1313605	1350083	3018291	2857472	5287060	5329575	5597495	5753578	5920970	458375	5848137	6926925	5680386	996289	2947716	2625643	2315399	2374566	2190144	2054538	CPD-674	CPD-674 [ C9 H7 O2, tgt=72.23, overall=72.23 ]			(147.20969, 82167.305)(148.27882, 10180.391)(149.04375, 252.65)(134.0451, 2548.08)(149.45688, 28488.91)(150.45508, 80010.77)(151.0568, 10626.61)(132.13942, 9055.642)(132.04512, 1140.4386)(165.83278, 259023.5)(166.62505, 70770.75)(168.09029, 10574.091)(169.0934, 5141.08)(148.5729, 2657.9675)(173.0397, 1464.1681)(154.75584, 1750.1699)
CPD-669	151300	155194	549115	550386	104159	109691	441212	405801	1	270921	262030	165092	113929	1554190	127839	519797	291049	154755	392184	473468	161753	112440	170289	183096	CPD-669	CPD-669 [ C13 H18 N6 O3, tgt=46.96, overall=46.96 ]			(307.0051, 4015.4927)(288.97028, 2445.6716)(290.14334, 1616.105)(308.15067, 5139.7803)(308.15076, 471.28)(291.1441, 6602.737)(326.30884, 2227.6787)(325.195, 366.21)(309.26288, 2272.0999)(331.69354, 4718.301)(332.6387, 564.59503)(312.9032, 1836.5845)(315.1376, 2731.08)
OXALACETIC_ACID	1	1	543438	241186	295680	264357	518862	267735	539123	342086	317461	351330	537896	526792	383524	379935	1	463078	5499815	668522	455951	432793	662915	482402	OXALACETIC_ACID	OXALACETIC_ACID [ C4 H2 O5, tgt=50.12, overall=50.12 ]			(129.99309, 7333.981)(130.9991, 2628.51)(113.9836, 1480.01)(130.99802, 23458.145)(152.28505, 6403.8086)(152.53629, 2035.2749)(153.0352, 3927.48)(135.02776, 3495.7024)
THIAZOL-YL-INDOLE	236501	212495	251763	266774	286032	290321	252029	79830	205166	1	266624	218507	167749	189576	189200	208435	171750	185495	165018	208575	263311	1	281812	254027	THIAZOL-YL-INDOLE	THIAZOL-YL-INDOLE [ C11 H8 N2 S, tgt=47.26, overall=47.26 ]			(200.04219, 16644.344)(201.03824, 1565.8527)(202.36949, 42439.14)(203.05037, 122030.8)(204.0533, 8787.27)(220.07819, 829.38336)
2-TRANS6-TRANS-FARNESAL	202196	212815	426023	427851	668309	646902	251521	245722	431399	534742	597121	572712	235738	235805	232425	247775	359328	349326	335156	1	330958	326715	352152	358502	2-TRANS6-TRANS-FARNESAL	2-TRANS6-TRANS-FARNESAL [ C15 H24 O, tgt=41.90, overall=41.90 ]			(203.17314, 4359.1113)(245.18338, 145040.27)(246.1864, 20350.244)(247.18793, 3155.4402)(227.16287, 530.98627)
CPD-14407	379198	399359	350001	358643	371169	384912	518899	545585	450652	466500	493522	497670	402550	406199	441872	442537	477044	474612	728246	699412	633898	632313	621172	622117	CPD-14407	CPD-14407 [ C41 H64 N7 O17 P3 S, tgt=11.81, overall=11.81 ]			(1074.3391, 18985.29)(1075.3413, 1819.06)(1074.3379, 25184.137)(1075.34, 2943.5315)
CPD-13370	438813	515285	1	465315	1942354	1985902	340059	362412	572574	982483	314525	998835	1502346	1551568	1920968	329203	1490648	1572640	1267251	373640	1924418	1898641	375006	1310655	CPD-13370	CPD-13370 [ C9 H10 O2, tgt=71.42, overall=71.42 ]			(155.07724, 84.406)(133.05927, 11176.222)(153.8694, 1580.4131)(135.93016, 65764.8)(136.74121, 17036.617)(170.73378, 2030.25)(172.11646, 98.9775)(150.96822, 2760.78)(152.79181, 316.84537)(174.45172, 1267.723)(177.14024, 5340.9243)(178.07263, 114.70333)(155.54414, 8941.894)
CPD-13373	1556503	1611496	1512361	1558988	1100515	423579	1637403	1609140	710505	714268	1278377	1278543	3320488	3455741	1599263	2681512	5825097	1	6863536	6849627	2275138	2275598	1914320	1908285	CPD-13373	CPD-13373 [ C19 H22 O2, tgt=78.95, overall=78.95 ]			(283.1712, 8625.534)(285.7976, 6690.164)(286.74466, 2520.8042)(266.15594, 2414.2651)(286.467, 16381.347)(284.1749, 4207.8604)(266.49225, 16660.695)(266.9582, 5236.7744)(300.45596, 12695.3955)(301.4497, 2343.7312)(305.48795, 34597.844)(306.45697, 5562.672)(307.3509, 953.1287)(308.15387, 304.10498)(289.42987, 5747.69)
CPD-14422	1	1	1	1	187040	194950	1	1	1	1	1	1	1	1	1	1	1	1	1	1	1	1	1	1	CPD-14422	CPD-14422 [ C41 H62 N7 O18 P3 S, tgt= ]			(1065.2876, 900.955)(1047.2766, 2015.1699)(1048.2805, 823.905)(1088.2716, 3990.28)(1089.2747, 1281.6201)
CPD-14425	724180	762329	669957	685927	709987	730547	988955	1026785	859441	887284	932929	940789	765254	776519	839481	845417	907925	898219	1365209	1318111	1195336	1192228	1175440	1178857	CPD-14425	CPD-14425 [ C43 H62 N7 O17 P3 S, tgt=11.71, overall=11.71 ]			(1074.3379, 24541.523)(1075.34, 2844.4248)(1080.3337, 303.13998)
CPD-14424	379198	399359	350001	358643	371169	384912	518899	545585	450652	466500	493522	497670	402550	406199	441872	442537	292849	286723	506356	542749	633898	632313	621172	622117	CPD-14424	CPD-14424 [ C43 H64 N7 O18 P3 S, tgt=11.71, overall=11.71 ]			(1091.294, 3603.945)(1092.2968, 1242.3999)(1074.338, 24029.938)(1075.3398, 2718.2651)(1080.334, 300.91498)
CPD0-1242	190234	1	109751	403751	1	107804	684860	285666	1229188	132669	443162	1230514	311108	318983	193862	1040757	1202961	293933	1573402	214095	92470	1244234	1115306	1	CPD0-1242	CPD0-1242 [ C11 H14 O2 S, tgt=57.77, overall=57.77 ]			(210.28264, 6709.34)(211.07297, 2282.386)(193.06204, 780.22595)(197.06445, 332.195)(211.80438, 3963.1907)(214.0778, 524.79)(195.6689, 731.40393)(198.07355, 956.245)(230.77376, 2256.72)(231.30806, 2024.0459)(211.59479, 3615.953)(212.27069, 564.91547)(214.09795, 121.43)(233.81139, 1264.755)(236.06091, 1085.0126)(216.98329, 3476.0398)(218.88283, 3446.7087)(220.05638, 1081.3634)
CPD0-1240	250198	241815	396636	398261	946769	997374	593731	567118	367699	377126	313384	312193	395603	388184	493205	503167	511882	504425	815166	833700	548628	562311	155632	175551	CPD0-1240	CPD0-1240 [ C6 H14 F N2 O2, tgt=75.18, overall=75.18 ]			(167.1042, 12986.89)(168.1057, 1457.265)(149.09415, 442.235)(150.10829, 15057.966)(152.1132, 1864.665)(183.80511, 628.0122)(187.1425, 76.27)(165.1255, 20448.83)(166.12875, 1577.308)(188.0895, 1327.125)(170.0787, 9339.02)(171.0814, 69.69)
CPD0-1245	6962776	7665524	7699373	12643020	7870623	8415356	7364756	7488849	5437480	5419755	5857455	6058396	4566779	4262776	7068657	6779060	4111853	5936571	5449332	5434371	6882975	6989655	14774852	7111891	CPD0-1245	CPD0-1245 [ C5 H11 N O5 P, tgt=65.14, overall=65.14 ]			(200.04286, 2685.062)(201.04286, 37348.324)(180.03577, 413.61)(202.0518, 1509.72)(181.54094, 1361.3623)(183.88072, 1666.455)(214.71123, 2237.21)(219.02592, 465009.78)(220.02748, 40323.543)(221.02425, 43379.895)(222.02657, 3028.082)(201.01456, 9746.99)
CPD0-1246	409178	455957	767682	474260	617271	246684	611507	603562	658817	655243	545275	648218	511070	435643	629677	627812	523094	451036	590503	611525	586270	604743	376255	376812	CPD0-1246	CPD0-1246 [ C8 H15 N O4 P, tgt=55.85, overall=55.85 ]			(222.66759, 6080.519)(222.5059, 708.92285)(202.0605, 581.76)(223.08995, 3123.225)(205.07959, 9719.483)(238.10477, 13472.475)(239.10686, 752.84796)(221.85219, 13396.473)(222.95605, 3074.5525)(225.10939, 6821.4004)(245.061, 549.66)(226.50957, 871.92)(229.0655, 3042.7998)
CPD0-1244	1012917	1025358	930549	987199	1178588	1183364	608141	691693	609390	620104	1	673318	571459	1	1366774	1404792	1109791	1072423	975589	972091	499743	477759	1	896275	CPD0-1244	CPD0-1244 [ C25 H33 N3 O3 S2, tgt=42.32, overall=42.32 ]			(488.69138, 5033.8423)(488.2123, 1542.65)(471.54102, 15720.581)(472.58292, 4228.797)(473.18073, 2320.9875)(493.2005, 1100.66)(472.78925, 7644.3984)(473.98813, 4164.6333)(474.98886, 2998.732)(475.1845, 3923.45)(508.22012, 1571.6469)(487.21448, 12648.505)(488.21857, 1896.1498)(489.22952, 343.2425)(495.17584, 5610.405)(496.17953, 687.56665)
CPD0-1249	163998	164227	1	1	174280	170433	1	1	1	1	1	1	192746	188856	138703	133665	189892	188359	1	1	1	1	1	1	CPD0-1249	CPD0-1249 [ C6H13NO4P, tgt= ]			(195.05887, 11298.7705)(179.05307, 27868.959)(180.06076, 5429.881)(214.50032, 7262.1797)(216.50244, 8622.4)(217.10286, 5288.4995)(197.09431, 8812.406)(201.04256, 11544.212)(203.05067, 21846.316)
CPD0-1248	163998	164227	323405	307064	174280	170433	1	267753	352278	2404935	2453420	2299877	192746	188856	138703	133665	189892	188359	343669	288676	321843	311071	255296	1372785	CPD0-1248	CPD0-1248 [ C6H13NO4P, tgt= ]			(195.05887, 11298.7705)(178.9698, 23902.22)(180.06013, 5714.988)(197.3571, 823.0557)(198.07304, 1418.832)(180.06177, 17433.787)(181.06435, 164.03)(214.5328, 3777.4858)(216.43463, 11527.857)(217.10286, 5288.4995)(197.09258, 4466.4175)(198.09102, 533.8275)(220.34251, 8110.675)(222.0625, 390.16998)(200.25873, 8803.144)(203.05064, 19666.303)
CPD-10893	190356	186392	112162	118629	139710	128149	407603	407531	307523	310752	302162	300084	366985	371607	530229	533351	303468	315593	454637	428912	345588	341004	375537	344373	CPD-10893	CPD-10893 [ C15 H7 O16 S3, tgt=71.63, overall=71.63 ]			(540.8786, 18712.83)(541.8796, 3851.9421)(548.86786, 66681.63)(549.8702, 6405.615)(550.8651, 1192.2112)
CPD-14430	387641	298610	380136	313701	458324	440187	376936	358375	1313601	349542	1324035	366287	229590	668885	1012724	786462	439827	1243704	157418	155088	202611	231064	179356	182349	CPD-14430	CPD-14430 [ C10 H8 O4, tgt=47.21, overall=47.21 ]			(175.03645, 12105.38)(176.03806, 1903.565)(177.0346, 4777.245)(197.72743, 310.07666)(179.80359, 6147.805)(180.0543, 6754.76)(211.02681, 5870.2544)(194.1327, 836.9069)(195.0743, 182.96)(218.04074, 4668.7646)(198.57013, 2934.8545)(199.36186, 1618.1167)
DTDP-GROUP	234373	226290	1	193848	202521	203871	1	1	242142	246414	205216	202630	271738	273546	1	1	193838	195485	1	1	188430	194578	169082	171327	DTDP-GROUP	DTDP-GROUP [ C10 H14 N2 O11 P2, tgt=3.42, overall=3.42 ]			(386.0217, 2627.4917)(423.0029, 5166.391)(424.0024, 319.4)
CPD-14427	365733	356919	348652	344631	1	437794	1	1	1	1	1	1	1	474476	1	1	525844	502029	1	1	342948	348799	323550	335667	CPD-14427	CPD-14427 [ C9H6O4, tgt= ]			(179.03198, 12127.739)(180.03549, 180.89499)(179.88776, 1868.3301)(183.0657, 160.985)
4-AMINO-BUTYRATE	2316809	1635741	3597799	2955043	2634535	3231287	2434214	2352586	1879247	1637728	1352023	1288930	2375966	2344376	2833594	2710712	2143182	2359409	1380130	1980425	1733305	1647644	1645605	1968326	4-AMINO-BUTYRATE	4-AMINO-BUTYRATE [ C4 H9 N O2, tgt=76.62, overall=76.62 ]			(104.06989, 36447.062)(105.07013, 1771.7041)(125.105644, 315.9625)(126.05374, 3139.147)(110.67478, 3604.2717)(112.04933, 8821.883)(113.056656, 89.74)
CPD0-1251	530961	226692	611566	611506	140045	145014	378490	156323	1102744	1080462	458278	207382	133325	130643	236680	235344	240728	460049	340757	569387	239216	295037	607333	312014	CPD0-1251	CPD0-1251 [ C15 H15 N6 O3, tgt=57.83, overall=57.83 ]			(328.9474, 4122.3564)(329.62177, 790.22253)(332.13025, 18203.45)(311.11682, 571.58)(329.73517, 8325.1455)(332.13553, 1488.7432)(333.1488, 58.17)(312.752, 6288.3774)(313.27133, 2195.6057)(315.1336, 287.47)(346.6587, 9345.371)(348.30835, 3261.8843)(349.17084, 2927.44)(328.39545, 5804.5957)(330.1526, 1118.3417)(331.1486, 4270.07)(351.39804, 5451.9917)(353.45154, 1953.5918)(355.12982, 1315.31)(333.85…
CPD0-1252	2458487	2502367	2191048	2297085	1710157	1720948	1732623	1711230	1832081	1893068	2011504	1931980	1761019	1803560	1930904	1885506	2111470	2058345	1789282	1796185	1	1	2333235	2314612	CPD0-1252	CPD0-1252 [ C14 H12 N5 O3 S, tgt=56.53, overall=56.53 ]			(332.7385, 993.4245)(336.25748, 3164.7988)(337.08444, 12260.665)(313.06912, 842.715)(331.82483, 2436.6802)(333.0967, 2975.4268)(353.05597, 13613.512)(354.0628, 756.3246)(355.05157, 1428.4601)(338.0539, 1949.3582)
CPD-14429	168430	169654	186887	176144	1	222650	132589	136298	300107	312759	335268	295407	185045	257080	1	182569	332930	222752	267232	217236	131524	135089	238024	246608	CPD-14429	CPD-14429 [ C15 H16 O9, tgt=23.15, overall=23.15 ]			(340.07794, 6273.4272)(323.06747, 1276.5133)(341.1679, 7070.0366)(342.1097, 176.27)(323.0681, 1173.0449)(361.17422, 2865.035)(361.5498, 5065.2217)(362.1174, 6537.95)(343.00903, 13744.448)(344.1128, 13734.902)(345.11456, 18716.535)(363.6244, 1098.5795)(349.0716, 318.91702)
4-METHYLPENTANAL	1070072	993455	587352	608291	775914	780845	802432	812129	1	1	660215	665661	1	616475	735461	704480	628426	615739	1308410	1316746	1	1	523978	1	4-METHYLPENTANAL	4-METHYLPENTANAL [ C6 H12 O, tgt=66.94, overall=66.94 ]			(104.10612, 387743.94)(120.125175, 144461.25)(100.11106, 13247.261)(105.06855, 6210.0635)
PALMATINE	4671789	4730676	5633036	3842624	4841451	4853527	2119121	1672489	2317305	2593786	2761690	2720366	2548551	2597901	2294670	3321323	2788502	2601089	3762302	3371524	3239397	6342965	2310481	6015586	PALMATINE	PALMATINE [ C21 H22 N O4, tgt=74.15, overall=74.15 ]			(353.1061, 1485.0416)(355.16394, 6763.5283)(356.16306, 1025.86)(335.9529, 979.334)(353.9186, 3862.6924)(355.16724, 8259.717)(356.84335, 3017.3235)(357.1821, 4818.15)(337.10995, 1153.6125)(338.6383, 1561.547)(339.9726, 1235.536)(340.1569, 2993.76)(372.81918, 1075.4951)(353.76157, 2551.9824)(357.1818, 744.0234)(375.14307, 43566.086)(376.1439, 10171.604)(377.1377, 69.49)(360.35815, 2253.2688)(361.15…
DADP	138096	131549	119871	113579	130083	131980	123628	116140	192506	195108	148153	145965	169553	176676	1	1	131541	137132	150427	154036	1	1	1	1	DADP	DADP [ C10 H12 N5 O9 P2, tgt=47.61, overall=47.61 ]			(409.02112, 3542.7651)(409.01913, 4378.1675)(426.03796, 3084.618)(409.19922, 1003.79614)
CPD-6801	452178	428641	370782	358686	346961	361442	157884	153124	586917	565508	456353	435148	301606	308780	132868	129763	1	713818	667529	688353	189686	185978	253891	255421	CPD-6801	CPD-6801 [ C13 H12 O4, tgt=69.02, overall=69.02 ]			(232.50145, 9402.26)(233.57613, 450.54373)(216.2707, 1686.9359)(217.07104, 3717.135)(233.97174, 10507.174)(234.82858, 2499.6426)(235.0728, 724.70996)(216.74457, 1718.6185)(253.61288, 4135.9)(253.11696, 16045.081)(254.11551, 483.1)(235.668, 7966.0874)(235.60559, 625.07623)(256.68066, 4092.8928)(257.47345, 1008.674)(239.05428, 1029.0453)(240.06506, 719.33)
CPD-14447	473359	451864	361141	410271	422493	426899	446935	442195	136929	1	143936	178863	1	523606	453611	226043	468434	455170	187182	171266	657166	395870	408139	685680	CPD-14447	CPD-14447 [ C5 H5 O3, tgt=47.38, overall=47.38 ]			(115.03755, 4271.8193)(119.0466, 14504.945)(133.51086, 55934.79)(136.07321, 204131.02)(114.462555, 3845.9688)(122.01176, 1159.0599)
CPD-14445	837750	905262	991772	942778	937538	967037	548616	639873	853029	880347	928129	932040	838634	808593	154584	150592	1245492	1172548	1	1244154	949239	835430	856981	880350	CPD-14445	CPD-14445 [ C14 H26 N8 S2, tgt=69.11, overall=69.11 ]			(370.17194, 8602.165)(371.17136, 2167.87)(373.1785, 58147.242)(374.18158, 9216.539)(375.18408, 1547.4314)(391.37112, 7465.411)(393.42584, 6259.39)(394.20218, 1683.1556)(398.05826, 4021.1584)(399.1534, 5644.9985)
CPD-14443	4408999	4610102	1721743	4073070	3694005	2656150	3376965	1054949	406784	288706	1749856	2264806	1468069	3702109	4745765	3289707	2148438	3922708	3980889	1352515	3309935	3089173	1353121	4447185	CPD-14443	CPD-14443 [ C7 H7 N O5, tgt=70.12, overall=70.12 ]			(185.03133, 73654.71)(186.034, 3624.473)(187.03001, 5443.0776)(167.01831, 13456.0625)(168.01337, 1740.599)(188.12384, 1704.5192)(189.04282, 488.72824)(169.03197, 1129.8064)(173.0396, 1130.895)(187.06252, 2998.6487)(211.03082, 541.58)(190.81346, 415.97)
ACETYL-P	166088	134571	204503	207353	173793	181613	109914	117740	159822	174941	224448	203744	71282	105718	1	1	120115	86126	156592	204318	126133	131893	156950	132305	ACETYL-P	ACETYL-P [ C2 H3 O5 P, tgt=32.71, overall=32.71 ]			(140.98596, 2913.3435)(161.01714, 706.86194)(139.36143, 5450.082)(143.00206, 606506.44)
CPD-14441	473359	451864	361141	410271	422493	426899	446935	442195	136929	1	143936	178863	1	523606	453611	226043	468434	455170	187182	171266	657166	395870	408139	685680	CPD-14441	CPD-14441 [ C5 H5 O3, tgt=47.38, overall=47.38 ]			(115.03755, 4271.8193)(119.0466, 14504.945)(133.51086, 55934.79)(136.07321, 204131.02)(114.462555, 3845.9688)(122.01176, 1159.0599)
CPD0-1267	205084	1	1	115631	188464	262352	222836	1	418732	1	355917	1	216032	1	1	154096	81999	188015	117987	169152	1	1	1	1	CPD0-1267	CPD0-1267 [ C8 H4 O4, tgt=47.52, overall=47.52 ]			(167.63167, 9052.059)(168.82422, 3689.8242)(169.0277, 3531.86)(168.0288, 2485.3699)(151.60233, 2019.0201)(152.01796, 4940.542)(183.35709, 5266.1553)(184.04997, 542.0267)(167.44284, 847.31396)(187.54308, 7830.994)(191.0155, 493.44)
CPDQT-409	159989	157684	754123	141558	148018	611006	357297	373193	1021177	1020235	1001268	288342	515019	520728	1	1077644	1229065	1206477	475185	479798	1	709290	884599	792193	CPDQT-409	CPDQT-409 [ C12 H24 N2 O3 S2, tgt=66.84, overall=66.84 ]			(308.1176, 9381.396)(309.12585, 4787.0034)(310.13098, 369.83002)(293.10992, 1058.04)(309.46027, 6347.3647)(310.1291, 612.795)(311.1196, 459.91)(292.11832, 38614.32)(292.48563, 7670.762)(293.12714, 1130.9384)(310.14267, 3069.3855)(333.77634, 2016.6821)(335.106, 919.1833)(315.09198, 1891.6201)(316.97305, 1235.9612)(317.0991, 2079.76)
CPD0-1265	1508187	1496376	2157641	831119	1556755	683434	2237625	2194292	641422	617770	1911614	1906050	1716389	590295	1	2918678	1784207	1828077	1302583	1323184	1711367	1720988	1909429	1168367	CPD0-1265	CPD0-1265 [ C9 H14 O4, tgt=69.35, overall=69.35 ]			(187.64555, 2397.3003)(171.08176, 9141.619)(171.08176, 422.89996)(189.45349, 10785.455)(191.02504, 1458.83)(191.1084, 277.48)(172.09547, 2032.4814)(204.1242, 31522.527)(205.12132, 2796.735)(206.1248, 95.22)(186.50722, 4637.2134)(212.30928, 728.3478)(213.08537, 343.97)
CPDQT-408	929444	906448	1191391	1201279	1034857	1050189	1034022	1031587	1332005	1306339	1266308	1233702	1480373	1540212	1137887	1117380	2142219	2210345	1496383	1512149	1191286	1203129	1332995	1312517	CPDQT-408	CPDQT-408 [ C11 H22 N2 O3 S2, tgt=67.15, overall=67.15 ]			(295.77228, 217.64665)(297.60425, 3917.325)(299.10333, 4146.29)(300.1036, 1275.44)(301.10675, 895.27734)(277.1036, 40478.49)(278.10678, 5996.5376)(279.10104, 727.80005)(296.94983, 1280.7406)(322.21, 4571.8223)(323.0997, 5883.2803)(299.4188, 11073.712)(305.0772, 124.29)
CPDQT-407	590763	588507	524755	911093	413205	164130	523079	512187	802262	689967	179484	822652	423587	458177	381705	1	566881	581419	997681	999871	631136	648439	815425	680202	CPDQT-407	CPDQT-407 [ C10 H20 N2 O3 S2, tgt=70.24, overall=70.24 ]			(284.51935, 2540.5015)(262.83752, 195.375)(283.70554, 41207.84)(285.81998, 2360.8901)(286.09796, 213.198)(263.687, 497.43198)(264.0887, 85.32)(301.12054, 3472.545)(302.1246, 6905.139)(303.13092, 2321.66)(282.02106, 6612.6973)(282.87076, 2972.0225)(303.08, 12521.355)(304.08264, 830.26794)(305.0744, 188.15332)(288.07227, 942.762)
TAXA-42011-DIEN-5A13A-DIOL	15133532	15007275	7762900	7762393	3372737	3400224	20779818	21022280	4789493	4752819	4042516	3995659	23861012	23779708	42809436	42810172	14651275	14654446	1	1	1	1	15237473	1	TAXA-42011-DIEN-5A13A-DIOL	TAXA-42011-DIEN-5A13A-DIOL [ C20 H32 O2, tgt=87.99, overall=87.99 ]			(327.2279, 24427.854)(328.2313, 4271.2764)(322.27188, 799792.2)(323.27396, 193171.39)(324.27643, 24007.5)(325.278, 3088.262)(305.24377, 56101.977)(306.24695, 10832.372)(307.24878, 2113.995)(309.2185, 35943.72)(310.2212, 7955.074)(304.25858, 1369.0834)
CPD0-1263	375105	310647	403189	2111338	358249	1731552	2105954	1949115	1728191	1324420	1293664	1406471	502670	776989	588322	645808	1708677	161387	365870	464759	1456194	158986	1782214	2041648	CPD0-1263	CPD0-1263 [ C8 H4 O6, tgt=55.33, overall=55.33 ]			(178.99359, 7358.3594)(179.99088, 1493.235)(180.99245, 1708.485)(197.00432, 14931.24)(200.00853, 472.1914)(216.13179, 2960.8276)(217.87541, 2640.385)(218.79718, 4316.4746)(219.0466, 5156.4)(197.00484, 6052.0825)(198.00066, 700.17)(202.9849, 104.545006)(199.22116, 16185.206)(199.03384, 4858.9927)(200.37303, 10078.27)(201.0407, 14527.86)
CPD0-1264	786440	777796	990183	1023596	650325	711906	612415	678420	681773	686061	435461	444441	839734	778862	1104711	1042732	828966	936223	470476	1	481947	496350	415250	418658	CPD0-1264	CPD0-1264 [ C8 H12 O4, tgt=69.45, overall=69.45 ]			(197.59738, 1034.4335)(198.07306, 1159.3055)(155.72609, 6620.627)(157.47824, 7587.3794)(158.07967, 19009.271)(159.0809, 163.47)(190.10574, 17131.71)(191.10866, 771.90454)(173.0768, 4973.505)(180.06168, 5845.9604)(172.09541, 3096.1235)
DOPAMINE	5609907	5504573	4689193	6132786	4930593	393422	1	1	6131252	1	4763172	4696278	255429	6455367	1	6975382	5852265	5938258	9673903	9870184	5164929	5092058	7357625	1	DOPAMINE	DOPAMINE [ C8H12NO2, tgt= ]			(154.08376, 5327.316)(155.07704, 634.925)(136.07315, 448263.94)(137.0752, 5888.27)(156.47458, 1811.3123)(157.09528, 2041.9601)(138.089, 4548.962)(140.0943, 1005.305)(173.12242, 5432.9453)(176.13521, 7474.3623)(155.64545, 2253.5515)(159.1271, 926.55)(179.92612, 4255.886)(180.08585, 3558.85)(162.0741, 7967.0967)
CPDQT-400	160729	163511	137674	146716	279681	284325	152876	171664	228423	229254	231741	235552	140335	152471	120074	132851	205280	204184	207234	213735	150446	154839	190144	189651	CPDQT-400	CPDQT-400 [ C17 H19 N6 O12 P2 S, tgt=47.22, overall=47.22 ]			(581.04156, 6812.7515)(582.04407, 696.68805)(611.0605, 1439.2397)(594.064, 12491.905)(595.5998, 3736.431)(596.0508, 4637.2305)
6-OXO-HEXANOATE	461284	790300	753996	278351	690723	556520	363842	477353	301718	810714	509554	582038	416327	392785	313407	1104725	397043	479326	680580	587629	580514	645958	368525	888616	6-OXO-HEXANOATE	6-OXO-HEXANOATE [ C6 H9 O3, tgt=47.62, overall=47.62 ]			(130.24738, 3765.7266)(134.06985, 2489.5698)(111.04401, 2453.5513)(130.06209, 11244.971)(112.51743, 9983.908)(113.05855, 129.9)(150.74588, 981.9089)(151.70078, 489.2)(152.105, 334.05)(130.08424, 4968.852)(131.08336, 1219.4783)(153.71246, 2196.6768)(138.32047, 10386.578)(139.04933, 116523.695)
CPDQT-406	2435875	1	2675693	2559699	2247613	2314983	2530129	2449855	1	2410051	2094454	2080799	1154035	2159858	3190202	2973460	2184981	2189995	2772407	1	2215511	2342521	2568800	2590989	CPDQT-406	CPDQT-406 [ C9 H18 N2 O3 S2, tgt=50.27, overall=50.27 ]			(272.068, 2683.0293)(272.91327, 227.11835)(255.0676, 311.108)(286.43582, 6718.075)(287.37088, 11142.169)(288.11154, 1400.9939)(267.09537, 33374.094)(269.10483, 287480.0)(293.0594, 1264.6001)(272.78058, 660.85266)
CPDQT-405	273371	1654569	581300	441394	101571	333380	655702	591576	402959	441150	193910	103787	6196814	82929	611265	343222	134989	7638437	95859	109197	658236	680805	587778	367310	CPDQT-405	CPDQT-405 [ C8 H17 N O S, tgt=61.39, overall=61.39 ]			(178.30257, 5314.985)(178.77238, 2693.345)(158.04591, 1666.4946)(159.0842, 10918.23)(160.0877, 496.9)(178.6071, 3275.6924)(160.09769, 7293.8794)(194.70752, 102562.42)(196.13914, 32928.57)(197.1375, 3597.5752)(178.4893, 15540.872)(178.1284, 5525.205)(198.15799, 3270.0063)(199.10657, 306.97)(180.83327, 7114.5225)
CPD0-1269	291246	337561	291580	424492	352234	292261	244319	256527	959390	995247	346469	352830	268904	288910	681656	629622	686510	686624	399751	337441	220370	303099	391185	256952	CPD0-1269	CPD0-1269 [ C8 H9 Br O4, tgt=43.13, overall=43.13 ]			(251.96918, 1881.5913)(252.9689, 1359.6221)(236.46825, 425.275)(252.1485, 2700.6995)(255.73021, 74891.15)(268.85568, 1372.5647)(271.0032, 598.21)(247.99586, 720.0025)(271.95663, 8417.397)(273.43063, 18343.67)(274.46347, 3076.0088)(275.46524, 1868.4868)(276.3668, 1026.338)(276.96854, 901.32666)(254.07127, 1423.4404)(257.24957, 4601.733)(259.9612, 1760.6299)(260.96524, 511.965)
CPDQT-404	1	1	1	1	1083358	1073725	674488	1	861497	822135	841950	838044	967614	1	1	1	747233	739586	1061708	1081433	662935	643708	613788	613825	CPDQT-404	CPDQT-404 [ C8 H17 N O2 S, tgt=47.46, overall=47.46 ]			(195.09715, 4015.3977)(175.08273, 312.7625)(211.12932, 1208.7507)(212.13118, 221.35002)(194.11523, 545.3086)(214.08328, 12866.033)(215.08609, 549.7418)
CAPSAICIN	2703334	2673061	2833935	2896518	1461491	1468679	4529992	4475369	264295	271130	1326848	1316409	1702297	1777147	4493129	4437690	2070868	2074552	4216327	4224914	2932698	2967581	4829523	4773081	CAPSAICIN	CAPSAICIN [ C18 H27 N O3, tgt=72.21, overall=72.21 ]			(308.30356, 5321.5737)(291.1917, 14889.266)(292.1943, 303.88)(311.21826, 71039.42)(288.6154, 74870.9)(289.20023, 4365.807)(290.20157, 398.00775)(328.24414, 13653.255)(329.68787, 2852.06)(329.17694, 131.025)(310.25558, 10537.424)(311.39935, 2100.2866)
CPDQT-420	179947	182315	81499	81396	155583	128432	542965	487507	201163	188955	426685	261719	224214	187060	1	1	220359	232730	1350926	1354439	221308	165904	392391	366779	CPDQT-420	CPDQT-420 [ C14 H26 N O9 S3, tgt=60.21, overall=60.21 ]			(448.06882, 1482.04)(437.05173, 5078.515)(449.08185, 6545.742)(467.98987, 3516.0713)(467.1027, 633.56)(449.10184, 17658.084)(450.1058, 3919.5664)(451.1089, 2391.855)
CPD0-1271	684934	185328	240892	298327	243338	592210	233125	304895	380775	285951	293091	289268	237947	352222	138060	288119	574203	426771	365500	363159	428896	455455	216943	472147	CPD0-1271	CPD0-1271 [ C7 H3 N O5, tgt=56.34, overall=56.34 ]			(183.00371, 2064.188)(184.01155, 167.30501)(167.0043, 102.75)(184.41634, 675.68396)(167.00931, 1734.1625)(199.7498, 3866.0674)(201.03853, 12714.475)(204.04848, 4751.697)(182.07277, 2657.794)(184.03287, 3544.5112)(204.9993, 200.15)
CPD-14453	387641	298610	380136	313701	458324	440187	1	1	1313601	349542	1324035	1	1	668885	1012724	786462	439827	1243704	157418	155088	1	1	1	1	CPD-14453	CPD-14453 [ C10H8O4, tgt= ]			(175.03645, 12105.38)(176.03806, 1903.565)(177.0346, 4777.245)(197.56024, 320.48)(210.07178, 6831.315)(193.19022, 336.15497)(195.0743, 182.96)(218.47116, 6432.941)(198.45215, 3103.3687)(199.36186, 1618.1167)
DEHYDROSPHINGANINE	1	5697817	2723407	2710473	2227110	2275371	1969307	2010166	986782	985785	2635008	2702318	17642948	17721756	24246872	23916008	23631912	23341384	24465016	23878876	1	15219900	13092978	12808992	DEHYDROSPHINGANINE	DEHYDROSPHINGANINE [ C18 H38 N O2, tgt=69.92, overall=69.92 ]			(300.28644, 96933.4)(301.2895, 17040.615)(302.29214, 525.0)(282.2773, 638432.9)(283.27924, 144242.1)(284.2821, 15414.375)(285.28497, 913.68396)(306.2638, 364.36)
COPROPORPHYRIN_I	1424684	1468838	1179631	1279574	984790	1032907	347506	344106	846305	846938	743779	900363	101511	102689	211006	206599	89439	83389	438041	566306	260040	270227	277931	268232	COPROPORPHYRIN_I	COPROPORPHYRIN_I [ C36 H34 N4 O8, tgt=56.68, overall=56.68 ]			(632.40155, 9136.709)(633.5229, 2475.5605)(635.2429, 44894.793)(636.2457, 12315.658)(657.2237, 307.37)
CPD-14452	242903	251222	212360	222664	442585	229040	243327	107234	169572	583763	112522	109468	693936	694993	304474	325864	180590	285738	98893	93329	416900	422534	83187	75462	CPD-14452	CPD-14452 [ C11 H10 O4, tgt=53.16, overall=53.16 ]			(207.59315, 4224.8403)(208.33296, 2292.469)(210.16556, 1835.2809)(211.07068, 427.31998)(189.87193, 3961.465)(190.38155, 1151.3234)(193.0653, 801.78)(208.17776, 9499.452)(208.0663, 2172.33)(189.71925, 5708.125)(190.0471, 1284.065)(226.51564, 2642.5784)(225.0845, 693.29)(210.13599, 7981.8784)(230.91814, 3475.7434)(213.72763, 2098.5596)(214.49307, 2107.9812)
CPD0-1276	995039	1857699	1148669	1360677	1559961	3051571	1086645	1078326	2665019	1131750	2784486	1516552	2557953	1034952	1	1892579	3976117	2492115	999990	1965146	2946985	1139554	1409462	1247121	CPD0-1276	CPD0-1276 [ C8 H12 N O4, tgt=47.33, overall=47.33 ]			(186.70596, 11462.182)(187.29759, 2231.342)(169.45467, 6605.876)(187.87279, 813.3422)(170.266, 7937.7715)(172.20752, 3425.105)(173.46036, 902.41504)(174.08122, 1605.89)(204.8656, 1156.8049)(206.1135, 49.61)(187.10547, 2096.6467)(190.41493, 1523.7147)(190.70784, 846.382)(191.1091, 40.92)(210.81091, 8596.584)(212.20758, 1647.194)(212.47408, 1606.6439)(213.32654, 6057.575)(214.0831, 3689.495)(192.53…
CPDQT-419	1216540	1253068	1404488	1199392	1660363	1642064	1017526	743363	1	1625188	2821245	2296605	990598	1011341	663447	654308	1645237	1291543	3564968	3484109	1846700	1860193	2363619	1902425	CPDQT-419	CPDQT-419 [ C16 H31 N O6 S2, tgt=48.49, overall=48.49 ]			(400.4862, 8083.373)(401.05048, 1444.7556)(401.48764, 681.5816)(403.15338, 528.308)(382.53488, 4316.591)(383.1507, 1515.3939)(385.14093, 8466.971)(400.16446, 4433.907)(400.16382, 309.445)(401.1596, 783.74)(382.15936, 1565.653)(383.15625, 653.5833)(416.54892, 9066.304)(418.41272, 2267.8333)(417.1912, 1237.74)(399.17764, 2389.5337)(401.84122, 1473.2134)(422.3645, 8637.505)(424.01114, 51296.17)(425.…
CPDQT-418	832628	7426469	7592249	823861	7565177	7428667	741902	5838639	9816272	9814831	10525926	10469157	585175	635450	660568	641368	522988	528118	5115359	5305487	496232	544806	1	309711	CPDQT-418	CPDQT-418 [ C15 H29 N O6 S2, tgt=62.58, overall=62.58 ]			(383.1508, 1157.6174)(365.1288, 17036.357)(366.13434, 3844.891)(368.1477, 1311.94)(403.6335, 169240.72)(402.17743, 62688.965)(403.17676, 13735.247)(404.17807, 1142.8761)(383.59332, 1559.5013)
CPD0-1272	1	289722	866852	889071	1038539	1025979	518415	512925	1913712	1905492	1959780	1921075	1	3900975	302967	297977	1	1	2026060	2016499	1239585	1251171	1	1	CPD0-1272	CPD0-1272 [ C7 H2 O6, tgt=33.91, overall=33.91 ]			(200.0154, 62730.516)(201.01582, 5565.2007)(202.0118, 5864.009)
CPD0-1274	545823	759103	740274	480766	493447	779117	1	469552	467383	1	426299	405735	1	1	1	1	1	349291	1	1	412837	585089	1	660977	CPD0-1274	CPD0-1274 [ C7H5O4, tgt= ]			(153.46025, 1052.9312)(154.0289, 591.84)(153.03984, 20297.598)(154.04265, 1270.3722)(158.00151, 13541.366)(159.0066, 257.14)
CPDQT-411	99864	567526	1	136899	407279	150472	208098	97612	400162	604361	143461	1	730240	82974	310203	1	1	1	88616	127171	101154	79836	101048	298435	CPDQT-411	CPDQT-411 [ C6 H13 N O S2, tgt=47.58, overall=47.58 ]			(184.70518, 14670.179)(185.0396, 20967.38)(165.62973, 1418.668)(167.0293, 60.205)(183.04869, 3884.9536)(166.0333, 437.75003)(199.32758, 2793.4417)(200.08136, 265.88)(182.59038, 3246.0527)(205.28198, 764.64996)(185.3021, 6118.8374)(190.0116, 1871.54)
CPDQT-410	1	4292090	482894	269434	4350404	4480644	1	3269017	5189841	5131664	4643710	4548736	178095	3330807	3666930	3590126	4449788	4385128	1094054	1086397	3330151	3186830	3804960	3153734	CPDQT-410	CPDQT-410 [ C13H26N2O3S2, tgt= ]			(322.13358, 3069.51)(323.123, 1538.75)(307.13223, 143.98)(309.12985, 75.85)(310.1325, 37.39)(324.96307, 2530.5862)(326.19415, 5011.34)(326.76245, 1003.7825)(328.34595, 7483.878)(329.1518, 10672.0)(306.9364, 722.0159)(311.13916, 1782.225)(342.2621, 4113.852)(343.3962, 2565.2131)(344.17645, 1955.5106)(322.1702, 2279.9983)(346.89865, 9960.237)(348.0788, 5767.0786)(348.81216, 3021.6155)(349.66956, 10…
CPDQT-413	500326	411846	733711	1	1074257	885130	1	519429	1	1	1	1	674330	679384	1	1	1	490949	490233	483912	691538	1	780633	1	CPDQT-413	CPDQT-413 [ C8H17NOS2, tgt= ]			(189.0685, 1565.2953)(208.08344, 42125.164)(209.08752, 2024.0382)(227.1051, 2936.1367)(213.0906, 2031.5076)
CPDQT-412	317809	284910	289709	277100	431320	421141	1757347	1741748	296169	284792	309659	303547	1	400507	258663	1	378825	1	226568	1465264	229606	2402441	2224463	2235996	CPDQT-412	CPDQT-412 [ C7 H15 N O S2, tgt=91.72, overall=91.72 ]			(180.04652, 3060.78)(198.06424, 855.536)(180.05432, 5602.014)(212.51846, 24947.9)(213.96764, 3468.9785)(194.50877, 13170.452)(194.08606, 3514.8547)(195.08264, 2386.29)(222.04605, 109.145004)(200.94583, 8236.864)(201.0415, 11372.61)
CPDQT-415	669035	968511	581527	644022	698549	587064	594028	426542	1196480	1318590	1118063	342329	417443	430575	290108	288894	740598	725463	2225367	2388716	295830	341373	1052519	1029394	CPDQT-415	CPDQT-415 [ C10 H21 N O S2, tgt=47.42, overall=47.42 ]			(237.33257, 5177.601)(239.7686, 1215.3234)(217.55336, 15715.4)(218.67024, 5450.4673)(219.90681, 840.0301)(237.1196, 2030.4651)(219.38818, 2848.6616)(254.33621, 12352.213)(254.1431, 2802.5637)(255.1513, 121.38)(237.48946, 14660.8125)(239.62665, 2441.9287)(258.98132, 3300.6924)(240.44534, 2178.95)(244.0832, 2749.1074)
CPDQT-414	306566	1	1094276	1095263	1660357	1683952	400083	846971	525876	610830	531192	495840	825960	626614	597412	591231	366679	368017	1484086	335885	261108	370764	275613	279994	CPDQT-414	CPDQT-414 [ C9 H19 N O S2, tgt=65.88, overall=65.88 ]			(223.48898, 1499.875)(226.41832, 315.03333)(227.0884, 2052.24)(204.57896, 6865.0405)(207.68417, 12174.537)(208.33615, 1416.8499)(209.07864, 4040.0552)(210.08345, 786.30005)(239.12401, 19396.123)(240.12738, 1347.6466)(241.1361, 174.47)(221.11339, 3829.595)(222.11694, 2071.27)(247.22287, 1338.097)(232.06595, 4743.074)
CPDQT-417	162849	168140	222920	219686	734501	727166	184570	188670	1916833	862772	459680	466674	323015	323395	717830	699671	162252	166773	1	316466	132903	132304	157078	156984	CPDQT-417	CPDQT-417 [ C14 H27 N O6 S2, tgt=62.59, overall=62.59 ]			(369.12634, 10983.172)(370.1296, 912.09)(351.11545, 20268.344)(352.11905, 3890.1975)(371.52753, 15086.967)(372.53183, 2359.58)(373.93506, 5666.792)(374.475, 27630.766)(376.1445, 272.12)(355.12994, 1266.85)(356.12744, 1084.0449)(358.116, 158.21)(389.82236, 8592.627)(390.16806, 1652.4501)(391.1495, 898.25)(369.1468, 10987.436)(370.1579, 2549.034)(394.7232, 11348.299)(394.1142, 627.59)(395.1266, 275…
CPDQT-416	135450	134892	746844	789518	418415	423177	759152	737427	195783	471984	264040	245567	411550	433549	621597	380063	170287	166672	1177202	1173634	359256	332610	596149	595191	CPDQT-416	CPDQT-416 [ C12 H23 N O6 S2, tgt=84.48, overall=84.48 ]			(343.24307, 5243.228)(343.31976, 2872.1523)(344.09833, 1469.8757)(324.0898, 415.35)(324.0916, 31879.3)(325.09525, 3878.4036)(326.09088, 1764.0349)(359.12866, 15138.047)(360.1316, 2477.0)(344.95828, 684.8117)(366.64957, 1521.4656)(347.89185, 7820.851)(349.38092, 2089.3762)
CPD-724	305131	215088	391682	374609	938716	967095	434267	459669	1273702	1248602	1	341834	161922	167915	696756	693887	333490	356093	359613	374588	267675	261096	542651	572688	CPD-724	CPD-724 [ C28 H50 O5, tgt=54.21, overall=54.21 ]			(467.362, 2745.35)(489.3971, 19876.104)(490.35345, 5518.049)(491.3566, 997.99005)(472.73782, 6907.649)(475.1562, 473.562)
L-ORNITHINE	303377	703771	498122	499633	501095	486121	568495	550919	494720	491501	503873	532257	474788	484811	422421	642000	404527	514469	689441	680488	515939	493839	479830	456286	L-ORNITHINE	L-ORNITHINE [ C5 H13 N2 O2, tgt=60.03, overall=60.03 ]			(133.09972, 25551.838)(134.10304, 1576.3973)(137.131, 367.4)(159.31871, 4904.8335)
CPD-723	2139070	2166098	1984551	2088403	3040493	3054100	1	1770677	2878755	2873918	2954018	2855863	1604070	1633539	1487173	1517145	2341448	2342141	2306524	2386284	2128075	2219860	2590145	2646874	CPD-723	CPD-723 [ C28H50O4, tgt= ]			(474.02045, 1833.9233)(474.34006, 420.08334)(456.36227, 55240.234)(457.36505, 15534.194)(458.36786, 1057.4805)
CPD-725	1099983	1179281	3114028	3671229	452775	490046	4099948	3783480	1629425	1711347	1516848	985361	4525430	4241717	1	2542457	4760178	4721444	3506112	3911622	1925156	6453267	2031837	1	CPD-725	CPD-725 [ C18 H29 O4, tgt=83.70, overall=83.70 ]			(309.20212, 21269.06)(310.20535, 3436.7937)(291.19196, 75196.77)(292.1952, 12697.496)(293.20386, 6654.295)(311.2177, 372.33)(328.24387, 15314.003)(329.24634, 2724.9475)(330.25784, 1716.13)(331.2611, 463.35)(309.238, 5825.5093)(332.37268, 19608.668)(334.20264, 21734.76)(335.214, 18302.295)(314.8697, 5588.7427)(315.58505, 1394.6599)
CPD0-1336	511114	1	1	363661	305277	403261	399143	1	499420	366522	167532	362909	1	1	366891	1	277532	297994	306746	1	187295	288737	226377	231905	CPD0-1336	CPD0-1336 [ C3 H3 N2 O2, tgt=24.03, overall=24.03 ]			(101.02258, 3873.2517)(101.0269, 24400.26)(102.0288, 389.9)(117.05552, 8366.63)(102.88537, 3635.16)(104.052, 123.73)(125.4568, 30796.637)
CPD-729	495616	451054	1816861	2816201	599248	561454	2452621	2521722	1102464	1	1017696	859043	999819	1047283	7747281	7653634	5702803	1	2121307	2389630	984406	1166249	1004214	1057357	CPD-729	CPD-729 [ C18 H27 O3, tgt=78.02, overall=78.02 ]			(291.19186, 70399.63)(292.19516, 13424.368)(293.2041, 7041.33)(273.17892, 11694.431)(274.18503, 6052.6665)(275.1973, 86763.68)(276.20047, 16524.98)(277.20996, 5608.91)(309.238, 5299.969)(310.23984, 1071.35)(293.40097, 3519.2283)(296.22647, 764.47003)(314.5624, 13950.25)(315.3363, 2648.936)(297.17905, 3299.157)(298.1826, 317.76)
CPD-9778	870581	910934	946526	529519	929159	1366076	584114	604864	745334	1	667085	709351	927547	664610	458758	911492	792060	1359878	481800	646796	812663	930229	551627	688440	CPD-9778	CPD-9778 [ C5 H4 O5, tgt=84.15, overall=84.15 ]			(144.00403, 39127.023)(145.01338, 15721.576)(145.03358, 9686.908)(146.03606, 1193.5361)(167.99983, 4859.84)
CPD-9777	280176	271585	430076	409082	1335638	1384870	409865	398286	2666874	2703483	146406	2486171	1452545	1436085	654589	654543	1771436	1782624	2903385	2905534	2261626	2276805	2014158	1996702	CPD-9777	CPD-9777 [ C10 H18 N O3, tgt=49.56, overall=49.56 ]			(200.12747, 4938.0776)(201.1215, 1234.31)(185.1264, 930.58)(202.4748, 24078.213)(203.69667, 37510.14)(204.14502, 402.66833)(205.15192, 16359.288)(206.14825, 3195.4797)(183.82187, 7233.9165)(219.17137, 332.48666)(201.52113, 1760.4836)(226.41222, 1050.0486)(228.1309, 833.0)(205.108, 5141.823)
CPD-9779	2010947	1978215	1720491	1807178	16730166	16886924	16766395	2088681	11893178	11355515	256647	2539722	1599911	1601474	3115860	3087073	14828816	14964203	1688001	1685014	1110794	1166148	1893391	1875972	CPD-9779	CPD-9779 [ C9 H15 N O3, tgt=74.67, overall=74.67 ]			(186.92328, 13725.456)(187.10655, 4258.18)(187.0977, 2799.33)(169.76978, 4858.9634)(188.16309, 27542.932)(190.04701, 2852.2122)(170.83656, 3044.9727)(203.13701, 83461.04)(204.13947, 8014.475)(205.14589, 223.48999)(185.1257, 2023.1427)(211.50117, 7675.3296)(192.58746, 295.0383)
CPD-9774	649443	653390	1	2107594	594774	765508	1223409	1226123	300275	165022	1102178	1098577	741625	747496	927268	1021408	1341608	1	265551	266064	293158	276383	349754	1522455	CPD-9774	CPD-9774 [ C10 H18 N O4, tgt=46.73, overall=46.73 ]			(216.52165, 4075.666)(219.79973, 4628.897)(200.11987, 8030.5566)(199.1212, 2470.57)(219.86598, 3666.9092)(220.47002, 11274.957)(221.13644, 771.685)(200.48428, 3711.2698)(201.1215, 7617.342)(204.13155, 35305.492)(234.15424, 1019.44336)(217.15234, 12839.71)(242.87195, 1772.9099)(244.1241, 430.24)(222.92577, 6116.4155)(225.25174, 1103.2314)(225.1179, 6202.2754)
CPD-9773	1	1	1	1	1335638	1384870	1	1	2666874	2703483	1	2486171	1452545	1436085	1	1	1771436	1782624	2903385	2905534	2261626	2276805	2014158	1996702	CPD-9773	CPD-9773 [ C10H18NO3, tgt= ]			(183.12619, 8736.058)(219.17137, 332.48666)(203.15814, 4051.835)(205.108, 5141.823)
CPD-730	26122630	26284720	36899448	36978104	23123756	23516022	45747016	45315692	41209556	39291904	30079928	29994176	32505660	32883532	54025976	54460084	31472948	31732402	53477520	56523640	39123384	41231096	53486552	53249552	CPD-730	CPD-730 [ C18 H29 O3, tgt=90.72, overall=90.72 ]			(293.20944, 784361.94)(294.2532, 165979.31)(295.2562, 19890.732)(296.217, 1304.6731)(275.19965, 984000.94)(276.2013, 223716.42)(277.20505, 26079.252)(278.2081, 1484.0682)(293.2273, 87688.22)
CPD-731	1	1	1167388	1107657	508572	537552	1546716	1260340	1058824	1049073	1	1	1	1	1017209	1013128	995610	1019868	1	1298361	858506	908422	1	1	CPD-731	CPD-731 [ C12 H17 O3, tgt=45.49, overall=45.49 ]			(209.1124, 2433.839)(210.11525, 109.425)(193.39731, 2161.9517)(194.11304, 1539.3734)(211.93187, 5655.644)(212.1324, 815.80664)(193.31888, 1254.629)(228.4364, 1089.6971)(212.39561, 1519.3538)(213.1557, 680.9733)(217.10298, 7371.1616)(218.1042, 915.2934)
CPD-9775	479956	463522	385946	391422	348002	357742	474046	486209	323264	312077	360643	344355	450570	451607	220677	501576	432824	429213	539295	451491	259881	315801	325033	370104	CPD-9775	CPD-9775 [ C10 H15 N O3, tgt=76.99, overall=76.99 ]			(225.10677, 6729.61)(180.30772, 16929.404)(181.10132, 631.5184)(201.12064, 1597.9913)(204.96846, 30954.732)(205.97163, 3704.8496)(207.09952, 282.52786)(197.12445, 1174.1011)
CPD-713	107584	110971	75446	1	85951	85060	1	1	1	1	1	1	116116	117213	1	1	121537	118532	1	1	1	1	1	1	CPD-713	CPD-713 [ C28H48O2, tgt= ]			(403.37265, 22967.992)(404.37576, 5572.9253)(420.3992, 43669.902)(421.4022, 10661.522)(422.40463, 706.9022)(439.3503, 6421.1567)(440.3557, 1255.1499)(424.68857, 74854.47)(426.02368, 60661.348)(427.026, 12697.334)(427.36038, 4471.1733)
CPD-15447	1695848	1742852	1700298	1731633	2663205	2695411	381017	1438259	2386014	2379625	2504252	2447959	330318	332479	342620	1318627	1992512	1989826	1964156	1996177	1749156	1808344	2122606	2148138	CPD-15447	CPD-15447 [ C30 H52 O4, tgt=35.45, overall=35.45 ]			(477.79742, 5298.238)(478.4023, 505.2933)(458.36786, 1200.1289)(500.22, 46313.676)(501.22287, 13736.196)(502.39334, 1099.4789)(481.9585, 2836.3518)
2-C-METHYL-D-ERYTHRITOL-4-PHOSPHATE	348456	184309	199940	185706	181652	253887	182928	182280	216780	361904	279076	229214	217215	274353	254617	245311	197982	282532	283938	330836	126117	189501	160864	167605	2-C-METHYL-D-ERYTHRITOL-4-PHOSPHATE	2-C-METHYL-D-ERYTHRITOL-4-PHOSPHATE [ C5 H11 O7 P, tgt=30.55, overall=30.55 ]			(217.02905, 11032.574)(198.48233, 1332.2753)(199.02052, 825.34753)(199.0237, 1396.38)(200.0196, 371.01)(219.04408, 7616.745)(198.02325, 1837.3125)(233.61287, 3735.966)(235.39949, 439.92667)(236.07175, 872.515)(214.50331, 5983.855)(216.05066, 539.395)(239.62222, 3915.6348)
CPD-712	685189	401987	712018	733572	781245	812066	628500	634899	957352	930608	239871	1575752	2776540	2826751	3429313	3495689	3776848	3786481	4897535	4893485	2300802	2306768	2124499	2128476	CPD-712	CPD-712 [ C28 H50 O2, tgt=44.73, overall=44.73 ]			(400.5607, 75594.44)(401.56384, 19412.57)(402.37833, 2239.7983)(446.7951, 23055.805)(403.37274, 28352.79)(404.37595, 6668.107)(420.39914, 55771.953)(421.40225, 13254.846)(422.40485, 850.27)(424.02325, 46950.652)(426.35815, 33118.48)(427.36035, 4484.786)(429.3665, 1384.04)
CPD-15449	116351	125486	131961	133705	195150	190593	1	1	205248	198361	184371	188931	111409	136306	129260	134705	164318	161477	188189	189556	1	126191	153731	148033	CPD-15449	CPD-15449 [ C30 H52 O3, tgt=50.21, overall=50.21 ]			(484.23453, 11579.948)(485.23764, 2346.8208)(468.38275, 8934.365)(469.3861, 1950.0117)
5-P-RIBOSYL-N-FORMYLGLYCINEAMIDE	1622615	1638746	1328870	111049	988581	999823	908764	923524	1007742	991886	1168911	1116122	1238797	1232645	266355	250970	1214718	972493	655697	657921	1898471	1793978	1744999	1742283	5-P-RIBOSYL-N-FORMYLGLYCINEAMIDE	5-P-RIBOSYL-N-FORMYLGLYCINEAMIDE [ C8 H13 N2 O9 P, tgt=68.20, overall=68.20 ]			(295.026, 49790.836)(296.02826, 2496.0588)(299.04272, 16626.635)(300.04385, 5791.165)(331.2399, 194.05833)(332.072, 108.53001)(312.06528, 13688.499)(313.06915, 758.3115)(335.02567, 2356.494)(317.01328, 420.54)
CPD-717	497430	491096	723011	725670	323164	342609	340379	343726	250369	229214	243840	225698	348453	346471	340522	346227	467099	474588	273521	269711	245256	242049	180427	186812	CPD-717	CPD-717 [ C28 H48 O3, tgt=67.27, overall=67.27 ]			(416.52197, 2417.1018)(419.55835, 5213.654)(420.37036, 974.15625)(436.39355, 11726.031)(437.3967, 2608.8423)(455.34335, 14184.892)(456.34558, 3177.5469)(441.34946, 24750.42)(442.3524, 6005.188)(443.3546, 343.4)
CPD-716	652305	643875	273741	258306	378039	394328	349738	365929	208589	193245	1	1	724039	741878	578248	595031	300447	290780	482022	472684	184132	190471	1	1	CPD-716	CPD-716 [ C28 H48 O4, tgt=65.48, overall=65.48 ]			(431.3456, 10797.924)(432.3488, 2347.7542)(453.3272, 13765.581)(454.3305, 3229.7385)
CPD0-1327	692164	745155	351578	753046	847061	295437	388890	619981	650177	393916	844375	823152	107251	608431	842178	929918	794856	945104	545133	545569	868160	861470	482045	526654	CPD0-1327	CPD0-1327 [ C4 H3 F N2 O2, tgt=83.56, overall=83.56 ]			(135.0281, 3418.198)(113.04977, 7675.3613)(113.00637, 658.315)(133.03052, 8044.21)(114.01527, 9385.856)(115.019966, 1585.2567)(150.05495, 64132.26)(151.05743, 4171.06)(152.0634, 1000.04004)(131.19365, 3844.7368)(132.04352, 313.42838)(153.10948, 483.11548)(154.0081, 210.83)(138.25204, 1644.72)
CPD-715	1025772	1026037	972605	995760	1569688	1591543	805620	814025	1423983	1475112	1458552	1440861	1	734772	680301	672371	1158596	1139516	1100358	1148287	1006826	999294	1259668	1285306	CPD-715	CPD-715 [ C28 H50 O3, tgt=47.56, overall=47.56 ]			(440.40347, 318.175)(457.36505, 17944.219)(458.36786, 1207.1387)(441.3659, 2481.9282)(442.37045, 460.25775)
CPD-15445	427032	431972	1	1	608556	622016	1	1	380518	1	458431	452581	527045	519229	1	1	375561	378212	1	1	1	470059	1	354574	CPD-15445	CPD-15445 [ C42 H72 O14, tgt=59.17, overall=59.17 ]			(786.51135, 551.24)(800.5154, 11655.11)(801.44305, 15411.449)(802.61566, 5279.12)(804.5346, 903.5151)
CPD0-1326	9950977	10124086	9818056	10058910	12898129	13332630	9694999	9760894	12628696	12629594	13236611	13275537	9180372	9452593	9106073	9275841	11705040	11983888	12428387	12637677	10617208	10556827	11878219	12006448	CPD0-1326	CPD0-1326 [ C17 H18 Br N3 O13 P2, tgt=60.93, overall=60.93 ]			(615.95, 185481.69)(616.952, 21030.2)(594.93933, 20827.537)(639.9389, 198423.56)(640.94135, 56258.438)(641.94354, 3644.7783)(617.92645, 231335.06)(618.92865, 64924.543)(619.9307, 3864.5674)
CPD-714	497430	491096	723011	725670	323164	342609	340379	343726	250369	229214	243840	225698	348453	346471	340522	346227	467099	474588	273521	269711	245256	242049	180427	186812	CPD-714	CPD-714 [ C28 H48 O3, tgt=67.27, overall=67.27 ]			(416.52197, 2417.1018)(419.55835, 5213.654)(420.37036, 974.15625)(436.39355, 11726.031)(437.3967, 2608.8423)(455.34335, 14184.892)(456.34558, 3177.5469)(441.34946, 24750.42)(442.3524, 6005.188)(443.3546, 343.4)
CPD-719	652305	643875	273741	258306	378039	394328	349738	365929	208589	193245	1	1	724039	741878	578248	595031	300447	290780	482022	472684	184132	190471	1	1	CPD-719	CPD-719 [ C28 H48 O4, tgt=65.48, overall=65.48 ]			(431.3456, 10797.924)(432.3488, 2347.7542)(453.3272, 13765.581)(454.3305, 3229.7385)
CPD-718	428346	439441	819319	321502	1284811	1289376	2284736	2404767	404350	397879	1123238	1161599	1419088	1417661	1811758	1790701	554622	542375	2253017	2227547	1142925	1150578	1241912	1267860	CPD-718	CPD-718 [ C28 H46 O4, tgt=75.86, overall=75.86 ]			(447.3423, 32644.896)(448.34537, 4144.858)(428.33096, 41757.027)(429.33408, 9458.7705)(430.33643, 527.7983)(468.38297, 11716.56)(469.38602, 2252.8542)(472.13, 16404.574)(473.60876, 3740.101)(451.32, 1392.7001)
CPD-5441	3014486	3750824	1203141	375968	1067441	1243559	2603071	1	425575	2877954	786748	3157235	1	1	1	1	1454067	618408	3498120	3346547	1913414	4181234	1	758872	CPD-5441	CPD-5441 [ C4 H11 N O4 P, tgt=47.62, overall=47.62 ]			(169.58073, 12679.431)(170.50133, 4643.0884)(173.05334, 700.7717)(151.78648, 17940.07)(152.78766, 3293.321)(153.03523, 5769.748)(155.0422, 15392.523)(169.71924, 27781.56)(170.0502, 33573.4)(152.70744, 10725.356)(152.0348, 4491.51)(187.01393, 8003.506)(187.95044, 10720.178)(189.07834, 13905.074)(171.84067, 3429.4783)(191.16182, 5820.15)(192.1595, 672.82874)(193.03287, 278.0175)(176.19527, 3897.839…
CPD-9789	976590	968268	1068156	1074995	274511	1072998	1	530394	588038	1430685	675988	566154	195493	235373	1	893295	1022606	1035899	327946	617531	789866	1	840959	1	CPD-9789	CPD-9789 [ C21H25NO5, tgt= ]			(372.4447, 23194.184)(374.68286, 5158.545)(375.1864, 2086.77)(353.5753, 1403.2281)(354.41913, 2617.93)(357.182, 2279.23)(373.17804, 37864.36)(374.30756, 7133.431)(375.18912, 2666.674)(377.20065, 328.69)(355.23715, 3505.5999)(357.1802, 3488.783)(358.18433, 1640.2633)(392.71466, 411.97998)(394.2247, 120.92)(372.06143, 7596.678)(372.2047, 1317.1333)(396.6374, 1474.1727)(398.51474, 1573.7866)(399.179…
CPD-9788	4150512	1	577068	353989	3529139	211007	704438	1	670212	1127412	4256899	373923	4642802	4583451	1037252	556462	4365087	4541068	636408	614149	317049	564992	470018	456642	CPD-9788	CPD-9788 [ C22 H27 N O5, tgt=75.19, overall=75.19 ]			(367.17865, 81547.08)(368.182, 15390.48)(387.20593, 3375.0)(391.2034, 83.4)(369.1953, 1155.61)(373.1924, 1293.44)(406.27493, 210204.45)(407.65607, 64058.56)(407.83685, 45318.22)(408.23822, 18185.775)(386.55078, 275.18668)(409.17676, 1791.9434)(411.1936, 225.34)(390.67813, 799.2)(391.17993, 253.20999)
CPD-9787	4199923	4958960	4875231	4999436	1	4367782	1	3155476	1	2359279	1	1	1	4660766	2543908	1	1	3619419	4752996	5731453	3686970	1	3230189	2766705	CPD-9787	CPD-9787 [ C21H26NO5, tgt= ]			(372.92758, 56473.855)(374.18164, 12565.203)(375.19128, 5293.57)(356.0059, 1099.6516)(356.1853, 840.19)(358.1878, 4986.5303)(373.17856, 70561.41)(374.1816, 11814.225)(375.1847, 1944.4349)(357.59177, 2128.878)(358.18958, 3977.4668)(392.2094, 104.91)(374.96707, 536.31915)(375.2142, 448.97)(397.724, 773.3619)(398.62436, 1154.9655)(399.1797, 630.86664)(380.57254, 656.25696)(382.18243, 1724.31)
CPD-9786	513652	508857	407468	2892200	2564142	538859	392121	387708	4308778	4317111	4342652	4258729	828314	868180	260619	274173	2799661	5012021	564556	472749	625426	636856	589271	551513	CPD-9786	CPD-9786 [ C20 H24 N O5, tgt=55.47, overall=55.47 ]			(358.5445, 83978.89)(359.66757, 10055.096)(360.15848, 3635.7388)(343.91153, 23858.3)(341.15445, 1914.355)(359.16833, 33262.54)(360.1714, 2838.1453)(345.16357, 22820.986)(379.43878, 6670.5444)(380.457, 3270.1226)(360.94284, 24904.82)(362.38095, 7256.0063)(363.209, 25704.176)(382.1554, 1517.165)(383.15857, 712.01)(385.1723, 233.24)(365.34787, 4895.303)(366.15756, 1334.04)(367.14856, 727.76)
CPD-720	1025772	1026037	972605	995760	1569688	1591543	805620	814025	1423983	1475112	1458552	1440861	1	734772	680301	672371	1158596	1139516	1100358	1148287	1006826	999294	1259668	1285306	CPD-720	CPD-720 [ C28 H50 O3, tgt=47.56, overall=47.56 ]			(440.40347, 318.175)(457.36505, 17944.219)(458.36786, 1207.1387)(441.3659, 2481.9282)(442.37045, 460.25775)
CPD-9785	1245912	1277156	2455837	2457017	3622452	3512666	1413480	1462038	3698180	3687610	4737810	5072521	1688447	1747642	539159	520080	2008207	2196619	1237700	1271504	1883038	1851215	2209804	2275338	CPD-9785	CPD-9785 [ C22 H25 N O6, tgt=78.84, overall=78.84 ]			(399.1578, 2007.8953)(383.1569, 4975.707)(385.17322, 1227.8474)(384.79868, 2638.6519)(386.5667, 2397.7097)(387.18207, 528.49)(421.12186, 10349.462)(422.0161, 3292.58)(422.2174, 468.78)(399.19373, 143815.0)(400.19653, 28175.756)(401.1899, 6206.8945)(402.1893, 813.51)(423.15604, 2447.5042)(425.168, 1889.01)(407.1542, 396.48)
CPD-703	495412	566085	559120	367631	615897	673694	543091	575954	1	1	1	1	819480	522924	415334	468544	476861	732247	538824	450044	562414	645377	1	546792	CPD-703	CPD-703 [ C7 H5 N O3, tgt=66.36, overall=66.36 ]			(152.96358, 5073.136)(153.8927, 1171.4258)(154.0346, 373.19)(137.28755, 8999.994)(138.0271, 12253.968)(152.03491, 4436.24)(139.03244, 11769.411)(171.43323, 5919.086)(173.73479, 8193.471)(174.07016, 4223.4443)(175.01775, 38422.58)(176.02112, 1143.4937)(177.0259, 1221.69)(160.3026, 681.5986)
CPD-706	1210062	1154596	1026995	995253	1205069	1197389	1075996	1064562	1395666	1432136	1457431	1467932	981157	1047386	1	1024551	1246340	1237438	1294618	1	1268517	1278518	1435826	1350807	CPD-706	CPD-706 [ C28 H46 O, tgt=82.32, overall=82.32 ]			(403.37265, 20059.336)(404.37585, 4770.9087)(420.39914, 37898.363)(421.40216, 9267.116)(422.40482, 864.6731)(425.08234, 87495.68)(426.22122, 35329.41)(427.2235, 6366.9517)(427.36047, 3653.4236)
CPD-9790	4480697	1892233	1838982	1812337	12479170	2628651	3199344	11047572	4864592	4821589	2661399	3571272	4997615	7396055	5931481	3989065	4309205	4335005	5566722	5577959	3043603	6206463	10072402	18766798	CPD-9790	CPD-9790 [ C21 H27 N O5, tgt=48.81, overall=48.81 ]			(373.62723, 3481.8223)(355.17905, 2674.7742)(375.03226, 2793.5632)(357.52136, 5881.732)(357.9907, 2351.5112)(393.2212, 2412.734)(375.47916, 4622.8867)(377.15802, 9537.247)(378.07605, 3705.069)(378.2331, 1448.59)(399.8463, 1280.3201)(383.19186, 5356.367)
CPD-700	130651	200029	87466	86948	82629	86936	1	1	94360	89090	81331	84509	548333	529449	1316204	1368370	864218	891272	1099818	1118282	480519	468005	437573	440269	CPD-700	CPD-700 [ C28H44O, tgt= ]			(399.11502, 16554.832)(397.3422, 5542.775)(398.35657, 403.69)(379.88577, 13792.613)(379.33188, 7613.1523)(380.33176, 6824.3022)(381.33304, 1364.73)(417.46692, 1019.45355)(400.37363, 105443.76)(401.37668, 27273.146)(422.6839, 1693.5433)(407.3306, 1407.1245)
CPD-708	450596	454969	1	1	112051	118097	105889	104399	135424	1	1	1	3331328	3391048	4381689	5463039	5409606	6088279	7357086	7003692	2753094	2764131	2548612	2550602	CPD-708	CPD-708 [ C28 H48 O, tgt=24.17, overall=24.17 ]			(400.3733, 87260.74)(401.3763, 22431.562)(402.37833, 2351.365)(388.37302, 808.5942)(423.65152, 4253.77)(425.36053, 1296.684)
CPD-707	450596	454969	1	1	112051	118097	105889	104399	135424	1	1	1	3331328	3391048	4381689	5463039	5409606	6088279	7357086	7003692	2753094	2764131	2548612	2550602	CPD-707	CPD-707 [ C28 H48 O, tgt=24.17, overall=24.17 ]			(400.3733, 87260.74)(401.3763, 22431.562)(402.37833, 2351.365)(388.37302, 808.5942)(423.65152, 4253.77)(425.36053, 1296.684)
CPD-18262	8692292	1	3459443	3735579	2143237	2107878	1	1	6679350	6758686	1449138	1543456	1	10546315	1	1	1094076	945193	1	1	1442376	1451444	1563410	1379758	CPD-18262	CPD-18262 [ C16H28O6, tgt= ]			(319.53122, 36450.242)(317.19507, 14317.165)(303.19244, 1417.06)(317.70676, 172559.83)(319.2058, 31609.553)(319.214, 7020.2)(300.5213, 6406.2188)(300.18628, 1475.1125)(301.17746, 248.10501)(334.97897, 737.1575)(318.22037, 10832.966)(320.22357, 1673.8274)(341.18555, 20234.133)(341.53052, 6972.072)(321.16336, 88182.85)(322.1667, 17262.906)(323.17404, 3270.685)
CPD-709	450596	454969	1	1	112051	118097	105889	104399	135424	1	1	1	3331328	3391048	4381689	5463039	5409606	6088279	7357086	7003692	2753094	2764131	2548612	2550602	CPD-709	CPD-709 [ C28 H48 O, tgt=24.17, overall=24.17 ]			(400.3733, 87260.74)(401.3763, 22431.562)(402.37833, 2351.365)(388.37302, 808.5942)(423.65152, 4253.77)(425.36053, 1296.684)
OCTAPRENYL-DIPHOSPHATE	304285	306834	327488	407670	3783901	3788365	746054	695211	559980	392609	446097	462463	407480	419869	706211	664549	265034	285688	519726	490224	515688	511748	692270	714223	OCTAPRENYL-DIPHOSPHATE	OCTAPRENYL-DIPHOSPHATE [ C40 H65 O7 P2, tgt=84.87, overall=84.87 ]			(701.4103, 30663.17)(702.4132, 11262.494)(703.4055, 2772.6416)(703.4391, 4979.855)(707.42, 3001.635)(719.4258, 71299.54)(720.4282, 28000.016)(721.4321, 7693.575)(747.4347, 547.88)
GLUTACONATE	2986273	355375	219780	462878	405330	515482	2663388	139969	541712	297515	572119	299582	190962	3907030	3475140	644187	3423338	742740	69180	66649	2967107	688043	243051	175250	GLUTACONATE	GLUTACONATE [ C5 H4 O4, tgt=76.35, overall=76.35 ]			(129.0109, 82.445)(111.50615, 13688.029)(113.0063, 1748.23)(129.02008, 31244.887)(130.026, 20738.324)(111.00822, 16882.428)(112.006226, 24805.816)(150.0541, 110487.09)(151.05733, 10649.164)(129.26918, 3832.0127)(132.0444, 704.485)(152.90433, 303.67606)(154.012, 68.14)(136.99854, 537.72595)
CPD0-1346	1	1	1	1	81304	88294	1	1	74662	73341	72509	1	1	1	1	1	1	75284	1	1	1	1	1	1	CPD0-1346	CPD0-1346 [ C10 H13 N2 O15 P3, tgt= ]			(477.9614, 2313.5066)(479.9684, 4513.417)(512.98987, 807.645)(516.9999, 458.925)(494.9775, 4556.355)
MESO-TARTRATE	1	1	451598	279265	1	332647	490314	389008	5780785	524277	329447	500041	3409940	1	1	1	5351376	1441288	1	311961	6174841	307936	1456724	4010501	MESO-TARTRATE	MESO-TARTRATE [ C4 H4 O6, tgt=50.12, overall=50.12 ]			(153.01231, 270.61502)(129.99342, 11993.494)(130.9969, 644.7325)(152.44536, 555.0814)(153.01396, 268.74335)(130.99754, 6444.3403)(168.66647, 1596.222)(169.75749, 2097.3557)(170.04292, 962.395)(171.0464, 10.95)(152.37074, 7034.785)(153.0382, 377.49)
CPD-15468	1	1	1	1	137651	146498	1	1	178091	1	1	1	1	1	1	1	125780	129851	1	1	1	1	1	1	CPD-15468	CPD-15468 [ C18H16O7, tgt= ]			(345.09277, 10147.505)(346.0959, 889.38)(349.1088, 910.19)
GTP	1	135618	148639	156012	189261	197449	168665	181097	170219	155485	1	1	131862	138738	171003	164368	155856	174357	179996	175337	1	1	1	1	GTP	GTP [ C10 H12 N5 O14 P3, tgt=47.60, overall=47.60 ]			(539.0029, 1168.1335)(523.52216, 2769.2996)(523.99396, 3854.0027)
CPD-16020	51225312	49819884	55615876	55191272	46817864	46649596	57756640	57905728	61545328	62083844	52145736	51974960	53332076	53685280	60986308	60948848	53487300	53150880	52293268	53330964	58229992	57812736	61592788	61107936	CPD-16020	CPD-16020 [ C10 H13 N5 O4, tgt=92.41, overall=92.41 ]			(290.08157, 7225.6665)(250.09045, 4832.23)(251.1016, 957.68)(267.09622, 24027.701)(286.13608, 24160.928)(287.1399, 3439.6016)(288.28336, 329.7443)(268.10477, 2882336.8)(269.10492, 368727.22)(270.10547, 57503.246)(271.10788, 4351.1763)(274.34326, 1074.0706)(267.1244, 346.72498)
CPD0-1343	992880	920254	1007494	972669	1287010	1325005	893547	879270	1324976	1273736	1343043	1334211	1330806	952479	899699	874635	1175680	1175919	1258297	1201543	1105480	1240142	1219327	1527725	CPD0-1343	CPD0-1343 [ C9 H11 Br N3 O13 P3, tgt=63.43, overall=63.43 ]			(563.8434, 852.1419)(529.8751, 246211.48)(530.87726, 54640.39)(531.87933, 2243.3953)(562.90857, 41022.332)(563.9114, 8129.528)(543.8749, 15120.247)(544.87634, 375.72748)(540.8958, 48121.09)(541.89874, 9929.487)
CPD0-1342	1793003	1757624	1683621	2960635	3060404	3058536	368258	347227	475287	471669	4242523	8864708	2354260	2126098	357405	326104	2256929	489888	565513	584049	2532593	3018001	5841185	3279993	CPD0-1342	CPD0-1342 [ C9 H11 N2 O5 S, tgt=60.49, overall=60.49 ]			(259.03928, 89846.336)(260.0439, 7469.9307)(261.0524, 650.19)(243.04515, 22816.742)(247.03685, 1711.1726)(281.0683, 650.965)(261.7056, 1915.8457)(263.0623, 387.37)(282.03006, 33374.797)(283.03088, 12092.959)(265.0199, 16349.884)(266.016, 3401.4487)(267.01462, 3690.6602)(269.02524, 995.87665)
CPD0-1344	193636	184239	195589	186278	273687	279168	199099	226011	226482	240126	199283	211372	154191	145505	166122	161232	217455	204970	217221	199229	149804	150310	211179	204011	CPD0-1344	CPD0-1344 [ C9 H11 I N3 O13 P3, tgt=49.49, overall=49.49 ]			(570.85187, 699.2258)(606.8901, 10164.329)(589.8833, 3299.759)(590.8744, 1580.5508)
CPD-15473	2358911	2380987	3043253	2987639	3980817	4018312	1049893	1077315	3101135	3051565	3238714	3382944	2121561	2169042	1253472	1221230	3489656	3607402	1286731	1237153	1	1	1760765	1793615	CPD-15473	CPD-15473 [ C17 H14 O7, tgt=82.87, overall=82.87 ]			(331.07736, 115197.12)(332.0808, 19750.473)(333.0906, 8904.12)(313.06686, 2981.8882)
DIMP	2004541	1945041	2074644	2084014	2467247	1371583	1240873	1226220	1944837	1926982	2520249	2508283	1776567	1836682	1438383	1403975	2503409	2505491	1545931	1568836	2386345	2428054	2075517	2061986	DIMP	DIMP [ C10 H11 N4 O7 P, tgt=37.16, overall=37.16 ]			(314.02368, 196.2425)(348.06607, 10814.991)(349.0728, 2007.3441)(350.06955, 205.88998)(331.10202, 724.6608)(335.0666, 3654.4126)(353.035, 28721.547)(354.03833, 2389.0215)(335.02417, 2321.135)
GLUTAMIDE	1	2059110	1348570	1720393	1530161	1519387	1503462	1215799	1051297	1053750	1103906	1	1395744	1223226	1124635	982917	1023669	1224500	774520	935555	1266947	1342021	1484385	1379170	GLUTAMIDE	GLUTAMIDE [ C5 H10 N2 O3, tgt=78.30, overall=78.30 ]			(147.07555, 42179.203)(148.07741, 1727.8782)(134.08011, 252.14)(170.92677, 5100.7363)(173.33849, 8398.17)(174.06903, 2757.6494)
CPD-15476	1	1	1	1	137651	146498	1	1	178091	1	1	1	1	1	1	1	125780	129851	1	1	1	1	1	1	CPD-15476	CPD-15476 [ C18H16O7, tgt= ]			(345.09277, 10147.505)(346.0959, 889.38)(349.1088, 910.19)
PHOSPHORYL-CHOLINE	7479747	7466106	5262178	6366691	9322696	9688046	4000929	3930670	4133601	4129123	7393365	7293839	6757114	7005666	4260532	5326904	1	5149500	4287508	1617987	3678548	3714767	3955741	3929086	PHOSPHORYL-CHOLINE	PHOSPHORYL-CHOLINE [ C5 H13 N O4 P, tgt=79.69, overall=79.69 ]			(209.10378, 2847.5046)(210.06, 3936.63)(165.05304, 96162.42)(166.0579, 7024.91)(184.91237, 12107.979)(186.40526, 6133.847)(187.0738, 166.75)(202.78578, 849.8742)(185.16307, 8858.208)(187.40767, 681.7334)(188.07379, 833.70996)(189.2046, 2902.9473)(190.64871, 963.9079)(182.07948, 182842.9)(183.08223, 18517.562)(184.08157, 3345.901)
L-GULONO-1-4-LACTONE	1	1	1656707	600289	727347	1088673	958472	1	271852	229588	214942	453750	1	1	1	1	1	313377	159791	657978	95107	122600	1	3408946	L-GULONO-1-4-LACTONE	L-GULONO-1-4-LACTONE [ C6 H10 O6, tgt=57.89, overall=57.89 ]			(161.0395, 2678.093)(164.62332, 39937.258)(165.053, 4061.73)(180.99667, 7766.1426)(182.0632, 243.975)(165.053, 57389.23)(200.59502, 862.2133)(180.70218, 108355.02)(182.68243, 13687.026)(182.0792, 22303.08)(201.0393, 30788.047)(202.0463, 1655.5651)(183.96324, 7769.8276)(185.90929, 2421.4722)(187.3714, 2190.45)(187.535, 811.8)(188.0424, 3014.98)
DAMP	1	205104	426794	415384	455079	463469	1	1	784270	789218	701694	706328	439688	455134	1	1	468846	464621	375590	368810	641710	619589	701980	698397	DAMP	DAMP [ C10 H12 N5 O6 P, tgt=66.62, overall=66.62 ]			(333.0515, 696.265)(317.0657, 2939.3713)(349.08807, 20081.9)(350.0917, 1572.5299)(351.1009, 2406.8748)
CPD-15485	936917	932691	1002832	1023451	2208682	2162789	1	1	1517133	1	1	1	942563	956331	1023173	1007369	289698	1	1	1	487624	195396	1	298860	CPD-15485	CPD-15485 [ C17H14O4, tgt= ]			(283.34213, 61235.61)(284.0943, 10795.113)(285.1052, 12130.63)(269.0921, 8970.09)(284.09564, 66854.59)(285.09662, 9201.085)(286.0997, 774.32996)(287.1068, 14534.365)(268.8152, 9521.93)(269.10486, 252182.19)(270.1054, 39564.184)(302.12997, 31982.662)(303.13593, 10748.04)(305.1402, 1333.26)(283.7207, 23786.764)(283.12234, 1195.945)(305.073, 222.585)(287.73923, 1063.9767)(291.08035, 38609.906)(292.0…
CPD-15484	1	1	1	53405680	45136224	44894160	56570128	56509556	60034980	60566592	50604060	50418716	51987096	1	59940328	59497584	52182840	51758692	1	51911992	56862720	57400044	60376880	59873244	CPD-15484	CPD-15484 [ C16 H12 O4, tgt=53.01, overall=53.01 ]			(273.0789, 909.26)(273.3249, 969.65845)(274.09445, 850.365)(255.7646, 73218.48)(256.08008, 79826.58)(286.52432, 7403.803)(288.36313, 2877.5125)(289.62357, 5286.544)(291.1234, 447.04)(268.52588, 1880940.9)(269.52628, 244005.19)(270.5275, 36520.8)(271.42023, 3556.8867)(293.07108, 3112.545)(275.16174, 3500.497)
2-OXINDOLE-3-ACETYL-ASP	286213	279930	318947	330223	326294	337557	259614	268769	424551	401228	426607	407612	387376	403284	241219	232590	1	1	457641	445839	415092	389626	406587	380205	2-OXINDOLE-3-ACETYL-ASP	2-OXINDOLE-3-ACETYL-ASP [ C14 H12 N2 O6, tgt=29.52, overall=29.52 ]			(288.0652, 6540.75)(288.06583, 7133.3237)(322.09552, 2851.9368)(305.09317, 1983.8755)(330.06305, 3526.0798)(331.0631, 330.39)
CPD-15481	1907955	1801740	2054233	1983835	1498872	1566516	2106161	2080356	1894039	1851964	1710646	1696382	1735005	1780349	2882893	2827599	1738505	1745970	2325853	2393472	2197508	2217678	2624704	2557174	CPD-15481	CPD-15481 [ C16 H12 O5, tgt=57.72, overall=57.72 ]			(287.94763, 1442.0785)(289.086, 269.82)(267.0552, 6387.566)(286.60306, 3539.0364)(272.07895, 228.055)(307.01083, 621.4084)(307.1167, 931.2)(284.09586, 70705.02)(285.76385, 4629.7617)(286.0993, 647.76996)(312.06616, 1035.1891)(293.0591, 2668.5046)
CPD-15486	1907955	1801740	2054233	1983835	1498872	1566516	2106161	2080356	1894039	1851964	1710646	1696382	1735005	1780349	2882893	2827599	1738505	1745970	2325853	2393472	2197508	2217678	2624704	2557174	CPD-15486	CPD-15486 [ C16 H12 O5, tgt=57.72, overall=57.72 ]			(287.94763, 1442.0785)(289.086, 269.82)(267.0552, 6387.566)(286.60306, 3539.0364)(272.07895, 228.055)(307.01083, 621.4084)(307.1167, 931.2)(284.09586, 70705.02)(285.76385, 4629.7617)(286.0993, 647.76996)(312.06616, 1035.1891)(293.0591, 2668.5046)
CPD-764	166088	134571	204503	207353	173793	181613	109914	117740	159822	174941	224448	203744	71282	105718	1	1	120115	86126	156592	204318	126133	131893	156950	132305	CPD-764	CPD-764 [ C2 H3 O5 P, tgt=32.71, overall=32.71 ]			(140.98596, 2913.3435)(161.01714, 706.86194)(139.36143, 5450.082)(143.00206, 606506.44)
D-SERINE	179812	1	1	1	164025	171086	1	186246	325982	1	243045	1	245802	256509	411775	431040	1	264502	433270	402468	334473	198483	1	337403	D-SERINE	D-SERINE [ C3H7NO3, tgt= ]			(107.04536, 24395.12)(108.05095, 1312.75)(110.05882, 4353.3013)(123.07908, 829.508)(105.0688, 13590.535)(106.0714, 239.47)
CPD-5401	134498	113898	132195	101761	121243	142453	101688	100168	130018	126313	124892	136380	114171	119625	1	1	112332	129979	114788	122600	110358	103464	110337	102386	CPD-5401	CPD-5401 [ C6 H4 Cl Hg O3 S, tgt=58.32, overall=58.32 ]			(386.933, 2784.5566)(369.92563, 1053.0146)(373.10117, 965.97534)(377.738, 1239.5131)(380.1045, 1403.0399)(382.2884, 1996.0192)(384.10745, 2128.5476)(384.92358, 1801.5524)(385.4932, 1685.7949)(385.91934, 859.3234)(418.96, 435.98)(386.9356, 3304.801)(410.92072, 1267.1646)(412.05655, 614.7792)(412.91818, 1029.0127)(395.35663, 1906.6122)(399.31387, 3206.435)(400.3134, 1956.9991)(401.21567, 2182.048)(…
4-P-PANTOTHENATE	616120	580213	725565	748937	446348	632144	671973	648763	678386	691307	836709	814524	836460	850119	552290	539130	1059198	1080683	1331476	1351727	1083156	1076267	859087	837490	4-P-PANTOTHENATE	4-P-PANTOTHENATE [ C9 H15 N O8 P, tgt=83.36, overall=83.36 ]			(298.05045, 285.65665)(282.04587, 947.0588)(314.0881, 21111.975)(315.09183, 2771.8157)(316.08826, 960.91095)(319.0444, 4231.722)
CPD0-1315	366148	377734	120352	383559	519235	543222	430712	440498	520852	470162	465430	447468	330418	357269	422239	430421	460771	465116	448577	437111	276752	137022	403421	173449	CPD0-1315	CPD0-1315 [ C12 H15 Cl N2 O13 P2, tgt=44.91, overall=44.91 ]			(498.9895, 2142.87)(477.9611, 1451.69)(479.91336, 3059.8997)(479.9677, 2394.76)(492.9899, 18696.453)(493.9924, 1245.1605)(479.97678, 4204.505)(478.9833, 2157.1067)(479.96817, 3509.1536)(514.6368, 5002.274)(512.99664, 6656.85)(492.6305, 7156.9883)(498.9914, 1373.88)(521.98706, 527.55)
CPD0-1313	320541	315113	400438	387713	379546	375104	126378	350620	345957	353670	328184	315571	323814	337303	202753	291058	379243	368368	355792	358317	263462	205419	355746	333821	CPD0-1313	CPD0-1313 [ C13 H15 Hg N O5, tgt=47.31, overall=47.31 ]			(487.0541, 10701.266)(495.96423, 407.8305)(498.07227, 524.49)(447.06534, 3361.8)(483.88974, 688.8625)(483.25616, 1408.5731)(484.10742, 1119.2919)(466.49142, 2422.7917)(471.07697, 4846.222)(472.07922, 222.77666)(473.62228, 1069.3794)
PAPS	943386	968151	458441	457879	263463	267378	498756	508611	1	1	73223	79621	1250744	1277018	209204	217217	795739	783358	1194783	1200472	560475	576514	656880	648557	PAPS	PAPS [ C10 H11 N5 O13 P2 S, tgt=36.54, overall=36.54 ]			(503.95285, 22102.31)(505.13654, 5614.447)(506.22354, 36071.473)(507.0529, 7877.646)(507.94812, 18963.96)(508.9505, 2928.18)(486.36554, 4430.851)
3-SULFINOALANINE	510041	573892	503786	293584	468255	472837	479553	484335	696778	831208	700184	584976	641076	553108	167052	510355	402859	175075	84851	1	849831	117252	682325	679877	3-SULFINOALANINE	3-SULFINOALANINE [ C3 H6 N O4 S, tgt=46.68, overall=46.68 ]			(153.26787, 2282.8098)(137.99026, 6691.8438)(138.99002, 1324.39)(154.74869, 3479.5598)(157.51112, 803.7683)(138.26048, 847.0582)(139.00125, 1464.86)(173.47366, 1497.889)(152.35617, 871.4134)(178.99316, 3834.5505)(179.99094, 6138.808)(157.41261, 10839.999)(161.57883, 2313.648)(161.9787, 2273.78)
ENT-KAUR-16-EN-19-AL	661929	662822	761107	776302	784021	796026	1103744	1091562	1398210	1444845	1409816	1431047	762772	799075	694194	815068	442484	550716	1812510	1767555	1439297	1434735	1157038	1379649	ENT-KAUR-16-EN-19-AL	ENT-KAUR-16-EN-19-AL [ C20 H30 O, tgt=94.61, overall=94.61 ]			(304.25858, 711.85004)(309.2181, 31590.643)(310.22098, 6454.252)(311.21774, 516.3245)(292.8745, 11407.767)(294.94107, 50358.195)(295.78763, 55295.535)(296.22656, 18343.756)
1-AMINO-PROPAN-2-ONE-3-PHOSPHATE	258950	277966	768426	637003	231689	230553	794331	813581	897299	806744	696674	629191	214684	725831	747557	625325	578846	708604	762256	730560	877130	767573	644803	294096	1-AMINO-PROPAN-2-ONE-3-PHOSPHATE	1-AMINO-PROPAN-2-ONE-3-PHOSPHATE [ C3 H7 N O5 P, tgt=57.91, overall=57.91 ]			(168.00562, 3706.0247)(152.99965, 42688.535)(155.00482, 1075.7808)(171.01947, 9056.154)(174.02414, 416.244)(153.67776, 566.0344)(154.00597, 915.81006)(188.48927, 1328.2988)(189.48975, 1238.4323)(169.03226, 6759.232)(193.9978, 1772.44)(172.9807, 36039.492)
CAPSANTHIN	495576	559679	491482	533778	645462	649279	1022189	1	2063781	2016711	701735	708949	835732	422610	916651	512170	923335	1088308	747705	699464	609572	597369	1	646758	CAPSANTHIN	CAPSANTHIN [ C40 H56 O3, tgt=47.58, overall=47.58 ]			(584.45734, 7091.2407)(585.61816, 1131.052)(567.6573, 1812.4084)(569.69775, 7344.372)(570.5706, 2093.0754)(571.4244, 43472.945)(572.4255, 42029.375)(585.42334, 12416.863)(586.4251, 1072.9701)(569.1599, 4840.509)(570.41486, 723.98285)(571.42426, 32823.227)(572.4253, 58442.53)(573.4276, 4309.35)(603.0966, 15780.89)(603.4603, 3919.2964)(589.1848, 3951.8984)(590.18835, 1154.6228)(609.28656, 6245.3643…
BENZIMIDAZOLE	351877	338393	364235	384499	401806	372895	1	1	1	1	1	367649	357922	401248	313096	1	1	1	161679	157982	1	1	1	1	BENZIMIDAZOLE	BENZIMIDAZOLE [ C7 H6 N2, tgt=29.34, overall=29.34 ]			(120.064964, 1478.6075)(122.0698, 3733.54)(141.54057, 21220.307)
CPD-734	1	1	1167388	1107657	508572	537552	1546716	1260340	1058824	1049073	1	1	1	1	1017209	1013128	995610	1019868	1	1298361	858506	908422	1	1	CPD-734	CPD-734 [ C12 H17 O3, tgt=45.49, overall=45.49 ]			(209.1124, 2433.839)(210.11525, 109.425)(193.39731, 2161.9517)(194.11304, 1539.3734)(211.93187, 5655.644)(212.1324, 815.80664)(193.31888, 1254.629)(228.4364, 1089.6971)(212.39561, 1519.3538)(213.1557, 680.9733)(217.10298, 7371.1616)(218.1042, 915.2934)
CPD0-1308	3587056	3988518	2755715	2459602	2888482	1034996	2466671	2434999	665369	573247	1124810	1223582	2697602	2301228	2986781	2918937	1615250	2128988	703099	758566	1257975	3934704	3907126	4530055	CPD0-1308	CPD0-1308 [ C3 H6 N O5 P, tgt=69.95, overall=69.95 ]			(167.99957, 1411.2738)(154.00185, 4159.192)(170.2113, 4555.763)(150.9969, 3020.6453)(155.0099, 599.61)(185.03108, 77817.57)(186.03358, 3236.6191)(187.02971, 5432.134)(167.01898, 12000.043)(193.99611, 2881.4675)(172.97913, 7252.4736)(174.65175, 339.57666)(174.982, 1103.93)
CPD-1961	1167720	1116051	1119053	1151593	1	1682292	1	937964	1330009	1728163	1684838	1753059	972240	2413914	585585	1133205	2669256	2685868	3157864	1	1687099	1687918	1531409	1515570	CPD-1961	CPD-1961 [ C15H14O6, tgt= ]			(290.0776, 3880.882)(272.0716, 8574.9)(273.06992, 2302.579)(291.0805, 24012.012)(292.08463, 2111.7065)(293.07812, 1740.065)(273.7959, 1683.5393)(274.0916, 531.79)(309.4688, 4242.3955)(310.49142, 1711.7664)(310.1334, 820.54)(293.55515, 276.96555)(313.06897, 956.7891)(295.05945, 2118.3867)(296.0619, 603.98)
CPD-8244	173701	169120	151035	149850	224753	227346	1	1	244432	256909	277778	1	1	1	1	1	202177	203309	279110	278564	181306	182255	191697	181915	CPD-8244	CPD-8244 [ C15 H22, tgt=34.38, overall=34.38 ]			(203.17741, 4346.8916)(203.1812, 1888.085)(229.11708, 8024.423)
S-TETRAHYDROBERBERINE	1	1	457672	1	498978	512947	1	1	1230100	1192440	1198830	472935	1	1	1	1	591815	421532	1	1	1	1	598310	1	S-TETRAHYDROBERBERINE	S-TETRAHYDROBERBERINE [ C20H21NO4, tgt= ]			(324.1498, 188.65)(340.15637, 14386.193)(341.15433, 3821.4387)(360.86597, 1953.2866)(344.012, 749.27)(362.88953, 2031.7262)(364.94962, 1669.278)(367.1528, 1415.64)(345.33676, 5854.639)
CPD-10157	2221024	2193054	2730727	2729759	3019317	3068869	3956338	3921849	164827	159438	138917	552274	318160	2270970	196753	194511	359301	2466430	1447668	1436300	2118868	3324786	946274	1740560	CPD-10157	CPD-10157 [ C12 H21 Fe N3 O6, tgt=42.47, overall=42.47 ]			(363.21973, 8046.14)(365.09988, 32298.113)(339.06677, 8401.533)(340.07712, 3237.7332)(361.49268, 5486.9766)(364.1629, 25620.69)(365.9221, 5333.2827)(342.08926, 4170.073)(375.86392, 3633.811)(381.11264, 2757.3362)(359.1023, 20509.69)(360.107, 1662.15)(381.07565, 497769.53)(382.14017, 88144.04)(383.13736, 61463.414)(384.13998, 7178.789)(385.083, 186.68001)(364.4389, 898.12)
PORPHYRIN-RING	427230	417772	700766	709768	394646	410250	726193	690063	1	387190	298997	1	377763	375441	699497	764443	385999	397916	1254752	1272144	510689	508063	710968	665589	PORPHYRIN-RING	PORPHYRIN-RING [ C20 H12 N4, tgt=52.18, overall=52.18 ]			(310.8526, 1619.5175)(310.7203, 2083.107)(312.1301, 489.44)(326.94153, 1532.7981)(327.9383, 2104.7222)(334.10577, 2472.2268)(335.1984, 2409.4307)(336.1169, 556.09)
CPD-6781	609089	584885	555678	545629	1015428	1012807	435641	427616	990166	957076	1019085	987746	507018	510265	364965	362461	802117	836276	677382	669855	614721	638915	706411	732939	CPD-6781	CPD-6781 [ C6 H8 O18 P4, tgt=64.17, overall=64.17 ]			(491.8695, 38245.895)(492.8718, 2059.9026)(515.85834, 71755.62)(516.86115, 13171.827)(518.86365, 427.90332)(496.85095, 402.90665)
CPD-9700	1	573197	2922678	1133161	790565	808513	932556	962889	831053	793671	637314	623777	615298	577744	2959903	2949797	687865	654712	889224	2058459	3872003	3682162	3419288	3365395	CPD-9700	CPD-9700 [ C12 H17 N2 O5, tgt=57.52, overall=57.52 ]			(270.17935, 1668.4879)(273.129, 1946.75)(252.56105, 623.74994)(255.11545, 4844.928)(275.12845, 707.09283)(254.99084, 2289.9263)(256.1207, 5555.93)(287.7578, 7305.7686)(269.1332, 51278.05)(270.13675, 5864.7505)(271.1479, 283.8225)(294.85178, 6612.9185)(296.11737, 1275.7118)(277.1014, 8598.843)(278.1045, 204.94)
CPD-8259	376242	385433	520684	495929	782677	2216270	438470	432037	1	1	1	2679913	657129	655449	508146	487953	773898	801111	282828	287851	373271	542512	554315	409398	CPD-8259	CPD-8259 [ C11 H13 N O6, tgt=69.86, overall=69.86 ]			(260.0873, 2686.4065)(241.2751, 20161.484)(258.39767, 9125.26)(258.08554, 3464.5166)(258.0957, 369.725)(241.1985, 12723.019)(242.0856, 2081.9)(273.29926, 13639.847)(274.48624, 2479.0664)(255.0985, 19082.297)(256.10312, 2250.855)(281.0674, 20268.328)(282.0813, 2359.47)(261.05493, 20298.523)(262.0571, 505.69)
D-SEDOHEPTULOSE-1-7-P2	87998	93305	102506	94867	94247	98212	84257	78217	99207	104126	101397	101590	112747	108976	1	1	1	107617	103111	107985	87037	80943	81613	87301	D-SEDOHEPTULOSE-1-7-P2	D-SEDOHEPTULOSE-1-7-P2 [ C7 H12 O13 P2, tgt=20.30, overall=20.30 ]			(366.97333, 791.6728)(368.9844, 461.72)(351.9896, 439.3)(370.95966, 6848.6133)(371.959, 2300.5146)
CPD-8258	1	1	78625	81954	84667	118565	1	1	1	1	1	1	1	1	1	1	1	1	1	1	1	1	1	1	CPD-8258	CPD-8258 [ C24 H42 O21, tgt= ]			(667.24744, 3072.2751)(651.21185, 14732.115)(652.2149, 3916.4924)(653.2156, 1052.1033)
CPD-8255	1	1	78625	81954	84667	118565	1	1	1	1	1	1	1	1	1	1	1	1	1	1	1	1	1	1	CPD-8255	CPD-8255 [ C24 H42 O21, tgt= ]			(667.24744, 3072.2751)(651.21185, 14732.115)(652.2149, 3916.4924)(653.2156, 1052.1033)
CPD-8256	236538	242764	224525	236619	220111	212855	1	1	1	1	1	1	1	1	1	1	1	211063	311567	246177	1	1	1	1	CPD-8256	CPD-8256 [ C18H32O16, tgt= ]			(487.15176, 2679.294)(509.16733, 3599.1633)(509.21854, 1355.3787)
CPD-8254	236538	242764	224525	236619	220111	212855	1	1	1	1	1	1	1	1	1	1	1	211063	311567	246177	1	1	1	1	CPD-8254	CPD-8254 [ C18H32O16, tgt= ]			(487.15176, 2679.294)(509.16733, 3599.1633)(509.21854, 1355.3787)
91018-TRIHYDROXYSTEARATE	1	6281556	7473488	7459239	5362339	5384921	8123333	8068764	5310632	5349664	5143993	4970944	5273859	5410601	9647893	9726572	5519893	5429432	7053011	7016237	6526744	6438032	8813945	8906750	91018-TRIHYDROXYSTEARATE	91018-TRIHYDROXYSTEARATE [ C18 H35 O5, tgt=53.85, overall=53.85 ]			(313.23352, 26064.35)(314.23672, 4427.7085)(349.27325, 36739.3)(350.27524, 1238.38)(331.2621, 1053.1733)(354.2301, 358642.75)(355.23132, 57286.402)(356.23343, 6013.5205)
CPD-9716	5919894	1	1	1	533517	527625	1	1	1237519	1205049	1690765	1233852	2090687	1	823915	4529885	415652	2339907	1	1	5447720	2093801	3348419	560288	CPD-9716	CPD-9716 [ C19H18O7, tgt= ]			(361.11728, 2080.1)(342.21213, 1378.17)(342.1085, 166.15)(345.1139, 31270.41)(360.4448, 6996.8633)(361.7806, 493.3867)(343.909, 16285.9375)(346.11896, 4248.918)(376.6421, 4159.648)(378.1466, 259.11)(360.00836, 8938.885)(361.13345, 1530.4913)(361.1344, 126.34)(363.1366, 778.33)(382.34628, 5673.673)(382.90543, 6632.888)(385.1037, 2402.005)(365.7321, 6070.8735)(367.0933, 500.20334)
CPD-9710	135450	134892	202460	206204	191651	191714	186055	185645	195783	199375	258890	245567	78241	1	1	1	170287	166672	345892	330989	100708	94285	384111	381638	CPD-9710	CPD-9710 [ C18 H14 O7, tgt=65.43, overall=65.43 ]			(342.57507, 11794.365)(343.08215, 8953.635)(342.29047, 10969.822)(343.10056, 3192.5508)(344.09833, 1626.7994)
CPD-8268	1427140	2712635	1	22706632	31900000	2428059	1255953	1140726	33016552	32300776	30354366	30158814	27951766	2559110	11966255	12045318	27058368	1271036	29637524	29396820	2933900	24238920	29004612	27878798	CPD-8268	CPD-8268 [ C39 H71 O8 P, tgt=69.72, overall=69.72 ]			(699.2235, 191732.78)(700.475, 106166.15)(701.88184, 43904.31)(703.0883, 22970.383)(703.7496, 56537.973)(704.5021, 22360.303)(680.49536, 2333.992)(703.5021, 20426.828)(704.5052, 8685.727)(705.5076, 1873.5901)(681.4901, 69640.79)(682.49097, 25569.021)(718.0733, 491.1144)(722.5387, 336.715)(702.5263, 7734.51)(726.2861, 8238.266)(725.5072, 7144.0205)(727.5115, 965.61)(705.47797, 25014.03)(706.55365,…
CPD-9711	1094572	1166538	633238	389932	1210387	764594	187845	191017	1423917	1917758	482993	2222013	1389849	420477	575078	232961	1070450	1214894	1081833	1036746	647356	611509	710005	858715	CPD-9711	CPD-9711 [ C23 H24 O7, tgt=77.14, overall=77.14 ]			(416.08246, 6796.3496)(415.66302, 2083.925)(396.91965, 10707.948)(398.27185, 2128.9111)(399.15436, 4351.5513)(417.16693, 17577.367)(418.57294, 3281.724)(419.17386, 857.745)(398.81937, 2913.8953)(399.7605, 1690.992)(400.16608, 166.235)(430.68298, 6699.8027)(431.6834, 3393.3477)(432.184, 585.51)(413.59384, 6289.4907)(414.28003, 4323.713)(415.1874, 8854.735)(416.1924, 932.61914)(437.69464, 5907.703)…
GMP	929261	950344	618447	606862	232643	230132	399930	403279	1	1	1	82710	102380	1	132745	130601	543574	547182	234459	238433	154270	164487	1	78887	GMP	GMP [ C10 H12 N5 O8 P, tgt=48.06, overall=48.06 ]			(343.03537, 22290.775)(344.03857, 4373.3354)(345.03262, 4433.0576)(367.01434, 3737.495)
RIBITOL	256671	1	1	1	301151	253351	1	1	552420	685333	1	312157	1	236301	1	1	409407	348960	1	1	330207	1	1	1	RIBITOL	RIBITOL [ C5H12O5, tgt= ]			(152.06601, 952.6188)(135.45993, 79245.516)(137.06294, 13557.961)(156.18016, 14056.372)(138.07492, 2108.4268)(140.07846, 2483.145)(171.51088, 3554.6978)(174.1137, 1045.73)(156.09982, 395.40625)(175.05444, 2867.1821)(158.04875, 425.77777)
CPD-1903	1205077	1410285	1662857	1610443	1037073	1023349	1777933	1787412	1210336	1197336	1044233	1051849	1138373	1149601	2283061	2308304	1257236	1270991	1661456	1669311	1444719	1437332	2055687	2055721	CPD-1903	CPD-1903 [ C10 H18 O, tgt=86.17, overall=86.17 ]			(137.13089, 2585.5884)(177.1255, 50593.594)(178.1285, 5923.5527)(159.11488, 41898.21)(160.11809, 4555.281)
CPD-1909	1205077	1410285	1662857	1610443	1037073	1023349	1777933	1787412	1210336	1197336	1044233	1051849	1138373	1149601	2283061	2308304	1257236	1270991	1661456	1669311	1444719	1437332	2055687	2055721	CPD-1909	CPD-1909 [ C10 H18 O, tgt=86.17, overall=86.17 ]			(137.13089, 2585.5884)(177.1255, 50593.594)(178.1285, 5923.5527)(159.11488, 41898.21)(160.11809, 4555.281)
CPD-1908	1205077	1410285	1662857	1610443	1037073	1023349	1777933	1787412	1210336	1197336	1044233	1051849	1138373	1149601	2283061	2308304	1257236	1270991	1661456	1669311	1444719	1437332	2055687	2055721	CPD-1908	CPD-1908 [ C10 H18 O, tgt=86.17, overall=86.17 ]			(137.13089, 2585.5884)(177.1255, 50593.594)(178.1285, 5923.5527)(159.11488, 41898.21)(160.11809, 4555.281)
CPD-8264	731068	744882	1796402	2566372	1181599	683500	690619	641930	2355404	1691724	736688	782179	377085	797006	328276	387654	614697	736634	684674	1556724	1699543	1668949	2278616	780754	CPD-8264	CPD-8264 [ C37 H69 O8 P, tgt=69.04, overall=69.04 ]			(673.063, 3093.7236)(674.9738, 4589.295)(676.9696, 7796.0254)(678.4808, 5430.525)(657.7567, 76679.79)(660.47644, 38119.207)(673.8326, 6136.903)(675.1456, 1471.81)(678.4797, 1936.84)(655.48157, 44805.582)(656.4848, 18023.225)(657.48834, 3788.1316)(690.4946, 11314.848)(691.493, 3109.3635)(692.5039, 1177.9834)(673.0859, 1841.2859)(674.49445, 380.655)(698.32086, 121207.13)(700.0008, 91750.2)(701.0002…
CORTISOL	1	910775	1914724	2137284	666397	654640	2489917	2508835	688316	762725	745718	1	1828635	1865163	1169468	2954824	4862621	5031039	504464	478033	2065401	1552444	487728	620910	CORTISOL	CORTISOL [ C21 H30 O5, tgt=56.65, overall=56.65 ]			(345.03323, 5578.3433)(346.53882, 2458.0667)(347.21472, 12548.005)(348.21948, 518.75)(386.0611, 6968.2773)(387.2067, 1842.03)(345.19968, 57938.0)(346.20233, 10784.76)(380.91812, 13493.607)(381.9682, 2892.6492)(383.24808, 338.75287)(363.20923, 45745.48)(364.21213, 7205.033)(369.79938, 19615.588)(371.4496, 3432.6924)(366.30145, 13035.139)
CPD-9727	1	1	1	477326	481427	496491	501005	485907	205385	1	235613	250762	1	1	585184	470963	520697	558170	1	1	773273	854367	838906	793914	CPD-9727	CPD-9727 [ C5 H7 O4, tgt=30.92, overall=30.92 ]			(131.03206, 929.1882)(134.04478, 1224.0879)(115.03756, 4093.4026)(119.04651, 8764.87)(150.82584, 5094.3022)(154.08366, 2254.4358)(133.6239, 61247.07)(136.0732, 205893.19)(154.0278, 142.09)
CPD-9728	724200	741841	783667	780171	1062785	1060720	622623	616658	1036897	2881014	1060850	2503882	569794	578505	549471	4064570	1020156	2617526	933180	924266	730779	739189	2725745	893525	CPD-9728	CPD-9728 [ C51 H72 O2, tgt=80.15, overall=80.15 ]			(716.55817, 55455.89)(717.561, 23235.3)(718.56335, 5124.7725)(700.1304, 45751.2)(701.45044, 20320.781)(702.5529, 4507.0747)(716.5572, 51244.51)(717.5599, 21635.15)(718.5624, 4679.22)(743.5254, 48694.926)(744.5281, 18900.658)
DIETHYLPYROCARBONATE	1596397	4566396	1933804	2596771	1967096	4201308	9642941	1748328	5838305	3246129	3004478	1529699	1375721	1524003	2330424	5268072	1727914	1470404	3495114	13238151	11510640	495692	3225914	2485262	DIETHYLPYROCARBONATE	DIETHYLPYROCARBONATE [ C6 H10 O5, tgt=74.89, overall=74.89 ]			(163.05737, 2363.5515)(165.39137, 983.94336)(144.23367, 14537.335)(146.046, 499.3)(148.0481, 759.5)(145.04799, 80055.92)(146.05246, 6138.461)(147.0502, 928.485)(180.08516, 3023.8982)(181.08716, 271.2425)(164.2894, 388863.9)(166.0851, 583271.7)(185.70811, 18036.021)(167.36397, 2711.6956)(170.0417, 364.71)
GLN	1	2059110	1348570	1720393	1530161	1519387	1503462	1215799	1051297	1053750	1103906	1	1395744	1223226	1124635	982917	1023669	1224500	774520	935555	1266947	1342021	1484385	1379170	GLN	GLN [ C5 H10 N2 O3, tgt=78.30, overall=78.30 ]			(147.07555, 42179.203)(148.07741, 1727.8782)(134.08011, 252.14)(170.92677, 5100.7363)(173.33849, 8398.17)(174.06903, 2757.6494)
GLT	1298477	1219783	543013	690714	1536424	1668367	573674	394627	352682	1012726	1917319	500784	639199	644803	336589	300999	436391	362870	293245	268685	231599	2075831	283524	309573	GLT	GLT [ C5 H8 N O4, tgt=80.90, overall=80.90 ]			(149.25241, 116090.68)(149.8525, 9301.275)(128.78734, 2052.8174)(132.04405, 387.575)(148.05952, 21293.82)(150.05777, 12599.515)(151.0587, 533.82)(130.13951, 106343.49)(131.54993, 21077.14)(132.3376, 1195.2887)(134.05508, 374.79102)(166.03903, 970750.25)(167.08789, 131500.22)(168.09027, 14575.24)(169.09424, 4105.252)(147.07484, 80715.195)(148.07364, 4654.625)(169.83606, 2733.7358)(170.042, 174.26)…
ASCORBATE	2041027	1286628	901366	2028942	1244347	598201	2169013	846463	2511273	979301	1137532	1207460	1788961	689330	678049	1859004	4365302	1848108	10118700	450845	9286942	1452531	763352	661300	ASCORBATE	ASCORBATE [ C6 H7 O6, tgt=45.17, overall=45.17 ]			(176.7129, 4832.6855)(177.69539, 6764.402)(178.03493, 719.645)(157.0131, 29564.537)(158.01532, 3901.125)(177.78873, 296.33252)(161.03087, 760.82367)(163.03645, 2693.85)(197.94865, 1926.7113)(178.0574, 7062.05)(198.73192, 2115.5286)(182.01245, 200.655)(183.0085, 133.51)
CPD-9735	154100	154383	189347	203182	113297	113141	299649	301570	174213	176814	104564	98836	164011	173430	395755	337115	139420	148727	278187	265219	193509	197028	244746	236404	CPD-9735	CPD-9735 [ C6 H5 O3, tgt=53.25, overall=53.25 ]			(128.03075, 1665.63)(127.03721, 43863.613)(128.03583, 1794.3068)(109.52775, 10215.133)(113.03345, 74031.21)(144.0624, 7200.3184)(127.42925, 2423.9846)(151.0177, 392.14)
CREATINE-P	237868	245886	255669	254122	304081	275575	195794	203481	314855	336042	312689	314218	86221	328434	1	185988	151995	164160	150289	146122	158726	137356	132563	144247	CREATINE-P	CREATINE-P [ C4 H8 N3 O5 P, tgt=45.31, overall=45.31 ]			(211.0257, 1727.273)(197.0255, 5787.54)(227.0556, 9980.4795)(214.05298, 1034.105)(219.0154, 204.12)
CPD-9736	1	1	1	1	1	949386	1	1	2745433	1	1	1	1	1	2744470	7966668	73596	1847235	1	1	1	1	5698966	4002182	CPD-9736	CPD-9736 [ C8H8O5, tgt= ]			(184.28322, 6835.532)(167.69753, 3392.4734)(169.0325, 3139.17)(185.03976, 19745.947)(167.03047, 1139.366)(202.06804, 3620.881)(184.93733, 17331.66)(186.56783, 5308.852)(187.56816, 34229.56)(188.5694, 22426.82)(189.06981, 7486.707)(190.01419, 21.65)
CPD-8204	23146808	1	27059740	27392652	10141014	10692771	47190108	47384872	18447976	18963262	13313358	13490721	30970380	30797936	46463328	47323744	29941656	30269928	39877400	39800684	26941036	26985160	27276820	27347428	CPD-8204	CPD-8204 [ C18 H31 O3, tgt=90.15, overall=90.15 ]			(295.35602, 1156.8619)(277.21442, 1013374.94)(278.2167, 231573.33)(279.2217, 28744.775)(280.22757, 1956.064)(297.23627, 1447.6604)(313.26917, 3426.9722)(318.2083, 85142.78)(319.2136, 12146.119)(320.2187, 813.8)(301.21146, 2410.7356)
CPD-9734	367745	328919	397682	380647	416724	340860	354123	307293	340082	363096	393025	389114	391591	388139	318071	241197	355671	390971	410295	450813	353776	280746	322693	338041	CPD-9734	CPD-9734 [ C5 H3 O3, tgt=44.89, overall=44.89 ]			(111.00973, 27416.99)(112.00631, 23775.531)(113.0069, 845.62665)(115.02115, 2125.345)(130.92044, 13032.362)(131.29468, 7179.54)(113.03577, 3112.245)(115.0385, 680.0309)(118.19351, 1018.1827)
CPD-8203	2356794	1	1	1	2096482	2046603	1	1	2688603	2679441	1	2625758	2803672	2848066	1	1	1	1977167	2676711	1	1	1	2738952	1	CPD-8203	CPD-8203 [ C18H31O2, tgt= ]			(279.22833, 10792.374)(280.23175, 531.485)(261.21838, 61872.9)(262.22165, 11290.216)(263.231, 916.0456)(298.26968, 428.95667)
CPD-9739	704404	743010	716289	686733	1	764844	664327	730410	800814	2180619	1000347	2037830	1	810597	91651	181928	295780	328441	974029	96039	660257	376799	571105	1	CPD-9739	CPD-9739 [ C7 H7 O3, tgt=49.73, overall=49.73 ]			(141.20839, 24234.21)(142.05016, 7496.79)(124.03749, 25321.477)(125.03846, 2246.2974)(141.43758, 9389.822)(142.0504, 7168.7163)(123.20653, 51055.406)(124.289215, 7286.228)(157.28299, 41015.094)(158.16493, 7481.8833)(159.06711, 4041.215)(139.27193, 9590.746)(140.0645, 1616.85)(165.13327, 675.27893)(166.03479, 780.615)(147.0232, 13335.285)
13-HYDROPEROXYOCTADECA-911-DIENOATE	13110940	13559976	18934572	19069290	11618469	11721375	22844562	23051564	20672296	19541084	15234539	15298049	16486478	16312554	28654950	28688954	15879458	15650302	27641110	29063592	19590182	21808800	28779050	28815334	13-HYDROPEROXYOCTADECA-911-DIENOATE	13-HYDROPEROXYOCTADECA-911-DIENOATE [ C18 H31 O4, tgt=84.74, overall=84.74 ]			(311.21805, 111883.49)(312.22122, 19798.611)(313.2225, 1858.2544)(293.20944, 781733.5)(294.2114, 174402.67)(295.21442, 20989.498)(296.217, 1372.4901)
CPD-9737	1735817	1377592	1689990	1	270419	949386	1085509	1	2745433	1	753777	1208105	417515	629279	2744470	7966668	73596	1847235	551613	758720	1568104	822850	5698966	4002182	CPD-9737	CPD-9737 [ C8 H8 O5, tgt=58.22, overall=58.22 ]			(184.8618, 15825.09)(167.53029, 2672.365)(169.0325, 3139.17)(185.03976, 19745.947)(167.89067, 1022.60144)(202.5137, 2841.471)(185.01561, 48003.83)(186.22545, 12971.172)(187.56938, 19771.22)(188.64119, 77965.38)(189.07066, 26878.861)(211.0302, 127.6)(192.02228, 46.77)
CPD-9738	220917	232016	112110	115631	215565	97649	250180	74887	81251	82104	103541	271367	1	318061	186884	154096	96322	321881	123506	175622	278354	107041	232333	72089	CPD-9738	CPD-9738 [ C8 H6 O5, tgt=47.52, overall=47.52 ]			(183.77756, 8493.19)(186.0339, 20779.754)(187.03047, 4163.9375)(167.4924, 11592.726)(168.91342, 2794.3088)(169.027, 2630.04)(183.90544, 7602.7666)(185.60545, 28220.652)(187.18184, 4072.2585)(188.04103, 5164.22)(167.52536, 4551.4673)(183.0493, 6500.3037)(184.0543, 613.03)(206.85976, 2014.0054)(188.55771, 4815.4014)(191.01555, 850.29504)
CPD-19897	4078725	4288935	6766407	6955736	2143358	2238499	1547192	1678437	2825744	2652879	1	2155465	4262224	4214954	2884403	2961267	3831593	4157016	1326661	6334673	4237435	4106685	5107876	5083556	CPD-19897	CPD-19897 [ C22 H29 N2 O3, tgt=68.83, overall=68.83 ]			(369.53088, 1254.6345)(370.2196, 143.1)(351.20975, 107393.66)(352.21313, 19563.305)(371.9504, 12088.814)(373.24127, 4852.1753)(374.2446, 858.04)(357.2375, 1549.2639)(387.24762, 28751.125)(388.25104, 6369.77)(389.25516, 708.47595)(369.24097, 6960.612)(370.24313, 1499.884)(371.2396, 1131.09)(394.07465, 1759.2021)(396.60306, 1171.7593)(397.21414, 4086.249)(375.20712, 3114.5667)(379.20212, 8514.847)
CPD-19898	487898	134582	1004220	130092	211289	123558	1086248	1	713252	161344	194936	184814	690198	680761	172830	187578	792177	820235	1	546595	465772	863009	748965	575307	CPD-19898	CPD-19898 [ C21 H27 N2 O3, tgt=41.26, overall=41.26 ]			(359.42914, 11096.411)(360.21292, 6012.2856)(337.63855, 833.8367)(342.211, 534.21)(359.22375, 3830.91)(341.46387, 60467.832)(342.2168, 46296.445)(343.2226, 83420.86)(373.2405, 17506.271)(374.2433, 2688.0432)(356.23428, 34499.645)(356.2333, 6207.8677)(379.39297, 6447.61)(382.40372, 291.89603)(383.21472, 315.87)(362.18716, 6516.817)(363.59076, 10435.424)
CPD-19899	2225939	6015577	3707335	3164125	814748	859004	6309561	6234365	1810665	1777860	970856	1570016	2544326	2314906	4228043	5149574	4402394	3336174	2353618	13312472	6405807	2586927	3971690	4007020	CPD-19899	CPD-19899 [ C22 H29 N2 O4, tgt=80.71, overall=80.71 ]			(385.59946, 2697.7017)(387.2067, 1365.3)(367.20386, 39315.895)(368.20206, 9047.464)(369.21103, 568.0417)(386.58093, 9308.219)(387.20554, 2281.065)(373.21295, 1079.8575)(404.25806, 43.33)(407.2577, 100.57)(386.24942, 1321.5648)(388.9933, 3063.42)(389.57913, 3276.7366)(390.2479, 112.32)(411.12912, 1208.6725)(412.47162, 2233.564)(412.20792, 1034.9767)(394.0209, 3827.8713)(394.7046, 2223.455)(394.192…
PRO	4951637	1	3707567	3455276	1	4431824	3678013	6410777	6020341	1	3866341	3437297	1	1	4715346	5557376	3567438	3861063	4287878	4038617	4780222	5466313	4768997	1	PRO	PRO [ C5 H9 N O2, tgt=78.56, overall=78.56 ]			(119.07124, 5112.0376)(101.05969, 436.71835)(116.069405, 65530.582)(117.072334, 2450.8193)(118.0656, 370.83)(102.67272, 943.01935)(135.09975, 1388.9717)(115.75297, 181.66667)(138.05287, 37558.684)(139.0556, 12390.03)(123.05142, 18225.04)
CPD-19891	2591181	2230684	3891693	3960760	2355170	2321263	4976386	4794980	2990229	2948844	4007779	2256270	3691011	3622312	4475429	4553964	1793973	1736225	4891568	4889624	4672952	4070888	5476888	5476382	CPD-19891	CPD-19891 [ C21 H25 N2 O3, tgt=60.27, overall=60.27 ]			(355.1823, 945.07855)(357.1901, 872.13)(335.57993, 53812.332)(336.583, 8900.247)(337.18494, 1033.0337)(359.21298, 283.81332)(340.70184, 4142.4526)(341.207, 13507.48)(373.72552, 2198.4678)(356.0683, 2170.8213)(356.21652, 544.51715)(378.52408, 5680.1294)(381.19583, 18106.633)(361.91873, 42986.363)(359.66086, 9293.095)(360.1577, 3274.0)(361.1582, 236.0)
CPD-19892	1235889	1235255	1524724	1	1151026	1157912	1304906	1336023	362540	369257	1010179	962545	515424	340237	13029671	12763519	1258366	700165	1361840	1398322	621022	1057292	652839	565766	CPD-19892	CPD-19892 [ C22 H27 N2 O4, tgt=73.82, overall=73.82 ]			(384.12323, 29685.404)(384.20163, 7441.9443)(385.20856, 378.104)(365.18817, 32135.588)(366.19055, 5409.465)(367.1945, 654.36)(385.46616, 5599.2754)(366.19388, 17992.82)(367.1962, 7615.81)(368.2025, 393.72)(404.14188, 3218.4077)(404.234, 237.12)(383.216, 138642.2)(384.22043, 43312.68)(385.21848, 17188.941)(411.19092, 5355.7646)(388.17892, 640.5533)
CPD-19895	1	1196015	1	1	496546	675947	1	697052	1	1	999230	1	1161368	1224844	320108	1624420	1658260	1642900	571436	655713	1190154	1185172	1404536	1402437	CPD-19895	CPD-19895 [ C24H31N2O5, tgt= ]			(430.79614, 1047.9366)(410.22296, 9231.725)(410.2202, 4081.86)(431.24338, 1911.0625)(411.23248, 1351.695)(413.2214, 77.26)(445.25912, 9548.601)(446.26132, 1257.6609)(427.2593, 906.43)(452.1407, 925.9592)(454.54935, 3984.4685)(455.21555, 8666.555)
DEOXYCYTIDINE	511962	476755	1757891	380667	456673	309911	817140	692827	447320	470315	1	602931	491442	1	534625	560254	1007613	991607	781774	810640	561903	567471	680592	629750	DEOXYCYTIDINE	DEOXYCYTIDINE [ C9 H13 N3 O4, tgt=74.72, overall=74.72 ]			(227.08733, 3090.0405)(228.09204, 1857.935)(229.0985, 171.04)(209.07838, 10920.299)(210.08139, 1939.0188)(210.756, 7487.094)(212.09225, 428.285)(215.0941, 3891.27)(247.01741, 2935.55)(249.47289, 436.21335)(229.42572, 542.8716)(231.11905, 1865.7)(251.80286, 1460.5272)(232.93015, 3436.3928)(233.76346, 954.94)(234.069, 378.36)
CPD-9745	938012	2548311	8776078	2713780	2252110	2444221	14282346	4755481	7641020	14554916	2673636	2676776	3997765	4232807	9849707	11332311	4965751	3053030	13657108	2162272	5556976	5912974	5461988	9991400	CPD-9745	CPD-9745 [ C26 H31 O5, tgt=32.00, overall=32.00 ]			(423.42773, 15079.908)(424.43073, 1650.7789)(408.51617, 8882.984)(406.9287, 3884.0012)(407.13144, 4418.55)(441.25613, 4275.0757)(423.9597, 35942.027)(424.73575, 15271.872)(449.88623, 19396.816)(450.22302, 5832.9253)(449.2129, 3029.34)(429.3281, 1820.4486)(431.49902, 14254.892)(432.217, 2792.3567)
CPD-8216	1796591	1757406	1708114	1369682	3084627	3099408	1360773	1332512	5980366	6135033	9192481	9161648	4558391	4696129	361870	346867	5556980	5622009	1740406	1589633	5829905	5895506	6122875	6050874	CPD-8216	CPD-8216 [ C15 H10 O4, tgt=56.58, overall=56.58 ]			(257.06525, 3786.076)(258.06982, 6864.184)(239.0496, 341.547)(257.25186, 4646.1846)(258.06992, 11563.499)(239.0649, 102.81)(275.47513, 2641.9702)(277.04218, 8779.167)(277.1009, 13523.94)(254.58487, 7988.6987)(255.08647, 390.02002)(259.03934, 73498.02)(260.04276, 6259.9873)(261.02576, 356.005)
IPRONIAZID	969066	972477	1364031	1376218	1079812	1081457	1204319	1201266	1639869	1654303	1518263	1507063	1018472	1015581	738083	735808	1145260	1155621	1390359	1403696	1247099	1256074	1215640	1232056	IPRONIAZID	IPRONIAZID [ C9 H13 N3 O, tgt=82.95, overall=82.95 ]			(179.10478, 35754.527)(180.10681, 3767.7722)(181.11896, 260.21167)(161.09412, 6573.8354)(181.11949, 1808.8911)
10-BETA-HYDROXYTAXA-42011-DIEN-5-ALPH	40654884	43628824	1	55733136	36602500	40194124	67713448	67715240	57150624	58900244	49222968	49045708	48920192	48474932	72714960	68002160	47430484	48353132	70300240	70520944	54337916	55098328	64939052	67118304	10-BETA-HYDROXYTAXA-42011-DIEN-5-ALPH	10-BETA-HYDROXYTAXA-42011-DIEN-5-ALPH [ C22 H34 O3, tgt=59.51, overall=59.51 ]			(346.25525, 302057.6)(347.25778, 61951.887)(348.25916, 9063.678)(349.26135, 612.4075)(328.244, 22188.307)(329.24292, 4802.1426)
CPD-9743	8903170	5369921	8971635	5813551	2167501	6741605	2199546	3344205	3723830	3691903	2951546	3425899	403229	1	416308	422630	453253	1	583176	578628	411166	405328	480898	484109	CPD-9743	CPD-9743 [ C25 H29 O5, tgt=70.99, overall=70.99 ]			(412.36697, 6120.8813)(413.2096, 545.27997)(414.2186, 453.11)(391.1888, 51657.254)(392.19144, 10263.185)(393.19736, 2388.288)(410.1967, 902.72)(394.20102, 3447.3633)(397.20523, 7125.5547)(431.40997, 8503.262)(432.38922, 2671.6675)(432.248, 768.0)(414.50793, 2537.9478)(434.44833, 1359.2562)(436.45703, 4425.335)(414.8412, 879.9633)(419.19516, 758.51)
PHENYLHYDRAZINE	276758	237547	174478	108988	167624	280349	287913	238395	1	1	1	1	196370	146100	341188	1	350692	361115	232719	266118	343406	505657	424221	127925	PHENYLHYDRAZINE	PHENYLHYDRAZINE [ C6 H8 N2, tgt=48.95, overall=48.95 ]			(112.07622, 1261.15)(112.085106, 15486.508)(113.9319, 3754.072)(114.09017, 4468.0835)(128.05278, 3222.3462)(131.11609, 7383.2944)(136.07332, 222722.6)
CPD-7609	1969941	1941787	1904766	1931932	2103250	2092008	1672437	1706018	2463505	2419895	2512561	2516022	1	1	1	1691022	2064858	2080930	2154390	1	2009740	1957091	2287800	2219971	CPD-7609	CPD-7609 [ C30 H50 O2, tgt=80.56, overall=80.56 ]			(466.3664, 5876.726)(468.97696, 71951.12)(469.98218, 70650.94)(470.98486, 16626.875)(471.38556, 5312.8975)(464.4249, 62603.1)(465.9292, 9309.407)(466.43036, 2103.24)(447.39835, 26092.463)(448.40152, 7195.257)
CPD-9749	300667	268795	442725	322495	315584	274316	942015	908084	174495	1119292	190402	178293	292962	250963	2068069	221335	344628	346943	333262	335999	1848886	1872220	143925	151394	CPD-9749	CPD-9749 [ C15 H15 O5, tgt=54.07, overall=54.07 ]			(275.31033, 1836.5234)(279.1008, 161.61)(257.08206, 5977.8267)(258.09204, 744.19165)(277.2866, 24840.914)(278.1073, 4425.168)(279.11493, 398.45)(259.0911, 2251.1423)(262.09445, 306.93335)(298.1457, 172.64)(278.4523, 8954.744)(276.11005, 4575.6504)(298.637, 4586.474)(301.0971, 544.75)(282.33987, 4093.7688)(284.0809, 1787.8433)(285.082, 1992.37)
CPD-7608	1969941	1941787	1904766	1931932	2103250	2092008	1672437	1706018	2463505	2419895	2512561	2516022	1	1	1	1691022	2064858	2080930	2154390	1	2009740	1957091	2287800	2219971	CPD-7608	CPD-7608 [ C30 H50 O2, tgt=80.56, overall=80.56 ]			(466.3664, 5876.726)(468.97696, 71951.12)(469.98218, 70650.94)(470.98486, 16626.875)(471.38556, 5312.8975)(464.4249, 62603.1)(465.9292, 9309.407)(466.43036, 2103.24)(447.39835, 26092.463)(448.40152, 7195.257)
CONIFERYL-ALDEHYDE	92949	178277	240286	244211	227418	230714	192970	764752	208195	461397	823535	174292	169066	287648	880629	729418	272929	308167	769695	370116	2206055	455096	280717	286690	CONIFERYL-ALDEHYDE	CONIFERYL-ALDEHYDE [ C10 H10 O3, tgt=80.36, overall=80.36 ]			(182.52011, 3497.7666)(182.0775, 9989.58)(161.10507, 4186.5376)(161.0639, 215.95)(181.34373, 36078.375)(182.98972, 5514.78)(183.0813, 641.86)(162.65355, 5928.919)(162.06078, 398.93335)(163.0575, 985.93)(196.09673, 4528.5728)(197.09482, 6195.767)(181.68376, 2694.879)(182.0965, 1744.0)(204.72577, 4016.6597)(186.84972, 673.57605)
ISOORIENTIN	233710	210818	277560	293804	488831	491550	1	1	1	1	1	1	202033	1	1	1	349323	346629	164795	165136	1	1	1	1	ISOORIENTIN	ISOORIENTIN [ C21 H19 O11, tgt= ]			(448.43237, 1794.7935)(429.07996, 13596.246)(430.08252, 1775.2966)(431.0962, 741.46)(433.1105, 1629.78)(471.15118, 826.01)(449.13153, 470.41397)
CPD-7610	1379196	1375557	1376701	437702	1575228	1610681	1213844	1204447	606938	601992	603636	595263	1175558	1140489	1162586	1163825	1601526	1619067	530907	506513	1338863	454761	1522028	1539911	CPD-7610	CPD-7610 [ C30 H50 O3, tgt=75.00, overall=75.00 ]			(463.39252, 3496.5637)(441.36633, 8470.525)(442.36618, 2101.8933)(480.41937, 22437.354)(481.42218, 6165.5454)(483.87125, 140202.66)(484.9581, 27751.967)(485.9579, 2025.8838)(487.3798, 363.43)(467.36282, 5138.2544)(468.37, 4022.05)
CPD-9754	1	311356	632670	634585	474276	465967	416299	413907	1043683	1000875	931212	939493	1	1	379907	376802	579861	592421	711918	882100	805565	852073	743532	749427	CPD-9754	CPD-9754 [ C15 H18 O3, tgt=78.58, overall=78.58 ]			(246.95978, 8830.713)(248.13086, 1042.3828)(228.22229, 3507.9187)(229.29698, 731.9491)(247.12769, 14492.418)(248.1308, 1660.7719)(249.1453, 335.56)(233.13466, 1083.3992)(266.22226, 13700.716)(267.52347, 3626.2979)(269.17166, 7981.3086)(251.1611, 546.0201)(269.1117, 1474.22)(253.31993, 11839.351)(254.11157, 1340.1488)(255.11246, 135.48)
CPD-7612	16915460	2549714	14552359	1855390	3081460	3241480	2188034	2430747	22254794	22700120	19808314	3930048	1095939	1292851	2150689	2399383	1103164	1149055	1697500	1677683	782603	1044726	1057971	1040788	CPD-7612	CPD-7612 [ C36 H57 O9, tgt=93.86, overall=93.86 ]			(635.20514, 21104.135)(634.4037, 11036.639)(635.40247, 2111.7192)(615.395, 2769.8591)(651.452, 246651.25)(652.4548, 109079.36)(653.45795, 26782.178)(654.46423, 5269.139)(655.47174, 279.09003)(659.405, 281.86)
CPD-9752	962375	972907	366588	371602	423117	427884	1379882	1376338	1280238	176186	212856	292390	859664	911185	2448251	2480399	1133733	1175730	300866	293337	1554151	1557039	1871817	1754995	CPD-9752	CPD-9752 [ C15 H18 O2, tgt=55.56, overall=55.56 ]			(232.46931, 1811.1066)(213.65802, 2490.55)(215.46599, 3556.2734)(231.93948, 20259.6)(233.21048, 3110.4514)(213.57094, 15860.436)(215.12848, 3859.3574)(230.7444, 10430.917)(253.11678, 11268.291)(254.11804, 1398.7712)(237.57744, 8919.418)(238.0661, 1012.7077)
CPD-9757	6729306	1	8101840	1	6935522	7117050	8422194	8638198	9039449	1	7558357	7403849	7271186	7261876	1	7656901	7756484	7429422	9079152	8959177	1	7180244	7901512	8311703	CPD-9757	CPD-9757 [ C6 H9 N O2, tgt=73.98, overall=73.98 ]			(128.0691, 14834.771)(109.0498, 965.365)(110.05974, 9885.195)(148.1053, 164.8)(131.67805, 231249.42)(131.85036, 258613.16)(132.1008, 909579.5)(150.05359, 214505.53)(151.05713, 21515.207)(134.04395, 365.66376)
CPD-9758	446322	448118	2026599	578635	778119	773554	428587	435028	3880928	3988708	3029612	2953520	651684	656809	339395	330726	410787	1270802	424351	429741	2257959	2201054	2821768	2865499	CPD-9758	CPD-9758 [ C12 H20 O2, tgt=64.01, overall=64.01 ]			(179.14127, 64560.855)(180.14441, 6931.776)(214.17764, 29812.701)(215.18086, 3547.838)(197.1514, 30212.824)(198.1546, 3176.454)
ADENINE	16087813	15706849	18417848	18192172	13332689	13448462	20241606	20107912	18671528	18714044	15008495	14862355	1	1	1	1	17951086	17791456	1	1	19389890	19534268	1	22228642	ADENINE	ADENINE [ C5 H5 N5, tgt=85.47, overall=85.47 ]			(136.06113, 894712.94)(137.06335, 63948.89)(157.09537, 1111.2391)
CPD-8229	22307612	1	25911156	25883828	9962923	10123520	46107176	52988564	17774892	17688616	12786924	12814504	1704828	1	1	1	28635788	29738240	2256301	1	26286608	27152184	27508558	28576620	CPD-8229	CPD-8229 [ C18 H29 O2, tgt=90.15, overall=90.15 ]			(277.21432, 823719.5)(278.58688, 95615.11)(279.6362, 12856.073)(280.22836, 1163.9049)(259.2025, 14580.477)(260.206, 2140.206)(261.2182, 13133.9375)(262.22162, 1807.6729)(263.2303, 333.88)(277.4569, 100155.53)(301.21143, 2389.634)(283.20193, 3658.981)(284.20575, 265.285)
CPD-8228	22307612	1	25911156	25883828	9962923	10123520	46107176	52988564	17774892	17688616	12786924	12814504	1704828	1	1	1	28635788	29738240	2256301	1	26286608	27152184	27508558	28576620	CPD-8228	CPD-8228 [ C18 H29 O2, tgt=90.15, overall=90.15 ]			(277.21432, 823719.5)(278.58688, 95615.11)(279.6362, 12856.073)(280.22836, 1163.9049)(259.2025, 14580.477)(260.206, 2140.206)(261.2182, 13133.9375)(262.22162, 1807.6729)(263.2303, 333.88)(277.4569, 100155.53)(301.21143, 2389.634)(283.20193, 3658.981)(284.20575, 265.285)
DIHYDROCHELIRUBINE	1666726	1668820	1981895	2005006	2047610	3439883	360420	348627	3429394	320945	3519505	3459504	1196289	970456	1	1	1119899	1186074	1120872	1462838	466511	679588	1	392979	DIHYDROCHELIRUBINE	DIHYDROCHELIRUBINE [ C21 H17 N O5, tgt=58.41, overall=58.41 ]			(365.94693, 1889.7969)(367.31503, 1868.7139)(347.0999, 9158.2295)(348.10297, 1084.2645)(349.1164, 223.79)(368.1208, 931.77)(346.71472, 3649.9922)(348.61194, 1167.2975)(349.78653, 6641.19)(350.12512, 1508.86)(351.1145, 374.115)(381.39844, 3329.3843)(382.28912, 425.93286)(383.1338, 97.12)(363.13684, 9073.927)(364.1407, 1391.8958)(365.1383, 192.92)(388.10666, 2012.0232)(389.315, 4376.698)(390.12125,…
CPD-7618	598223	592914	395559	357131	516464	612612	1	468147	387490	394906	394319	385926	684235	516437	302193	718906	507360	380882	449355	437371	339367	349806	500509	547604	CPD-7618	CPD-7618 [ C10 H15 O2, tgt=47.38, overall=47.38 ]			(168.28368, 11601.388)(168.10678, 1456.9238)(149.95474, 13030.658)(150.09671, 2301.8484)(172.51028, 3072.8005)(173.13034, 3076.685)(152.16418, 3159.4949)(152.1132, 330.12)(186.96176, 970.03906)(188.48497, 4302.2466)(189.1561, 6537.16)(195.11115, 392.45)(174.93799, 4384.3613)
CPD-7619	3385398	3281513	1	1674276	2107462	2333148	83475	1397802	871527	825688	1743175	1692275	4678596	4945315	86277	90824	3319030	3383938	992542	1	2088408	2010419	1697556	1602726	CPD-7619	CPD-7619 [ C7 H13 O2, tgt=83.25, overall=83.25 ]			(130.41174, 77650.53)(131.41461, 7861.5796)(132.41704, 1451403.4)(133.10388, 147086.19)(134.10597, 11549.233)(111.48152, 9449.442)(114.08995, 5559.02)(132.90576, 482257.4)(132.4352, 1048262.3)(133.43913, 93079.16)(134.1058, 9714.8)(112.08519, 15997.073)(113.0886, 745.7967)(149.13103, 225517.77)(150.13417, 24274.291)(154.23438, 3104.5579)(157.09532, 999.09735)(136.07329, 302125.22)(138.68172, 854.…
CPD-9759	819874	276057	932563	206459	271235	833607	708316	725012	397399	388547	1277586	1241220	1636622	1677371	723139	1517061	1312317	200973	1151104	462375	434474	2110238	693599	1125924	CPD-9759	CPD-9759 [ C15 H7 O6, tgt=32.31, overall=32.31 ]			(283.36298, 5601.9746)(265.0607, 13033.105)(266.09393, 2599.1062)(269.0261, 1190.01)(270.032, 2679.55)(286.03964, 5243.502)(286.5008, 2350.4885)(289.0425, 2097.62)(303.73026, 10831.725)(303.52338, 5394.3003)(306.0733, 2951.59)(287.66132, 346.72803)(288.0686, 123.32)(307.01984, 263.41498)(290.89355, 28565.453)(292.26627, 5938.211)(293.0109, 13472.27)
CPD-7614	3245617	2707717	123671	2536115	103372	2471411	1	351119	124030	2199249	1	743560	824786	750284	2144549	1103037	6059467	5940467	125242	2436593	142175	108273	701559	1738910	CPD-7614	CPD-7614 [ C11H8O, tgt= ]			(159.06769, 7023.975)(139.23216, 43908.438)(140.32605, 2805.9326)(141.0551, 609.29004)(159.07266, 10032.258)(159.0674, 6178.78)(140.47418, 14971.94)(142.352, 7028.044)(143.07126, 10616.52)(177.46317, 1363.8846)(178.10506, 2660.4688)(157.98003, 10892.739)(160.09615, 4028.054)(182.05699, 2979.961)(161.40239, 710.4355)
CPD-7615	4888430	4887447	336799	3269130	5230812	577012	307675	209808	474304	3533875	320695	314965	3222535	440252	592851	3220128	2717405	2639579	824660	765435	320542	1456015	1821352	386501	CPD-7615	CPD-7615 [ C11 H7 O2, tgt=59.82, overall=59.82 ]			(175.05232, 1655.1246)(153.33536, 2920.0442)(154.03534, 318.88333)(176.02327, 5782.026)(155.0429, 7734.1475)(156.04602, 4309.661)(191.66068, 7758.454)(193.0875, 228.17)(172.64381, 2858.4004)(173.52034, 1394.44)(195.0334, 2356.0642)(199.04199, 13693.699)(177.67905, 8573.916)(180.0374, 524.105)
CPD-7616	2274644	1752597	278227	3034216	3309165	2332345	2572474	1037752	470157	1580981	820087	2063109	1909997	2036489	3421773	1086335	848925	2055854	1834371	1829530	4472740	3461049	3176516	3029508	CPD-7616	CPD-7616 [ C7 H6 O3, tgt=63.14, overall=63.14 ]			(139.03285, 6425.364)(140.75096, 2651.7058)(141.03784, 4101.4478)(121.02297, 3660.6873)(122.027, 133.54)(142.04852, 835.2)(124.038025, 89191.34)(125.04136, 7187.0176)(160.07346, 530.508)(138.05333, 71545.5)(140.05255, 599.91003)(163.02434, 496.83667)(144.96745, 2848.9338)(146.64569, 9269.685)(147.02345, 6773.537)
44-DIMETHYL-824-CHOLESTADIENOL	1913910	1	2006502	2016914	1956428	1920139	1	1892386	2213274	2086168	1873666	1878860	1	1697223	1	1	1609876	1644905	2129120	2129210	1	1	1804586	1766089	44-DIMETHYL-824-CHOLESTADIENOL	44-DIMETHYL-824-CHOLESTADIENOL [ C29H48O, tgt= ]			(435.35373, 94526.91)(436.3567, 22811.328)(437.3593, 2631.3584)
BERBERINE	458686	461354	1	563746	597237	612858	621335	295664	749337	740971	789506	780070	713429	781653	928936	925151	917124	914019	1340102	1316387	1282032	380060	1	397286	BERBERINE	BERBERINE [ C20 H18 N O4, tgt=47.62, overall=47.62 ]			(318.613, 2473.75)(321.1284, 4272.08)(339.64093, 763.26)(341.1521, 6393.12)(319.30026, 14487.39)(320.41025, 2536.2493)(321.91605, 1792.232)(324.1264, 200.27)(354.91437, 3012.2937)(356.9687, 562.692)(358.17545, 1344.9233)(339.06406, 8960.139)(340.82153, 3621.4224)(340.65424, 4398.01)(360.95264, 2551.3728)(363.62213, 186.7225)(343.2878, 15569.928)(346.11765, 4386.852)
5-10-METHENYL-THF	347756	366050	365237	405105	425324	417109	190449	332502	493497	488029	1504481	1469343	313632	324208	209156	213085	172584	270942	176852	423921	872827	304027	945347	946712	5-10-METHENYL-THF	5-10-METHENYL-THF [ C20 H20 N7 O6, tgt=67.79, overall=67.79 ]			(455.15393, 2963.787)(456.41003, 846.59503)(458.1433, 456.04)(438.47324, 1159.6967)(440.14172, 4561.175)(455.15283, 6057.1367)(456.16483, 1073.9401)(438.39188, 10203.009)(438.50394, 2394.9133)(441.1671, 46054.62)(472.61868, 14202.583)(473.62683, 5363.265)(474.77298, 1369.2343)(456.17847, 674.67395)(458.5109, 1580.32)(480.14972, 235.185)(461.9428, 24013.695)(463.589, 25429.852)(464.134, 21115.406)
CPD-7620	434161	298433	617613	422491	553569	533526	515816	511808	1077320	1097590	1070207	782778	472790	494542	393173	397864	433591	423985	1151327	1500704	550561	551168	557539	744527	CPD-7620	CPD-7620 [ C7 H14 O, tgt=73.04, overall=73.04 ]			(137.09467, 16459.506)(138.09761, 1070.6469)(119.08436, 8933.514)(120.085945, 1261.8334)
4-HYDROXY-3-INDOLYLMETHYL-GLUCOSINOLATE	193063	196899	157293	166614	233542	247525	1	1	96862	1	1	1	137004	144974	1	1	141819	144657	1	1	1	1	1	1	4-HYDROXY-3-INDOLYLMETHYL-GLUCOSINOLATE	4-HYDROXY-3-INDOLYLMETHYL-GLUCOSINOLATE [ C16H19N2O10S2, tgt= ]			(468.5007, 1369.6483)(469.0474, 1559.6328)
CPD-8231	22307612	1	25911156	25883828	9962923	10123520	46107176	52988564	17774892	17688616	12786924	12814504	1704828	1	1	1	28635788	29738240	2256301	1	26286608	27152184	27508558	28576620	CPD-8231	CPD-8231 [ C18 H29 O2, tgt=90.15, overall=90.15 ]			(277.21432, 823719.5)(278.58688, 95615.11)(279.6362, 12856.073)(280.22836, 1163.9049)(259.2025, 14580.477)(260.206, 2140.206)(261.2182, 13133.9375)(262.22162, 1807.6729)(263.2303, 333.88)(277.4569, 100155.53)(301.21143, 2389.634)(283.20193, 3658.981)(284.20575, 265.285)
INDOLE-PROPIONATE	41696280	41355344	28704522	28551932	44125984	44413784	28286746	27696438	29163162	29457028	49671932	49134304	27485906	27800742	27363500	27458542	22843500	22196762	22898492	23295776	13870895	13550398	16872452	16945664	INDOLE-PROPIONATE	INDOLE-PROPIONATE [ C11 H10 N O2, tgt=91.70, overall=91.70 ]			(188.06952, 738661.3)(189.07195, 105885.99)(190.07434, 8708.478)(170.05836, 23037.576)(171.06229, 2046.7858)(193.08388, 6893.4814)(194.08641, 428.16)(172.5951, 2711.5762)(173.07329, 2035.3141)(213.07166, 4991.461)
CPD-4863	11107120	11068142	9240779	55516672	10282239	56145524	9869313	9831592	5428691	5435829	5089353	5146857	9937411	10356975	10103660	10051069	9157008	9049679	7711983	7671443	14764569	1234948	14438086	14323967	CPD-4863	CPD-4863 [ C5 H10 N O4, tgt=78.53, overall=78.53 ]			(148.05946, 29598.736)(149.05942, 2424.7993)(130.04863, 186828.08)(131.05092, 13130.072)(132.044, 287.11)(151.16771, 4153.994)(133.30998, 33803.266)(136.07309, 129660.664)(171.1105, 2766.0027)(151.09349, 445.81058)(173.10947, 942.45416)(175.05539, 1217.917)(153.03952, 7007.9805)(154.03975, 382.275)
CPD-7227	2088738	1952257	2026210	1952705	2017765	2048393	797933	794146	1194784	1225547	1172582	1135804	1357819	1397893	706821	702020	1290673	1324341	983206	986793	848520	837633	809754	824542	CPD-7227	CPD-7227 [ C12 H19 N2 O7, tgt=71.45, overall=71.45 ]			(287.121, 587.61)(287.1251, 14517.59)(288.12628, 1062.405)(323.1507, 709.225)(326.1086, 64388.484)(327.1158, 5799.9785)(328.1077, 968.13007)
CPD-7228	1068421	1067000	1143585	1169320	2518940	2474818	3480506	809196	2103497	2090929	1998450	1521568	913372	855193	1164379	1148632	1783918	1547250	4074609	4137670	1414885	1435497	1576000	1736386	CPD-7228	CPD-7228 [ C12 H17 N2 O7, tgt=86.12, overall=86.12 ]			(301.10284, 25336.938)(302.10446, 2718.351)(283.45645, 63277.215)(284.0944, 11654.043)(305.91714, 750.51996)(284.09595, 43282.156)(285.09546, 6497.3247)(286.09875, 194.1075)(319.42212, 4373.9946)(320.1411, 607.015)(302.4627, 7153.421)(303.63635, 2178.96)(305.1319, 268.25)(325.09378, 6509.409)(327.7157, 1293.5015)(327.09576, 1420.2902)(306.07446, 4113.985)
threo-ds-iso-citrate	2006533	2913418	369029	2986159	702519	489369	1892596	1329622	131005	129600	160824	145532	1015334	2745862	1338345	320202	1217245	100361	10761759	476034	119659	161920	136341	130697	threo-ds-iso-citrate	threo-ds-iso-citrate [ C6 H8 O7, tgt=82.91, overall=82.91 ]			(191.55502, 1351.679)(196.03496, 4298.8203)(175.01779, 24231.154)(176.9551, 15135.687)(191.52234, 2024.9609)(176.00961, 458.3975)(210.62268, 3836.475)(193.5044, 1546.9768)(193.033, 375.72)(214.78981, 48803.09)(216.01877, 3149.5403)(197.60744, 3856.1497)(200.71454, 3240.441)
CPD-10358	1261930	1101847	1	1278304	1226490	1368402	1754927	1612787	1611783	1571299	1178065	1206772	944925	1050104	1	1	1152907	1362819	1	1	1190555	1239124	1191002	1031806	CPD-10358	CPD-10358 [ C15 H14 O7, tgt=56.90, overall=56.90 ]			(306.075, 4759.229)(288.8186, 3878.2275)(307.07864, 25010.836)(308.08218, 2393.8892)(290.08102, 4737.441)(291.0803, 30975.791)(292.08484, 2861.3057)(293.07812, 2339.9468)(327.62216, 4660.5913)(329.0244, 1170.7881)(329.1249, 456.01)(331.1732, 871.762)(332.07193, 623.48285)(312.0653, 586.6)
7-O-BETA-D-APIOFURANOSYL-12-BETA-D-GLU	181591	197510	1474806	168873	2085647	2137220	95342	1	399705	400959	537478	528656	160708	162796	1	1	331423	352578	914452	941287	191522	187539	111906	118368	7-O-BETA-D-APIOFURANOSYL-12-BETA-D-GLU	7-O-BETA-D-APIOFURANOSYL-12-BETA-D-GLU [ C26 H28 O14, tgt=47.18, overall=47.18 ]			(564.13104, 2200.4858)(546.15173, 12296.95)(547.15344, 5685.76)(569.1562, 2229.6233)(566.1579, 375.24)(565.99756, 16555.797)(566.98987, 3804.4373)(567.84357, 1313.1333)(588.1581, 374.14)(575.1585, 234.38)
CPD-1086	1053655	892378	1	1227991	1249642	1062291	1095171	1073060	1014687	989364	1111709	1100443	828629	868542	482319	484419	1008884	1015033	1214416	842158	1113824	1153815	1082607	1060059	CPD-1086	CPD-1086 [ C9 H15 N4 O9 P, tgt=58.85, overall=58.85 ]			(355.06583, 23590.338)(356.0708, 1293.9933)(357.06085, 2672.4)(337.05673, 23887.438)(338.05927, 4652.209)(358.75952, 2361.25)(377.0517, 502.9475)(363.0377, 434.32504)
DIHYDROFOLATE	3858860	3769244	3886730	3899934	3993951	4034491	3392089	3402870	3925367	3900189	3755922	3759474	3747971	3837667	3114111	3095456	3416103	3378370	3690492	3729106	3353693	3378255	3300884	3292574	DIHYDROFOLATE	DIHYDROFOLATE [ C19 H19 N7 O6, tgt=78.03, overall=78.03 ]			(444.77026, 7972.7896)(446.15988, 1680.9479)(425.1382, 75196.78)(426.14066, 13798.602)(427.77164, 8623.562)(428.15723, 2030.3667)(429.15906, 942.395)(441.16736, 92876.04)(442.1704, 18324.178)(443.1639, 6805.925)(467.13477, 1416.3275)
ILE	60609784	58107184	56229784	54068632	57027180	62244404	53880560	54092852	37701096	34680368	55257192	53152136	47345548	52033224	59062544	57419136	45310832	46147500	48957052	48126424	40568256	39364184	43910912	40520432	ILE	ILE [ C6 H13 N O2, tgt=81.31, overall=81.31 ]			(131.0958, 3566.78)(132.10095, 1932723.9)(133.10388, 165884.89)(114.09008, 4920.7085)(115.0844, 378.64)(131.11609, 7601.636)(154.0837, 4373.2417)(155.07701, 424.35165)(136.07332, 309572.94)(137.07526, 3140.7998)
D-CYSTEINE	460885	521244	578941	660407	755937	529635	797137	349391	417969	429534	567408	690007	720471	389958	411665	962132	599213	572110	341276	546992	1933474	804583	883042	563040	D-CYSTEINE	D-CYSTEINE [ C3 H7 N O2 S, tgt=60.34, overall=60.34 ]			(121.188805, 5068.2686)(124.02391, 5509.691)(139.9299, 37345.613)(141.27039, 7553.9883)(142.0504, 6565.9717)(122.29182, 19667.838)(123.290215, 9228.812)(144.80315, 14206.536)(129.87007, 46072.074)(130.87389, 5210.27)(130.99786, 20334.361)
DIHYDROXYINDOLE	904281	21387000	1356750	20877576	1304303	20611522	20428314	20456836	17756598	17413880	20665244	20580276	18797260	19004608	19175312	18843980	18149160	18397636	18686252	18846598	15015543	15067033	17385024	809586	DIHYDROXYINDOLE	DIHYDROXYINDOLE [ C8 H7 N O2, tgt=78.45, overall=78.45 ]			(151.65504, 89180.48)(153.05605, 5170.068)(133.74252, 554.12)(150.05417, 148709.38)(151.05727, 16302.059)(134.0532, 133.57666)(171.59348, 1464.321)(153.08159, 2641.2507)(173.03987, 1088.8639)(154.83255, 239.366)
CPD-7214	333391	317711	375019	1	1	174633	1	1	1	1	1	1	213503	401228	180786	168831	1	195944	1	714467	513390	529942	496085	498435	CPD-7214	CPD-7214 [ C15H11O7, tgt= ]			(305.0609, 451.58)(285.54044, 3159.9624)(304.4659, 619.334)(286.61636, 2044.837)(323.00052, 14662.685)(325.09518, 2838.4556)(326.09082, 1001.90607)(303.07996, 13697.019)(304.08316, 628.8643)(305.073, 211.34)(328.58914, 1380.9209)(330.05496, 903.19)
IMP	1	118226	118197	1	135845	144899	135364	139824	210195	140304	181183	170231	149526	157600	158220	152564	186147	192027	117352	112764	145838	157917	135823	134572	IMP	IMP [ C10 H11 N4 O8 P, tgt=44.87, overall=44.87 ]			(333.0264, 1479.4739)(364.48944, 1093.5336)(348.06604, 21183.334)(349.06924, 3519.1602)(350.06955, 361.645)(369.01474, 3430.03)(351.01187, 3819.6187)
DIHYDROXYPIRIDIN-CPD	364593	184922	165420	162166	270012	379690	1	1	157586	161248	327995	414173	183917	225100	1	1	178115	210147	1	1	142505	193509	149949	1	DIHYDROXYPIRIDIN-CPD	DIHYDROXYPIRIDIN-CPD [ C5 H5 N O2, tgt= ]			(113.03339, 36191.242)(114.03664, 1179.9407)(115.0377, 5494.41)(117.05365, 2811.2893)(134.07945, 9128.202)(112.23314, 24671.555)(135.26361, 3941.638)(139.03238, 4521.389)(117.016914, 767.0475)
CPD-1074	1069051	561077	932218	650304	970112	626069	1314768	523369	1127400	1171589	209890	1	586594	648064	560212	1675730	510880	466291	1196702	1283663	617910	1531426	716037	740551	CPD-1074	CPD-1074 [ C8 H7 N O, tgt=53.89, overall=53.89 ]			(134.60298, 113587.25)(137.0177, 34001.69)(137.0633, 3609.82)(139.0764, 129.25)(117.05384, 3006.85)(120.20034, 9333.581)(121.06313, 13630.927)(156.09987, 614.9047)(134.62628, 7122.2246)(157.2962, 424.8256)(160.05376, 468.0267)(139.20703, 7178.233)(140.97905, 4962.967)(141.0379, 4604.91)
PAMIDRONATE	1489791	1520458	1593002	1552506	1705031	1585130	1490129	1308651	1660265	1646489	1624818	1531410	1578016	1516379	1094859	1185150	1519607	1533957	1510188	1488104	1214040	1129679	1229698	1277977	PAMIDRONATE	PAMIDRONATE [ C3 H10 N O7 P2, tgt=48.15, overall=48.15 ]			(235.99501, 598.7323)(235.0045, 436.84)(221.0033, 1160.4209)(237.77522, 2391.7817)(238.032, 2481.52)(239.0324, 2851.3)(256.9814, 116819.54)(257.98242, 23356.447)(239.9682, 51777.06)(240.9699, 9582.18)
CPD-4841	318874	389113	859759	895419	842834	233754	545638	215065	577834	404969	367940	876384	560904	574285	556624	298910	270775	518147	305364	276261	207527	306811	304046	223849	CPD-4841	CPD-4841 [ C7 H3 N O4, tgt=42.69, overall=42.69 ]			(167.17958, 5229.748)(168.0099, 1155.9633)(146.9936, 11235.588)(166.8825, 11419.806)(168.0149, 1303.06)(151.44289, 944.7321)(152.01643, 1481.8291)(184.61467, 6821.4727)(185.04, 18689.56)(165.20872, 398.72766)(187.99133, 1954.2831)(188.99065, 365.112)(169.9809, 368.4)
CPD-7207	267742	213878	297067	268744	1374988	1359048	322739	270218	1606177	1593450	127608	131092	201462	214389	504346	479111	205454	200645	294671	316339	155075	217722	294033	207879	CPD-7207	CPD-7207 [ C17 H20 O2, tgt=67.99, overall=67.99 ]			(259.92575, 12896.939)(260.15768, 23804.633)(241.89775, 2031.555)(242.1464, 5921.77)(260.15747, 15400.5625)(240.78741, 101343.12)(242.15517, 15747.839)(243.32669, 1749.2622)(244.16154, 1060.312)(274.18054, 8499.351)(275.17523, 738.28406)(258.1771, 570.13165)(279.38553, 2708.1904)(262.67932, 8153.6255)(262.80362, 1588.8168)
UBIQUINONE-2	1176291	1193928	546979	567263	525928	479523	3453101	3430315	1007260	1039555	693666	1053411	388806	402287	3288558	3307333	357903	350975	1626586	356841	1727550	1730751	1551521	1769083	UBIQUINONE-2	UBIQUINONE-2 [ C19 H26 O4, tgt=67.51, overall=67.51 ]			(319.1836, 6039.8696)(321.20056, 1918.2151)(301.17773, 1226.59)(320.69864, 10514.245)(320.194, 3840.6953)(301.51315, 2238.42)(339.31436, 8343.227)(338.21857, 2681.0125)(318.20828, 78749.78)(319.21292, 10805.117)(320.2187, 848.09)(343.18433, 1718.1909)(344.1876, 491.635)
CPD-7204	3636219	3575173	3117638	3167915	4016667	4027750	1345680	1371827	2086782	2104561	2710641	2688247	1175233	1142111	1027754	1024068	1355292	1366245	2001233	1977097	1671335	1744554	1550926	1562281	CPD-7204	CPD-7204 [ C13 H20 O, tgt=60.93, overall=60.93 ]			(193.15674, 88035.21)(194.15991, 10764.423)(175.14452, 36921.223)(176.14531, 6513.1816)(216.64124, 1920.7999)(197.12546, 152.70999)
CPD-10345	451529	454759	591572	594535	910146	900612	1	390198	845788	119436	707150	778614	1188889	1257234	609494	610167	698077	295124	737794	742397	740666	737774	789155	791811	CPD-10345	CPD-10345 [ C27 H29 O14, tgt=33.63, overall=33.63 ]			(579.1769, 6990.79)(580.1804, 605.69495)(579.18, 759.88)(595.20685, 43895.42)(596.20984, 12978.498)(597.21185, 2207.8857)(577.18195, 1433.264)
CPD-7206	541789	1	480182	481128	576225	1558917	727444	706230	189463	190093	524224	521831	351457	341407	1295524	1314500	311733	314217	518344	534770	458284	468012	672806	662296	CPD-7206	CPD-7206 [ C30 H40 O, tgt=67.62, overall=67.62 ]			(419.30957, 3696.8298)(421.32288, 9167.977)(399.31628, 5593.607)(400.3198, 1036.46)(435.35394, 40942.758)(436.35696, 9444.061)(437.3591, 2608.85)(416.33096, 20552.15)(417.3343, 4402.1523)(441.29135, 22384.754)(442.2945, 6022.505)(424.29922, 832.8929)
CPD-7200	1009311	1	1507218	1507269	1024444	1024684	1612065	1619015	1807134	1809926	1679310	1666326	1183251	1186495	1188787	1175210	1461657	1453595	3188315	3096384	1911879	1897559	1845492	1	CPD-7200	CPD-7200 [ C13 H20 O2, tgt=70.03, overall=70.03 ]			(209.15123, 8340.96)(211.54434, 8240.129)(212.86264, 4250.583)(213.1624, 1847.81)(191.14111, 52473.004)(192.14427, 6407.661)(193.15625, 293.96)(231.13484, 4836.9336)(232.13791, 1649.175)(213.12354, 1116.1686)
UBIQUINONE-8	2046772	2044334	2174404	1032386	2567852	2601565	1053766	1853715	2494744	2514017	2799182	760885	1589441	1598257	1713856	1768420	956392	1	2521908	1017168	2004369	2004468	2532773	2431162	UBIQUINONE-8	UBIQUINONE-8 [ C49 H74 O4, tgt=44.39, overall=44.39 ]			(728.57935, 150159.5)(729.5823, 60560.418)(730.5844, 13750.55)(731.5867, 1710.0413)(711.5508, 2790.1816)(712.55414, 372.18)(755.57666, 2155.4287)(733.321, 76430.41)(734.3238, 31052.52)(735.3261, 7078.717)(736.54175, 579.2438)
CPD-7201	5820040	5848393	1	1178192	5345439	5372974	1	2632841	3959782	3818431	4072471	4026454	869881	3694714	1670317	1602341	1139753	1	1281092	5551573	2490913	1001342	2685955	2659446	CPD-7201	CPD-7201 [ C13 H20 O3, tgt=69.94, overall=69.94 ]			(247.46492, 1718.7134)(207.13579, 70660.31)(208.13872, 8893.117)(209.1493, 242.24)(225.14558, 9433.109)(226.7231, 1139.9429)(243.33946, 2857.0078)(244.74738, 35980.75)(245.74812, 66295.98)(246.18745, 12336.95)(247.1884, 1960.96)(229.68973, 1844.4987)
BENZOATE	201202	175192	163465	216890	213838	204039	65309	91161	200297	205670	224833	195717	175054	195091	127271	160968	250403	247476	237374	210952	137259	106483	157072	152060	BENZOATE	BENZOATE [ C7 H5 O2, tgt=71.71, overall=71.71 ]			(124.03761, 27230.574)(125.0413, 5801.04)(123.2216, 38334.086)(124.27446, 5788.9126)(109.03789, 1788.8563)(139.16043, 9996.661)(124.28724, 2329.8232)(147.0231, 12802.521)(129.01868, 7280.873)
UBIQUINONE-9	1551592	1528119	1626573	1606845	1989278	2105136	1379011	1397332	2137055	2081126	2286187	2302571	1230163	1279745	1326410	1356429	2106449	2097345	2106769	2110328	1642331	1667306	1902918	1930295	UBIQUINONE-9	UBIQUINONE-9 [ C54 H82 O4, tgt=43.52, overall=43.52 ]			(817.6343, 101459.84)(818.6363, 25989.967)(819.6384, 4563.3706)(799.60236, 1832.5099)
CPD-7202	644587	628180	265806	724788	572754	603109	710594	544078	1	1	442332	1	494229	491142	1	1	458900	182982	1	240100	1	1	103305	746287	CPD-7202	CPD-7202 [ C14 H16 O2, tgt=69.24, overall=69.24 ]			(216.93774, 4375.1714)(218.1201, 392.86)(199.7083, 1033.258)(202.1107, 3637.7)(218.5566, 56519.363)(219.79884, 5656.2085)(200.78603, 5041.732)(204.12361, 12869.669)(234.14923, 4832.947)(216.94026, 2443.9922)(220.1489, 771.48)(240.3035, 1421.177)(222.0942, 5943.546)(224.1015, 442.59)
CPD-1063	1513488	1509663	1438284	2200533	1673426	784867	769923	483214	650847	1156693	1595893	151679	1038317	1747286	1604059	1003890	145971	139319	158305	2162048	1093213	783419	1820431	764197	CPD-1063	CPD-1063 [ C6 H11 O7 P S, tgt=46.56, overall=46.56 ]			(260.08835, 2859.0146)(260.9938, 1775.9462)(261.9982, 424.83)(244.48837, 1968.934)(244.69939, 10712.462)(245.0006, 5399.53)(278.78302, 7773.201)(277.53064, 3024.88)(279.0303, 5896.3)(261.0222, 3501.1)(280.9878, 657.7493)(262.97693, 757.3594)
7-O-METHYLVITEXIN-2-O-B-L-RHAMNOSIDE	1420338	1434831	1328099	1336297	1555825	1555646	1279314	1297322	1229452	987040	1413413	1407151	1041707	978633	964269	998299	1137237	1137368	943987	955980	1189186	1114047	1315167	1163420	7-O-METHYLVITEXIN-2-O-B-L-RHAMNOSIDE	7-O-METHYLVITEXIN-2-O-B-L-RHAMNOSIDE [ C28 H32 O14, tgt=58.32, overall=58.32 ]			(577.16907, 345.015)(579.17725, 555.145)(579.1756, 784.28)(593.2128, 51575.656)(594.21576, 14137.184)(595.2177, 2853.6218)(618.3918, 1817.8739)
TREHALOSE-6P	187256	182302	232955	232985	1	199081	223627	213261	202477	210501	183245	183817	233590	242156	176326	171421	221413	225044	352493	343107	214943	210108	190577	178424	TREHALOSE-6P	TREHALOSE-6P [ C12 H21 O14 P, tgt=23.40, overall=23.40 ]			(422.9143, 1843.3618)(422.0747, 275.61667)(403.0636, 3399.7874)(404.0597, 332.92667)(421.0946, 660.28)(425.03537, 16295.788)(426.03778, 3610.4739)
OCTADEC-9-ENE-118-DIOIC-ACID	11020299	11557607	15238903	15587767	9540205	8973797	18652428	18958372	17136076	16107824	12542896	12638240	13678402	13400165	23849962	23667248	13172071	12847920	22887120	24298928	16170672	18416912	24457348	24466954	OCTADEC-9-ENE-118-DIOIC-ACID	OCTADEC-9-ENE-118-DIOIC-ACID [ C18 H30 O4, tgt=84.74, overall=84.74 ]			(292.19504, 1917.2688)(293.20944, 788163.5)(294.2114, 175763.92)(295.21442, 21166.205)(296.217, 1387.6843)(328.244, 21317.14)(329.2429, 4581.3506)(311.2181, 120165.04)(312.22122, 21398.992)(313.2226, 2129.9026)
CPD-10356	12419721	12253003	17478328	17839980	10180231	10461356	27572618	27724754	17557290	7591035	12772881	12951893	17079788	7637423	20163180	20372084	8596603	10741858	19445092	19615856	9189184	8778883	14483595	14311138	CPD-10356	CPD-10356 [ C20 H28 O4, tgt=59.23, overall=59.23 ]			(315.1893, 1743.4076)(317.20416, 302.16)(357.2548, 3484.9136)(356.85852, 643.4167)(315.29135, 485308.84)(316.2937, 110772.65)(317.1953, 17713.85)(318.20026, 976.138)(350.86847, 1986.9445)(352.2473, 2205.825)(333.19925, 25198.436)(334.20346, 3744.0437)(337.29825, 2872.752)(340.1924, 2601.56)(333.69724, 3100.3752)
CPD-6141	2316809	1635741	3597799	2955043	2634535	3231287	2434214	2352586	1879247	1637728	1352023	1288930	2375966	2344376	2833594	2710712	2143182	2359409	1380130	1980425	1733305	1647644	1645605	1968326	CPD-6141	CPD-6141 [ C4 H9 N O2, tgt=76.62, overall=76.62 ]			(104.06989, 36447.062)(105.07013, 1771.7041)(125.105644, 315.9625)(126.05374, 3139.147)(110.67478, 3604.2717)(112.04933, 8821.883)(113.056656, 89.74)
ISOMETHYLEUGENOL	1	1	1	1	1137666	1140241	1	1	1661295	1	1546841	1239016	1041948	934352	811281	788896	1026220	990411	1	1	1	1	1	1	ISOMETHYLEUGENOL	ISOMETHYLEUGENOL [ C11H14O2, tgt= ]			(161.09412, 5871.0957)(179.10478, 23437.506)(180.10677, 2371.423)(181.1191, 148.1)(183.07666, 3092.1128)
CPD-6142	10914350	12501276	12994623	11852749	10701660	14829683	3418153	3213846	1796123	1680130	2619061	2639288	10868076	11172233	12230172	9311355	7182435	8250044	2604475	2756698	3457301	3119544	1	2942391	CPD-6142	CPD-6142 [ C5 H11 N O2, tgt=80.83, overall=80.83 ]			(118.08528, 240666.84)(119.08819, 15283.612)(100.074234, 725.3925)(139.12135, 1713.6149)(140.07027, 3642.3828)
CPD-10348	2038931	2270936	635441	525077	1421907	1874427	2308362	2301056	3160555	1	1	1	168448	640546	1622480	2873044	1781342	2447247	1	1	178019	682386	192761	177824	CPD-10348	CPD-10348 [ C33 H40 O19, tgt=15.03, overall=15.03 ]			(763.1978, 10307.872)(764.183, 3679.5786)
CPD-10347	298170	288225	347300	348028	346742	340197	1	1	304814	291696	310216	313290	271373	269295	1	1	290657	272028	363904	372915	1	1	1	1	CPD-10347	CPD-10347 [ C27H30O15, tgt= ]			(612.18164, 14346.165)(613.18585, 3285.4631)(617.1331, 1089.0966)
ENT-KAUR-16-EN-19-OL	491956	501962	636500	641407	591094	596762	846304	857680	1030354	1018319	929486	993943	809580	814453	665571	599005	828205	847534	1139698	1183794	908866	912092	822342	811067	ENT-KAUR-16-EN-19-OL	ENT-KAUR-16-EN-19-OL [ C20 H32 O, tgt=79.74, overall=79.74 ]			(311.29022, 2355.9873)(311.23355, 30308.564)(312.2367, 6349.72)(293.2219, 155.43)
XANTHURENATE	1915154	1803230	1973567	1906752	165906	1069481	1	1	1	439593	1707794	85120	1787732	1928430	1525801	1672715	1860321	170788	1	1	3078268	3332757	3446354	100760	XANTHURENATE	XANTHURENATE [ C10H5NO4, tgt= ]			(205.79396, 1278.9347)(186.51347, 378.83997)(189.0249, 239.77)(206.03864, 530.325)(190.53326, 3339.8525)(225.0589, 598.54)(203.16205, 79129.34)(204.05344, 6143.064)(205.05164, 182.72499)(229.35121, 7809.3027)(229.01936, 5056.7866)(212.36153, 1102.5889)(213.0073, 806.57007)
CPD-10320	23146808	1	27059740	27392652	10141014	10692771	47190108	47384872	18447976	18963262	13313358	13490721	30970380	30797936	46463328	47323744	29941656	30269928	39877400	39800684	26941036	26985160	27276820	27347428	CPD-10320	CPD-10320 [ C18 H31 O3, tgt=90.15, overall=90.15 ]			(295.35602, 1156.8619)(277.21442, 1013374.94)(278.2167, 231573.33)(279.2217, 28744.775)(280.22757, 1956.064)(297.23627, 1447.6604)(313.26917, 3426.9722)(318.2083, 85142.78)(319.2136, 12146.119)(320.2187, 813.8)(301.21146, 2410.7356)
CPD-12570	612800	634324	683076	711235	658479	550593	75014	513967	691546	667411	725668	728678	756543	751826	593559	491054	637840	672066	93063	100468	607661	545783	595188	550056	CPD-12570	CPD-12570 [ C15 H9 O7, tgt=35.25, overall=35.25 ]			(283.2576, 10970.749)(284.47086, 11102.241)(285.03702, 3490.8442)(321.0673, 2252.1033)(301.47177, 24162.889)(302.47525, 7426.108)(306.07373, 8547.535)
CPD-12573	297029	270106	248392	237651	532100	539879	134781	124124	379417	1	1	1	538244	554357	133845	1	1098046	1111080	1	1	1	1	1	1	CPD-12573	CPD-12573 [ C18 H15 O7, tgt=28.95, overall=28.95 ]			(344.08734, 820.8446)(346.11987, 318.855)(348.0662, 23899.283)(349.06897, 3605.3525)(350.06955, 468.01498)
CANAVANINE	6285319	6252267	1731969	1523912	7389167	7855469	1834057	3360075	3579388	3457568	1712587	4733427	1248923	1430660	1392035	1	5654646	4391320	1712166	1762925	1355230	3209549	1445945	4467577	CANAVANINE	CANAVANINE [ C5 H13 N4 O3, tgt=81.65, overall=81.65 ]			(177.59657, 905.47284)(159.0831, 300.51)(178.10509, 3961.3381)(160.09885, 6271.9653)(199.14134, 2285.3933)(179.12555, 4824.23)(180.25444, 803.355)(201.0844, 1664.8926)(182.07936, 109440.87)(183.08183, 11020.519)(184.08774, 1292.267)
CPD-12572	287213	498589	262236	1	742300	334759	1	1	1	1	1	1	1	355905	295509	361926	388587	404098	1	1	1	1	1	1	CPD-12572	CPD-12572 [ C17H13O7, tgt= ]			(311.28674, 11689.474)(313.06662, 2149.4387)(331.07742, 81034.47)(332.08112, 13914.545)(333.09045, 5834.548)(339.0483, 3606.8699)(334.0962, 251.65)
CPD-10540	974823	972260	993369	1022538	1	653856	887862	842410	1063312	1063414	721563	694821	1	1137332	1	1	3922931	3924841	5460706	5498221	1244259	1290700	961942	1	CPD-10540	CPD-10540 [ C29 H44 O8, tgt=60.10, overall=60.10 ]			(503.29425, 2810.8147)(504.29834, 1879.065)(520.32556, 30725.65)(521.3284, 6371.2026)(522.3307, 3113.3125)(525.2801, 26149.078)(526.28394, 5369.105)(527.2847, 2621.6875)
CPD-12575	169820	176507	194011	187295	332921	340754	169631	157500	296788	298009	251675	260605	167960	166728	125478	137549	218510	223357	245757	247202	149488	136359	198896	187931	CPD-12575	CPD-12575 [ C15 H22 N2 O17 P2, tgt=49.59, overall=49.59 ]			(549.05536, 6055.344)(550.03827, 17393.28)(551.0414, 2020.3398)(587.0697, 926.699)(565.04785, 11170.061)(574.0468, 1242.1074)(564.06506, 1660.2513)
CPD-10542	98807	106825	116614	126155	181919	184780	123116	120369	176822	173181	128760	130258	100179	114477	115490	102162	141170	140570	156774	154546	83369	87946	122822	121252	CPD-10542	CPD-10542 [ C15 H22 N2 O16 P2, tgt=33.72, overall=33.72 ]			(549.05536, 6226.3867)(550.03827, 18839.887)(551.0414, 2052.6438)(530.0215, 3264.096)(534.0457, 15593.2705)(535.0438, 431.42)(574.0474, 1171.6907)
ZOLEDRONATE	132595	112622	143775	147796	122958	124661	112906	111878	139525	134424	147382	155530	113288	135861	136950	122250	179001	125121	146433	186894	103384	127078	110111	98478	ZOLEDRONATE	ZOLEDRONATE [ C5 H8 N2 O7 P2, tgt=46.09, overall=46.09 ]			(273.9816, 399.87)(252.01202, 2833.1328)(273.78522, 558.9935)(274.0, 421.05)(253.75607, 20461.613)(257.64856, 44386.902)(257.9819, 18371.65)(290.01245, 39884.855)(292.0184, 15904.4)(272.47266, 840.8126)(273.6734, 13215.733)(292.9715, 2669.6575)(293.9736, 537.3323)(275.18216, 2098.762)(276.39557, 1104.5944)(277.965, 391.35)
CPD-10536	15859696	16082515	10311105	10403816	11451506	11719869	22657170	22932514	23000892	23481238	25887994	26142138	17115860	17446724	18955764	19459536	17009920	16901572	21036072	20923864	20799616	20517076	18162792	18068126	CPD-10536	CPD-10536 [ C29 H44 O9, tgt=82.10, overall=82.10 ]			(563.3154, 300.93)(537.2983, 252895.5)(538.3002, 78649.03)(539.3023, 14932.57)(540.3037, 1626.64)
CPD-10538	974823	972260	993369	1022538	8859578	653856	887862	842410	1063312	1063414	721563	694821	5444364	1137332	2216258	4488182	3922931	3924841	5460706	5498221	1244259	1290700	961942	5172084	CPD-10538	CPD-10538 [ C29 H44 O8, tgt=60.10, overall=60.10 ]			(526.33, 2480.55)(503.42706, 3291.6914)(504.29834, 1879.065)(504.29288, 1911.4266)(506.3008, 2133.42)(520.3272, 81458.586)(521.33, 22364.26)(522.33484, 9512.442)(523.3433, 2161.2234)(544.3123, 3661.12)(525.8291, 22797.31)(526.28394, 5369.105)(527.2847, 2621.6875)
CPD-10537	12156553	12173149	1	1	10666703	10727390	5304192	5307008	15874026	15834072	15312671	15483101	1	1	1	1	15901096	13434990	5036447	5035436	15731714	15669773	16277090	16126440	CPD-10537	CPD-10537 [ C23 H34 O4, tgt=63.55, overall=63.55 ]			(374.8529, 25460.068)(377.08737, 18292.77)(377.2519, 14043.54)(378.2536, 220.49)(360.237, 798.9601)(375.24777, 616932.06)(376.24966, 163926.02)(377.2518, 21800.607)(378.2543, 1315.1)(358.248, 6051.966)(360.04834, 644.27997)(361.85873, 3033.858)(362.2615, 3143.9)(395.00848, 2561.7002)(395.74228, 5325.817)(395.61923, 2547.3667)(397.2299, 804.5117)(381.09412, 1753.4875)(383.2373, 4325.98)
CPD-13228	1593039	885868	1652575	1878415	163007	256406	1	1	1	1	2255138	1	1	1	367583	1	1661579	434817	2187791	1421493	1	1	1	1	CPD-13228	CPD-13228 [ C5H8O, tgt= ]			(102.090324, 280.56668)(107.04546, 39157.18)(108.05058, 478.22372)
CPD-10539	325349	139726	591368	405182	236532	235358	750121	748542	517904	480361	369283	392934	466607	488137	1070753	1086559	865064	877820	246904	249620	557571	621117	650026	676382	CPD-10539	CPD-10539 [ C35 H54 O13, tgt=46.96, overall=46.96 ]			(682.35583, 5530.94)(664.3305, 4759.5635)(665.3313, 1413.1567)(700.65753, 2972.429)(684.87665, 2732.1938)(686.5151, 1864.9125)(687.4053, 3400.71)(709.81274, 3705.1558)(710.5091, 7099.055)(711.3674, 24906.299)
CPD-13229	9246458	428740	370292	354346	130184496	1393219	8745724	10515444	12430001	10848224	8909037	142415104	140466048	15451542	9277430	17432900	16626699	139725776	135754	142351536	13675963	135329904	14880181	141941984	CPD-13229	CPD-13229 [ C5 H10 O, tgt=83.00, overall=83.00 ]			(104.1061, 1317209.5)(105.10919, 90334.94)(109.59952, 3129.2158)
CPD-19179	1	135618	148639	156012	189261	197449	168665	181097	170219	155485	1	1	131862	138738	171003	164368	155856	174357	179996	175337	1	1	1	1	CPD-19179	CPD-19179 [ C10 H12 N5 O14 P3, tgt=47.60, overall=47.60 ]			(539.0029, 1168.1335)(523.52216, 2769.2996)(523.99396, 3854.0027)
CPD-10318	2848261	2833147	2175451	2118898	2557053	2607155	2707910	2693559	2942673	3021203	2771426	2759663	2696808	2794955	2898132	3098406	1	2375593	2457250	2522003	2714823	2642640	2403817	2367799	CPD-10318	CPD-10318 [ C24 H21 O13, tgt=45.28, overall=45.28 ]			(543.1113, 2157.2026)(503.09995, 8497.826)(504.1006, 3630.0305)(505.09857, 2233.3835)(539.0695, 19469.94)(540.06775, 6716.8633)(540.1538, 5643.255)(519.13104, 3760.3093)(520.13165, 1108.1134)(521.1299, 541.305)
CPD-1042	7409526	7318306	9761166	606305	460758	438634	7747691	7685395	10109526	113513	122094	121765	10057111	10217785	7200190	7160758	9606512	9554721	106153	106244	10069455	9968597	9625119	9537863	CPD-1042	CPD-1042 [ C14 H17 N O7, tgt=51.64, overall=51.64 ]			(315.10645, 1645.3015)(293.0966, 256245.19)(294.09998, 34649.668)(295.1047, 5735.761)(313.11798, 1123.8809)(315.6812, 807.1114)(317.11676, 436.32)(299.1051, 3475.0935)(330.63528, 7119.747)(331.63977, 298.185)(315.13422, 986.31604)(337.93472, 2103.1018)(339.1036, 4017.74)
CPD-1041	530203	528278	630778	633399	572886	586063	485385	488350	1275436	1304481	1	354068	552351	597050	568729	720760	424492	388013	1	482478	1192127	1	937540	1	CPD-1041	CPD-1041 [ C8 H9 N O2, tgt=54.19, overall=54.19 ]			(151.51176, 1157.365)(155.74017, 3206.8484)(156.07434, 11649.404)(135.05844, 275037.5)(136.56207, 324822.3)(137.06349, 43771.305)(154.87505, 4171.2354)(139.07495, 558.295)(169.09467, 855.255)(156.0999, 939.968)(175.05461, 4130.88)(157.20026, 718.60767)
DIHYDRONEOPTERIN-P	83125	88863	100072	81884	92198	120758	71425	78934	116744	107130	104326	121037	135735	105457	1	1	84925	144247	1	81092	1	1	1	86345	DIHYDRONEOPTERIN-P	DIHYDRONEOPTERIN-P [ C9 H12 N5 O7 P, tgt=66.71, overall=66.71 ]			(337.0541, 849.2676)(315.0273, 8365.51)(316.0287, 794.65)(337.05496, 744.09)(339.0569, 877.43)(353.07922, 1653.4745)(357.03772, 4184.358)(358.042, 621.7656)(359.04138, 571.4392)(341.04184, 1904.875)
CPD-10330	7631998	7570275	9015156	9144721	7891845	7883178	9629396	10132705	10423361	1075645	1115593	8949148	8348450	8358947	8636327	8522649	8239731	8227995	10686921	10637463	8502071	7520561	8798090	8770502	CPD-10330	CPD-10330 [ C5 H10 O5, tgt=68.43, overall=68.43 ]			(150.0538, 175534.08)(151.0569, 17801.357)(134.04507, 522.76373)(135.10559, 100474.8)(136.26132, 204715.1)(137.0628, 6847.4)(168.42401, 20947.117)(169.09344, 1164.59)(152.58046, 3334.081)(173.03958, 1458.4381)
3-DEOXY-D-ARABINO-HEPTULOSONATE-7-P	142442	144508	165064	165025	72995	136349	152816	153290	215998	218433	221162	220420	161210	163287	134930	132703	159415	156950	213031	205101	145051	152189	147561	144381	3-DEOXY-D-ARABINO-HEPTULOSONATE-7-P	3-DEOXY-D-ARABINO-HEPTULOSONATE-7-P [ C7 H10 O10 P, tgt=15.98, overall=15.98 ]			(285.0076, 3083.3)(289.80164, 41522.31)(291.0163, 99171.94)(273.00656, 4601.1787)(308.08002, 10164.195)(289.9811, 912.89)
78-dihydropteroate	272756	262726	328990	354083	661063	696047	302771	624280	294098	248389	206705	291415	310818	307224	313742	318295	117044	124301	563320	413093	696565	145647	215964	533959	78-dihydropteroate	78-dihydropteroate [ C14 H14 N6 O3, tgt=49.15, overall=49.15 ]			(315.48166, 20158.871)(316.12012, 3142.508)(297.67365, 2022.6671)(298.61258, 1631.7825)(301.12164, 13198.476)(319.63336, 2795.5098)(299.61588, 11018.794)(301.83636, 10474.114)(302.1222, 6196.1396)(333.93643, 7905.089)(334.516, 3594.7854)(315.38928, 5783.1587)(317.94717, 2651.0718)(338.3224, 2529.879)(339.09958, 2108.0134)(341.1177, 120.34)(323.18475, 5613.4897)(324.10245, 6150.09)
CPD-10332	208385	689005	1125350	1917672	176607	786533	573101	1108433	191166	204822	222271	227840	620871	468218	1	1229549	1007964	890314	400956	412886	1010465	949620	915151	819103	CPD-10332	CPD-10332 [ C20 H26 O6, tgt=55.89, overall=55.89 ]			(363.06473, 4025.8684)(365.30548, 8165.521)(366.3563, 7892.3813)(366.52036, 20201.32)(367.181, 41734.086)(345.499, 7217.441)(347.07214, 5503.682)(348.1775, 984.45337)(364.43643, 2384.5725)(345.38684, 29702.965)(346.16415, 11437.573)(347.16867, 1476.098)(380.51703, 11252.749)(381.60187, 3141.0793)(383.55652, 1533.5557)(362.74292, 6758.658)(364.46283, 6133.095)(365.96396, 4665.395)(366.2113, 1813.8…
CPD-13248	704044	1	1374785	1376257	901146	911295	135371	1160429	1397002	1426379	1133384	1143706	1	1	1	1	1	1355525	1573129	1565092	208065	206934	1	1	CPD-13248	CPD-13248 [ C15 H21 O2, tgt=70.12, overall=70.12 ]			(233.1509, 22669.48)(234.1542, 3198.54)(215.27675, 3399.422)(216.15579, 295.29)(235.16667, 32090.588)(236.16995, 4737.9067)(238.17415, 3174.5698)(239.1766, 8539.248)(217.15619, 1125.98)(255.26411, 5746.5234)(256.19574, 528.9683)(239.14153, 1054.25)
CPD-13245	452631	455707	552476	175594	297991	261225	583333	728190	945881	616019	384230	616850	827323	476858	2723318	508112	4468656	725798	595620	440404	547985	806456	3505758	600869	CPD-13245	CPD-13245 [ C16 H12 N O3 S, tgt=43.08, overall=43.08 ]			(299.89026, 22090.078)(301.05344, 30020.305)(302.05753, 8646.212)(303.06015, 6970.708)(304.0639, 721.29095)(282.91428, 19218.61)(283.3731, 8037.217)(286.0433, 2314.08)(301.0542, 29278.814)(302.0583, 8365.69)(303.06067, 6784.455)(304.0654, 953.86)(303.088, 795.43)(323.03943, 1302.1699)
CPD-19955	1	1	1	1	1137666	1140241	1	1	1661295	1	1546841	1239016	1041948	934352	811281	788896	1026220	990411	1	1	1	1	1	1	CPD-19955	CPD-19955 [ C11H14O2, tgt= ]			(161.09412, 5871.0957)(179.10478, 23437.506)(180.10677, 2371.423)(181.1191, 148.1)(183.07666, 3092.1128)
L-DOPACHROME	2897105	1	1623735	2297003	1833043	2022490	1961086	3161567	2279258	4452770	2084805	3480968	1466878	3264367	393650	708102	2218978	2695523	4020850	2313979	2217426	2288319	2109969	2242334	L-DOPACHROME	L-DOPACHROME [ C9 H6 N O4, tgt=60.52, overall=60.52 ]			(192.65237, 1123.7552)(194.53409, 1830.1399)(175.10896, 24386.201)(176.64722, 13046.028)(177.0243, 9629.912)(178.0328, 357.46)(194.53947, 774.24744)(177.31654, 1299.1472)(210.7301, 5752.556)(214.74084, 831.11334)(215.0735, 4515.14)(194.97777, 585.725)(215.589, 33915.453)(216.01898, 1274.2717)(197.09326, 6472.198)(198.39218, 635.13)(199.6717, 1174.41)
CPD-19959	2601815	2491100	2275013	2116414	2395830	2637489	7417206	2075823	2044953	1963410	1929850	1998624	2645833	2123529	1773997	2000712	2129997	2525395	2105462	1972291	9444056	9014126	6442029	2565603	CPD-19959	CPD-19959 [ C10 H12 O2, tgt=72.05, overall=72.05 ]			(164.58722, 241559.36)(168.0904, 10274.16)(169.0943, 3431.44)(147.07562, 68069.7)(148.07732, 4059.159)(149.0781, 125.25)(166.0993, 415780.06)(151.09325, 411.4733)(185.1262, 2558.2876)(187.07216, 73928.39)(188.07922, 13059.298)(171.12326, 2863.4773)(173.57846, 2130.71)
CPD-19958	1516722	885868	1659338	1610272	217870	177545	1127025	1	3949293	1	1	1	1	1	366341	1	2413486	437802	1	691020	1	1	1699260	1	CPD-19958	CPD-19958 [ C5 H10 O2, tgt=42.77, overall=42.77 ]			(104.07023, 649.0533)(106.193375, 6212.6685)(102.0904, 193.35667)(126.061584, 2983.6113)(128.06323, 1600.6967)(107.046074, 39714.277)(108.05045, 196.85167)
CPD-19956	3385704	3282172	1910213	123364	2108165	131141	129967	125764	405773	120542	302243	94595	85855	4945646	141476	124453	3319030	3383938	332949	332843	119739	122038	81165	126647	CPD-19956	CPD-19956 [ C7 H14 O2, tgt=71.15, overall=71.15 ]			(131.60051, 52127.69)(131.38522, 527237.0)(133.1039, 155175.75)(134.1059, 11914.84)(112.085266, 20042.041)(113.0889, 634.54504)(134.74675, 17751.078)(136.11848, 1258.9843)(150.13414, 21759.0)(154.44077, 2790.714)(157.09563, 706.30005)(135.95705, 5610.5566)
COUMARATE	340866	832219	424239	330597	342632	403921	1	1	1	1	1	1	625951	207264	1	1	302516	204572	1	1	667097	1	626031	783859	COUMARATE	COUMARATE [ C9H7O3, tgt= ]			(168.05008, 16979.672)(145.03217, 1773.0533)(146.0351, 182.87334)(165.05304, 28505.959)(166.0481, 291.02)(147.04245, 6745.546)(151.05104, 313.03)(182.07953, 112529.586)(183.08218, 11577.571)(184.07976, 1376.0951)(163.95265, 6181.9575)(167.07645, 1236.94)(187.8808, 2926.2593)(188.23207, 5698.3057)(168.01585, 5493.122)
CPD-12592	1061380	3390069	3448368	5159280	2692711	2727033	1	6026839	4185340	4161010	3584688	3275524	4738459	4327989	3840861	6308230	6311618	7166449	10710343	8668112	4004573	3540078	4344555	6494779	CPD-12592	CPD-12592 [ C20H32NO3S, tgt= ]			(368.37732, 663.3383)(370.21387, 931.0257)(371.21063, 1733.2823)(348.57977, 97047.7)(349.76877, 25768.14)(350.77615, 41765.664)(352.2119, 4752.9)(369.21817, 747.0434)(371.211, 956.81)(351.2129, 1611391.9)(352.2145, 328932.16)(353.2163, 72794.67)(354.21896, 6802.3716)(385.243, 520.81)(366.87314, 11848.443)(367.73553, 3038.5488)(368.24063, 303.99667)(395.19794, 4489.9995)(373.36307, 9349.171)(375.1…
CPD-13212	1142089	1236356	1532037	1542119	2090344	2112062	485109	480438	1546033	1560679	1645843	1618738	1	1054518	596195	637508	1812520	1750734	637619	643832	801716	811987	915614	895672	CPD-13212	CPD-13212 [ C22 H28 O13, tgt=53.92, overall=53.92 ]			(500.14856, 49718.004)(501.1517, 12294.014)(485.92218, 3706.4875)(486.1412, 1556.818)
CPD-13211	150881	155135	903268	907171	846326	875734	764140	774084	1495035	1497397	1848317	1359237	903051	924121	807149	786204	627283	1020998	666623	668303	1284115	1269363	1416806	1431106	CPD-13211	CPD-13211 [ C12 H15 N O8, tgt=65.78, overall=65.78 ]			(302.08282, 478.2214)(285.0801, 659.9)(319.1116, 15924.354)(320.11566, 2296.7202)(321.10873, 1209.9725)(301.28625, 18985.588)(302.1046, 2486.5227)(327.0844, 330.50714)(309.06955, 43669.617)(310.07333, 5961.5303)(311.0745, 3995.727)
GLYCERATE	1929148	1887467	1718964	1734057	2955670	3246021	738538	699005	3566634	3576215	4553472	4553301	2988990	3015588	2152035	2113297	3526160	3562543	1034297	1051062	3064068	3064582	2671353	2617220	GLYCERATE	GLYCERATE [ C3 H5 O4, tgt=47.32, overall=47.32 ]			(109.02674, 2448.0745)(123.05326, 109796.68)(107.37803, 6367.144)(129.0109, 393.84998)
CPD-13214	1361994	1338072	1085623	1086086	1001043	1009488	751541	738333	1200715	1207117	1284196	1273037	734429	741360	1	511331	880358	868060	197764	185335	734306	740691	698271	693119	CPD-13214	CPD-13214 [ C16 H21 N O11, tgt=58.50, overall=58.50 ]			(405.11145, 823.1616)(387.1, 648.8062)(388.1009, 3469.645)(389.10413, 444.22498)(387.11163, 698.515)(421.14145, 29328.762)(422.14508, 5683.99)(403.6651, 1099.8379)(426.10095, 7262.815)(427.10217, 2200.8198)(428.1001, 430.33)
CPD-12594	3592763	3723524	7048240	6604291	1793363	1832710	7335080	7436185	3150510	2782538	2257100	2035759	941463	3902957	8138583	8140115	3531928	3443536	6298173	5913070	541297	584215	4856617	4530943	CPD-12594	CPD-12594 [ C20 H33 O4 P, tgt=75.76, overall=75.76 ]			(369.5313, 1810.3564)(371.28876, 1735.6554)(350.19806, 13421.56)(371.2249, 7110.0747)(372.2227, 1864.46)(351.20984, 111237.555)(352.21313, 20824.479)(388.45566, 3991.0422)(388.24982, 53194.984)(389.25098, 10655.859)(390.25372, 830.05)(370.03885, 6626.5376)(373.24887, 4676.7466)(393.9213, 9456.511)(395.77274, 2820.12)(395.2081, 3624.18)(396.204, 145.89)(373.79297, 1356.157)
GUANOSINE-5DP-3DP	3365068	3428502	3309440	3466246	4547446	4577769	3250197	3352031	4405277	4378882	4582848	4573617	3110962	3242652	3082885	3132888	4069938	4196336	4262118	4449644	3592372	3619113	4135357	4198697	GUANOSINE-5DP-3DP	GUANOSINE-5DP-3DP [ C10 H12 N5 O17 P4, tgt=74.92, overall=74.92 ]			(597.91815, 4307.7183)(584.9213, 33517.73)(585.92426, 7935.912)(615.95, 206523.25)(616.952, 23472.037)(620.9056, 48045.062)(621.9074, 4999.061)(603.899, 15876.341)(604.8951, 7546.314)(605.8892, 687.44696)
[truncated: 3,064 more rows]

[truncated: 1 more sheets: Annotation MSMS]
