# Supplementary material for: The Metabolic Reprogramming Induced by Sub-Optimal Nutritional and Light Inputs in Soilless Cultivated Green and Red Butterhead Lettuce
Source: Int J Mol Sci. 2020 Sep 2;21(17):6381. doi: 10.3390/ijms21176381 (PMC7503926; doi:10.3390/ijms21176381)
Supplement: Supplementary file 1 [file ijms-21-06381-s001.zip › Supplementary Submission/Supplementary Table 5.xlsx]

## Sheet: Red Plantcyc VIPs
Compound	M1.VIP[1+2+0]	M1.VIP[1]cvSE * 2.44693	Sub-optimal
2-hydroxy-2-methylbutyronitrile	1.32576	0.927778	-0.05
(5Z,8Z,11Z,14Z,17Z)-icosapentaenoyl-CoA	1.3983	0.660011	-11.35
3-<i>O</i>-digalloyl-1,2,4,6-tetra-<i>O</i>-&beta;-<i>D</i>-galloylglucose	1.64642	0.36714	0.3
3-oxo-2-(cis-2'-pentenyl)-cyclopentane-1-(3R-hydroxyoctanoyl)-CoA	1.65051	0.370355	0.29
(3R,5Z,8Z,11Z,14Z,17Z)-3-hydroxydocosapentaenoyl-CoA	1.44901	0.839061	0.16
uracil	1.35237	0.963614	0.29
2-iminosuccinate	1.50279	0.677424	-1.27
5,6-dihydrouracil	1.47259	0.62032	-4.6
3,4-dehydroproline	1.72842	0.230457	5.19
phenylacetonitrile	1.4485	0.682442	-1.15
indole	1.43079	0.631746	-1.04
butyl acetate	1.3889	0.823072	0.96
maltoheptaose	1.54519	0.537053	1.51
1-hydroxycumene	1.62552	0.666889	-1.46
tropinone	1.46005	1.10657	0.52
orcinol	1.49276	0.679634	-0.98
dimethylsulfoniopropanoate-amine	1.38502	0.645641	-1.52
coniine	1.38653	1.16991	7.04
1-(3-aminopropyl)-pyrrolinium	1.63908	0.674848	0.49
thymine	1.41762	0.723719	-1.18
(+)-carvone	1.55898	0.518951	16.69
(<i>E</i>)-4-(methylsulfanyl)butanal oxime	1.40284	0.872054	0.6
<i>N</i>-hydroxy-L-valine	1.74279	0.475554	19.29
<i>N</i>-benzylformamide	1.43248	0.651699	-1.06
3-aminopropyl-methyl-phosphinate	1.43043	0.464613	0.84
3,4-dihydroxybenzaldehyde	1.30427	1.2039	1.11
(-)-norephedrine	1.68966	0.471282	22.45
4-amino-2-methyl-5-pyrimidinemethanol	1.32128	1.24134	0.78
phenylmethanesulfenate	1.44002	0.740009	1.15
conhydrine	1.33132	0.603529	-9.11
dehydrospermidine	1.64807	0.630753	0.44
melilotate	1.47967	0.693601	-0.95
cinnamate	1.49266	0.666994	-0.99
1-naphthol	1.44457	0.757727	-1.41
2-naphthol	1.43277	0.928562	-7.89
homofuraneol	1.49255	0.680185	-0.98
(<i>E</i>)-5-(methylsulfanyl)pentanal oxime	1.42939	0.959259	0.31
vanillate	1.54147	0.913353	-0.37
2-formylbenzoate	1.63501	0.653366	-5.96
(+)-norpseudoephedrine	1.65729	0.366797	4.34
vanillin	1.42941	0.352765	-2.11
xanthine	1.36458	0.874276	0.48
&beta;-2-thienyl-D,L-Alanine	1.39802	0.751771	-1.2
L-histidine	1.35453	0.851423	4.89
coumarinate	1.42757	0.684919	-3.3
3&beta;-hydroxy-&beta;-cyclocitral	1.50868	0.958998	12.32
decanoate	1.36875	0.75899	0.34
2,3-dioxo-L-gulonate	1.53821	0.705672	2.38
D-glucaro-1,5-lactone	1.67821	0.503033	21.62
7-(methylsulfanyl)-2-oxoheptanoate	1.47428	0.660672	-1.82
plumbagin	1.39978	0.752107	-1.04
1,8-dihydroxy-3-methylnaphthalene	1.40005	0.650838	-11.09
monodehydroascorbate radical	1.49307	0.67826	-17.34
<i>N</i>-hydroxyl-tryptamine	1.41973	0.598587	-1.35
6-methyl-H2-pterin	1.45336	0.874526	0.19
daphnetin	1.3976	0.697765	12.15
4-methoxy-3-indolylmethylamine	1.32339	1.08412	0.18
(R)-3-(4-hydroxyphenyl)lactate	1.36305	0.682629	-1.42
3-carboxy-4-methoxy-N-methyl-2-pyridone	1.46163	0.7633	0.72
3,6-dihydronicotine	1.59888	0.964172	0.41
difluoromethylornithine	1.38438	0.967909	0.24
1-fluoro-2,4-dinitrobenzene	1.42159	0.887021	6.44
3-(1H-indol-3-yl)propanoate	1.40749	0.743253	-1.07
7,8-diaminopelargonate	1.68876	0.373657	-8.64
dehydroascorbate (bicyclic form)	1.4235	0.761024	-1.33
pseudoionone	1.51943	0.411281	13.85
<i>meso</i>-diaminopimelate	1.52308	0.651715	17.67
&alpha;-methyl-tyrosine	1.65014	0.629973	1.07
<i>iso</i>-arabidopaldehyde	1.478	0.758697	10.87
L-mimosine	1.35515	0.606132	-7.63
6-(hydroxymethyl)-7,8-dihydropterin	1.44893	0.800968	0.2
(indol-3-yl)pyruvate	1.31105	0.838842	0.72
(<i>E</i>)-9-(methylsulfanyl)nonanal oxime	1.31634	0.766254	2.08
ethylglyoxalbis(guanylhydrazone)	1.40717	0.92987	0.69
iridotrial	1.6113	0.61768	-0.41
N-hydroxy DAP	1.63695	0.533912	-0.42
D-tryptophan	1.44714	0.745696	-4.82
N-amino DAP	1.3765	0.96088	-1.02
<i>N</i>,<i>N</i>-dihydroxy-L-dihomomethionine	1.57403	0.640364	-0.86
<i>N</i><sup>&omega;</sup>-phosphocreatine	1.57691	0.570641	-1.01
2-hydroxyferulate	1.51545	0.550043	4.67
2-hydroxycaffeate	1.62309	0.647287	16.85
traumatin	1.57639	0.948705	6.65
(9Z)-12-oxo-dodec-9-enoate	1.42076	0.597854	0.56
arabidopate	1.50953	0.759958	-0.56
3-oxo-dodecanoate	1.34083	1.0209	0.19
L,L-diaminopimelate	1.48382	0.772287	2.12
2,4,6-trihydroxybenzophenone	1.49067	0.860034	18.93
arabidopaldehyde	1.43943	0.860557	16.61
lubimin	1.4532	0.963073	1.72
capsidiol	1.42848	0.947756	10.91
<i>N</i>-acetyl-serotonin	1.43593	0.660309	-15.98
2-amino-6-hydroxymethyl-7,7-dimethyl-7,8-dihydropteridin-4-one	1.49878	0.628081	-1.03
cerulenin	1.4505	0.865107	-0.29
3-chlorodiaminopimelate	1.55214	0.774226	2.07
&alpha;-difluoromethylarginine	1.40835	0.856078	-0.72
4,5-<i>seco</i>-dopa	1.46843	0.91428	1.47
5-phospho-&beta;-D-ribosylamine	1.41506	0.804368	-1.32
pyrimidin-2-one-ribonucleoside	1.40398	0.915141	16.54
<i>N</i><sup>1</sup>-acetylspermine	1.40969	0.948763	-0.81
10-(methylsulfanyl)-2-oxodecanoate	1.54009	0.743197	-1.13
<i>N</i>-hydroxyhexahomomethioniate	1.35678	0.571216	-4.16
carboxin	1.70661	0.455098	6.62
pamidronate	1.32138	0.915751	-0.34
<i>N</i>-&delta;-(phosphonoacetyl)-L-ornithine	1.45519	0.468267	-1.18
intermedeol	1.40172	0.700623	2.22
2-[(2'-methylsulfanyl)hexyl]maleate	1.42649	0.906183	-6.95
coniferyl acetate	1.52179	0.534042	-0.42
biotin	1.45309	0.561331	-13.17
(<i>E,E</i>)-farnesylacetone	1.62376	0.498231	1.29
heliespirone B	1.49687	0.802617	-2.47
(<i>Z</i>)-1-(L-cystein-<i>S</i>-yl)-<i>N</i>-hydroxy-2-phenylethan-1-imine	1.35728	1.01696	-0.3
(2S)-pinocembrin	1.38609	0.990384	-0.31
heptaketide pyrone intermediate	1.73516	0.355339	23.34
&alpha;-(2,6-anhydro-3-deoxy-D-arabino-heptulopyranosid)onate 7-phosphonate	1.4989	0.780168	6.85
&alpha;-D-mannose 1-phosphate	1.3781	0.697312	-13.8
salicyl-6-hydroxy-2-cyclohexene-on-oyl	1.33238	0.76442	0.39
a linoleate group	1.6388	0.654687	3.36
guanosine	1.45827	0.695013	0.96
hypoglycin B	1.51345	0.736788	1.62
(indol-3-yl)acetyl-L-proline	1.38312	0.497152	4.64
(4a<i>S</i>,10b<i>R</i>)-noroxomaritidine	1.52328	0.357951	13.22
&alpha;-D-glucose 1-methylene-phosphonate	1.53977	0.984074	0.94
&alpha;-D-glucuronate 1-phosphate	1.55281	0.729175	-11.87
6,7,4'-trihydroxyisoflavone	1.58536	0.718782	16.97
hemigossypol-6-methyl ether	1.43733	1.15817	-0.86
tolcapone	1.72141	0.401575	13.47
heptaketide pyrone	1.60182	0.266803	3.49
2'-hydroxypseudobaptigenin	1.76083	0.342506	12.97
2-C-methyl-D-erythritol-2,4-cyclodiphosphate	1.74759	0.41982	8.69
oleate	1.39821	0.596961	0.7
pseudobaptigenin	1.32835	1.20561	0.76
chrysoeriol	1.40118	0.649284	-12.48
sphingosine	1.4163	0.806551	6.18
BAS 110	1.59672	0.591015	-1.44
stearate	1.5949	0.283363	2.53
risedronate	1.7275	0.418148	20.03
robustaquinone D	1.527	0.751006	0.24
D-ribulose-1,5-bisphosphate	1.73453	0.406763	18.73
cytidine 2',3'-cyclic monophosphate	1.37188	1.10062	-0.61
oxindole-3-acetyl-L-valine	1.35174	0.57844	0.93
EDTA	1.63002	0.848436	1.87
UO<sup>2+</sup>	1.39756	0.70134	11.56
&gamma;-L-glutamyl-(<i>S</i>)-<i>trans</i>-1-propenyl-L-cysteine	1.37732	0.885433	1.39
&gamma;-L-glutamyl-[(<i>S</i>)-allyl]-L-cysteine	1.49388	0.594155	-16.43
2-<i>R</i>-hydroperoxy-linolenate	1.31991	0.981183	0.35
octyl &beta;-D-glucopyranoside	1.40865	0.601984	2.3
terbinafine	1.30694	1.02522	0.39
trimethoprim	1.56429	0.635623	-0.77
1-<i>O</i>-malyl-&beta;-<i>D</i>-glucose	1.31156	0.618228	-9.75
<i>N</i>-vanillate-L-glutamate	1.41359	0.67329	0.79
(<i>R</i>)-4'-phosphopantothenate	1.40728	1.09539	0.48
5-<i>S</i>-cysteinyldopaquinone	1.45167	0.860624	2
2-<i>S</i>-cysteinyldopaquinone	1.47071	0.810384	17.23
chrysanthemyl diphosphate	1.46413	0.698493	0.49
7-hydroxy-4'5'-dimethoxyisoflavone	1.36525	1.29445	0.7
(4E,8E)-sphinga-4,8-dienine	1.62285	0.661875	4.01
1-<i>O</i>-4-hydroxybenzoyl-&beta;-<i>D</i>-glucose	1.35253	0.791281	9.18
allopregnanolone	1.47242	1.09756	-4.23
1,2-di<i>-O-</i>octylglycerol	1.49692	0.775216	8.06
3-dehydrosphinganine (C18)	1.39568	0.812026	-0.8
7-methylinosine	1.63998	0.740912	-0.47
sphinganine (C18)	1.54499	0.71439	1.9
L-<i>threo</i>-sphinganine (C18)	1.62855	0.638991	22.24
<i>N</i>-acetyl-&alpha;-D-glucosamine 1-phosphate	1.38425	0.694054	-11.83
robustaquinone F	1.467	0.604139	-1.67
1-(3,4-dihydroxyphenyl)-3-(2,4,6-trihydroxyphenyl)propane-1,3-dione	1.5184	0.666099	-1.12
(2S)-dihydrotricetin	1.47899	0.86178	15.78
(+)-gallocatechin	1.30586	1.32726	-7.15
glutathione	1.57965	0.818427	-2.42
minodronate	1.57802	0.572913	-0.75
5-enolpyruvoyl-shikimate 3-phosphate	1.53234	0.642992	-0.73
F-dUMP	1.38959	0.690681	-11.21
1,18-octadecane-diol	1.37844	1.24977	-4.96
gondoate	1.50942	0.949495	-0.33
5'-(aminoiminomethyl)amino-5'-deoxyadenosine	1.59543	0.340582	-0.89
(13<i>S</i>)-HPODE	1.30231	0.979544	0.32
7-hydroxy-2',4',5'-trimethoxyisoflavone	1.40923	0.545592	-1.68
labd-13-en-8&alpha;-,15 diol	1.54939	0.683781	9.09
5-&beta;-pregnan-3,20 dione	1.66681	0.760605	-16.81
5-<i>S</i>-cysteinyldopa	1.37062	0.874389	0.19
tetrahydropteroate	1.59261	0.955304	1.58
dTMP	1.50571	0.603098	-2.19
5-[[4-methoxy-3-(phenylmethoxy)phenyl]methyl]-2,4-pyrimidinediamine	1.30211	0.965842	3.41
isopentenyl adenosine	1.61427	0.697632	0.36
5-amino-1-(5-phospho-D-ribosyl)imidazole-4-carboxylate	1.58995	0.563987	13.75
(-)-phaseollin	1.68469	0.3872	-9.57
2-succinyl-5-enolpyruvoyl-6-hydroxy-3-cyclohexene-1-carboxylate	1.30312	1.27819	0.85
dehydroscoulerine	1.44474	0.685301	-2.44
(-)-phaseollidin	1.37996	1.23011	0.29
oryzalexin A	1.54665	0.594024	1.64
11-hydroxyferruginol	1.5225	0.60738	14.1
(S)-nandinine	1.32307	0.941178	-13.23
tubercidine 5'-monophosphate	1.45515	0.762921	-1.07
(7Z,10Z,13Z,16Z,19Z)-docosa-7,10,13,16,19-pentenoate	1.33151	1.02736	1.23
sphinganine (C20)	1.60063	0.678907	4.35
gibberellin A<sub>14</sub>-aldehyde	1.35215	1.12416	0.72
(9Z)-12,13,17-trihydroxyoctadeca-9-enoate	1.38385	0.717861	-2.85
6-<i>O</i>-galloylglucose	1.3174	0.906955	-0.45
dihydrochelerythrine	1.58795	0.347608	-1.04
picrocrocin	1.30875	0.654314	-4.28
4-methylumbelliferyl glucoside	1.53617	0.653882	-4.9
columbamine	1.65653	0.366817	-3.31
scopolin	1.55229	0.629061	17.87
(<i>S</i>)-usnate	1.64663	0.485764	-12.25
3-deaza-GMP	1.34467	0.66562	1
glyceollin III	1.68588	0.625928	-15.56
4-coumaroyl-3',4'-dihydroxyphenyllactate	1.39931	1.00412	1.17
methyl-2-&alpha;-L-fucopyranosyl-&beta;-D-galactoside	1.46327	0.698574	-1.13
dihydroconiferyl alcohol glucoside	1.39244	0.908224	-1.15
behenate	1.55288	0.49982	3.57
2-descarboxy-betanidin	1.71736	0.596178	2.34
1,2-dioctanoyl-1-amino-2,3-propanediol	1.47574	0.771946	0.32
gibberellin A<sub>6</sub>	1.33483	0.9977	-4.1
gibberellin A<sub>24</sub>	1.36158	0.938006	2.03
deoxyadlupulone	1.637	0.634725	19.83
gibberellin A<sub>34</sub>	1.32803	0.786992	-13.48
16&alpha;,17-epoxy gibberellin A<sub>4</sub>	1.38991	0.755323	1.13
22-oxo-docosanoate	1.36144	1.01309	1.46
<i>N-P</i>-tosyl-L-phenylalanyl chloromethyl ketone	1.33746	0.396049	-1.57
1-(2-oxindole-3-acetyl)-&beta;-D-glucose	1.66308	0.203729	-9.13
mizoribine 5'-monophosphate	1.4888	1.08726	0.26
4'-phosphopantetheine	1.5025	0.578795	-17.61
7,8-dihydroneopterin 3'-phosphate	1.36916	0.944247	-11.23
(6-hydroxy-indol-3-yl)acetyl-L-phenylalanine	1.35681	0.614755	-9.3
4'-phosphopantetheine group	1.47667	0.642771	-8.76
deacetylcolchicine	1.37036	0.658717	-1.86
guazatine	1.55681	0.779779	5.48
(+)-sesamin	1.3753	0.70484	12.62
7-deoxyloganate	1.4641	0.954016	7.41
adenosine 5'-phosphoramidate	1.35259	0.565199	-1.26
coniferaldehyde glucoside	1.37869	0.705667	-4.33
glutathioselenol	1.35814	1.11107	-0.36
orotidine 5'-phosphate	1.40492	0.938958	-9.1
isopentenyladenine-7-<i>N</i>-glucoside	1.57121	0.602291	-0.92
7-hydroxy-2-oxindole-3-acetate glucoside	1.59311	0.649076	-1.99
4-(indol-3-yl)butanoyl-&beta;-D-glucose	1.42381	0.698702	-4.81
2-(3-benzoylphenyl)-3,5,7-trihydroxychromen-4-one	1.36105	0.709479	-1.95
DIMBOA-&beta;-D-glucoside	1.36845	0.546354	-3.35
4-hydroxylamino-2,6-dinitrotoluene-O-glucoside	1.31818	0.613079	13.08
sphinganine 1-phosphate	1.43857	1.23647	-1.07
norbixin	1.55197	0.643683	-1.04
5-formamido-1-(5-phospho-D-ribosyl)-imidazole-4-carboxamide	1.56249	0.333074	-1.18
22-hydroxydocosanoate	1.36513	1.30319	1.05
7-dehydrodesmosterol	1.45657	0.750338	-1.28
7-(methylsulfanyl)heptyl-desulfoglucosinolate	1.37824	0.898997	-5.8
lignocerate	1.75035	0.293151	13.87
adenosine 5'-propyl phosphate	1.31774	1.06132	-7.28
dIDP	1.36146	0.831089	-11.46
(2&beta;OH)-gibberellin<sub>28</sub>	1.6678	0.33714	-0.61
4-pentenyl-glucosinolate	1.39471	0.669863	-12.34
dihydromacarpine	1.70294	0.49991	1.24
macarpine	1.47085	0.433071	1.15
gibberellin A<sub>28</sub>	1.57764	0.29766	1.56
3-hydroxypropyl-glucosinolate	1.60905	0.539463	-14.95
gibberellin A<sub>43</sub>	1.40104	0.649475	-14.56
(22&alpha;)-hydroxy-campest-4-en-3-one	1.37893	0.986156	15.81
ergosta-5,7,24(28)-trien-3&beta;-ol	1.51211	0.920869	8.19
4&alpha;-methyl-5&alpha;-cholesta-8,14,24-trien-3&beta;-ol	1.46286	0.841128	2.29
24-<i>epi</i>-campesterol	1.49018	0.890887	7.33
6-deoxo-24-epicathasterone	1.58083	0.73115	21.36
campest-4-en-3&beta;-ol	1.49872	0.858519	13.32
benzyl 6-<i>O</i>-&beta;-<i>D</i>-apiofuranosyl-&beta;-<i>D</i>-glucopyranoside	1.53728	0.653604	-1.2
campestanol	1.43737	0.995901	20.48
<i>p</i>-nitrophenyl-&beta;-D-xylobioside	1.43329	0.508846	-1.28
2'-hydroxy 3,6,7,3',4'-pentamethylquercetagetin	1.3138	0.535016	1.22
CDP group	1.37867	0.709938	-11.15
glucoiberverin	1.52628	0.763675	-12.36
dADP	1.35758	0.858537	-11.56
glucotropaeolin	1.39665	0.664429	-12.41
taraxasterol	1.52734	0.494287	-15.11
aloenin	1.49033	0.920087	7.26
heliocide H3	1.70493	0.451083	-2.8
vindorosine	1.33326	0.709161	13.29
lupulone	1.31202	0.829207	-0.96
&beta;-peltatin	1.5398	0.750653	14.57
podophyllotoxin	1.5524	0.743583	2.12
(22&alpha;)-hydroxy-campesterol	1.41795	0.706726	5.13
poriferst-7-enol	1.36775	0.788568	-0.31
6-deoxocathasterone	1.45683	0.978114	1.92
8-<i>C</i>-glucosyl chrysin	1.39759	0.706832	11.98
demethylphylloquinol	1.69471	0.229756	-2.24
heliocide B2	1.3862	0.840558	18.5
sucrose 6<sup>F</sup>-phosphate	1.37995	0.408058	11.86
3-<i>C</i>-glucosyl-2,4,4',6-tetrahydroxydibenzoylmethane	1.3839	0.705934	11.02
(<i>E</i>)-1-(glutathion-<i>S</i>-yl)-<i>N</i>-hydroxy-&omega;-(methylsulfanyl)butan-1-imine	1.5787	0.630227	-0.88
4&alpha;-hydroxymethyl,4&beta;,14&alpha;-dimethyl-9&beta;,19-cyclo-5&alpha;-ergost-24(24<sup>1</sup>)-en-3&beta;-ol	1.33402	1.06304	0.47
(<i>Z</i>)-1-(glutathion-<i>S</i>-yl)-<i>N</i>-hydroxy-2-phenylethan-1-imine	1.35271	0.700568	-1.81
solasodine	1.33602	1.10956	-5.47
lupan-3&beta;,20-diol	1.32854	0.688087	0.45
5-mercuriocytidine	1.45099	1.00421	1.08
cycloeucalenone	1.38602	1.11896	-1.34
moiramide B	1.4219	0.776612	1.48
&beta;-citraurin	1.4348	0.745164	0.36
FMNH<SUB>2</SUB>	1.39617	0.877734	1.62
5-(methylsulfanyl)pentyl-glucosinolate	1.39037	0.528994	-1.35
(R)-amygdalin	1.65473	0.543502	4.15
<i>N</i>-(&beta;-D-glucosyl)-(indol-3-yl)acetyl-L-glutamate	1.31188	0.515551	-0.84
(<i>E</i>)-1-(glutathion-<i>S</i>-yl)-<i>N</i>-hydroxy-&omega;-(methylsulfanyl)hexan-1-imine	1.31247	0.520343	-0.85
(indol-3-yl)acetyl-<i>myo</i>-inositol L-arabinoside	1.34056	0.800072	-1.06
6-methylsulfinylhexyl-glucosinolate	1.43311	0.590012	-1.72
eupatolin	1.52376	0.711977	-1.11
4-benzoyloxybutylglucosinolate	1.6283	0.619356	10.04
gossypetin 7-<i>O</i>-glucoside	1.58316	0.588423	-1.21
<i>N</i><sup>6</sup>-(&Delta;<sup>2</sup>-isopentenyl)-adenosine 5'-diphosphate	1.51336	0.650109	-13.82
quercetin-3-glucoside	1.40396	0.433388	-6.48
(13<i>E</i>)-8&alpha;-hydroxylabd-13-en-15-yl diphosphate	1.30125	0.897724	-0.62
adenylyl-imidodiphosphate	1.37865	0.90358	4.49
5-(chloromercuri)cytidine	1.62439	0.326049	-1.4
cephaeline	1.31657	0.892658	0.52
geranylfarnesyl diphosphate	1.32751	0.880482	-1.93
indol-3-ylmethylisothiocyanate-glutathione	1.40287	0.781224	-1.71
hypericin	1.48313	0.596498	-1.07
3'-phosphoadenylyl-sulfate	1.46845	0.548841	7.73
BPH-700	1.4417	0.653601	13.16
ITP	1.47056	0.508211	12.68
eupatolitin 3-glucoside	1.60438	0.736506	8.35
biochanin A-7-<i>O</i>-glucoside-6''-malonate	1.68248	0.495789	10.32
emodin dianthrone	1.6264	0.624721	19.71
cyclo-dopa glucuronosyl glucoside	1.41498	0.823401	5.15
(-)-maackiain-3-<i>O</i>-glucoside-6''-malonate	1.66278	0.574232	3.08
(-)-medicarpin-3-<i>O</i>-glucoside-6''-malonate	1.35658	0.801551	-1.63
formononetin-7-<i>O</i>-glucoside-6''-malonate	1.40666	0.781326	-1.65
2&alpha;-hydroxytaxusin	1.50341	0.826078	-0.39
6-O-methyl-N-deacetylisoipecoside	1.42553	0.685848	2.37
delphinidin 3-<i>O</i>-(6''-<i>O</i>-malonyl)-&beta;-glucoside	1.56776	0.470107	-1.34
pelargonidin 3-<i>O</i>-(6\-<i>O</i>-malyl-&beta;-<i>D</i>-glucoside)"	1.35216	0.416708	-6.57
&gamma;-Glu-Cys-&gamma;-Glu-Cys-&beta;-Ala	1.39757	0.656632	-13.36
curcumin monoglucoside	1.39001	0.874928	-0.25
3-O-&beta;-D-glucoside digitoxigenin	1.50465	0.803148	-0.37
apigenin 7-O-(6-malonyl-&beta;-D-glucoside)	1.39363	0.87862	-0.26
afrormosin-7-O-glucoside-6''-O-malonate	1.46857	0.515234	-2.44
dTDP-4-dehydro-&beta;-L-rhamnose	1.30208	1.09429	-0.51
15-<i>cis</i>-phytoene	1.52314	0.819436	19.17
3-sinapoyloxypropylglucosinolate	1.49301	0.752126	-13.57
isozeaxanthin	1.32355	0.872522	-0.43
ADP-&alpha;-D-glucose	1.61133	0.573135	-12.34
baccatin III	1.41161	0.796978	-5.7
1-(5-phospho-&beta;-D-ribosyl)-AMP	1.54328	0.654365	-1.71
1-(5-phospho-&beta;-D-ribosyl)-5-[(5-phosphoribosylamino)methylideneamino]imidazole-4-carboxamide	1.55447	0.617777	-1.65
THF-L-glutamate	1.46891	0.874987	-4.81
pelargonidin 3-<i>O</i>-&beta;-D-caffeoylglucoside	1.39919	0.649493	-11.64
dTDP-4-acetamido-4,6-dideoxy-&alpha;-D-galactose	1.54415	0.532193	-0.19
<i>trans</i>-zeatin riboside triphosphate	1.54062	0.620973	-7.86
tetrahydropteroyl-&alpha;-glutamylglutamate	1.40623	0.888255	-7.75
quercetin 3-<i>O</i>-(3'-<i>O</i>-<i>p</i>-coumaroyl)-glucoside	1.40108	0.647714	-12.02
coproporphyrin I	1.33815	0.842548	-1.01
gypsogenin-28-beta-D-glucoside	1.43123	0.669144	-1.78
oleanolate 3 &beta;-D-glucuronoside	1.30671	0.788889	0.29
lampranthin II	1.35298	0.678245	0.42
1-18:3-2-16:3-monogalactosyldiacylglycerol	1.35646	0.927133	2.44
pelargonidin 3-<i>O</i>-&beta;-<i>D</i>-(caffeoyl)-sambubioside	1.55619	0.654408	10.5
1-palmitoyl-2-oleoyl-phosphatidylcholine	1.30847	1.23648	12.17
vinblastine	1.37063	0.880989	5.53
6-methoxy-3-methyl-2-<i>all-trans</i>-decaprenyl-1,4-benzoquinol	1.46794	0.72623	0.53
precorrin-2	1.57509	0.436915	0.28
1-18:3-2-18:2-digalactosyldiacylglycerol	1.55208	0.801369	-1.72
ginsenoside Rd	1.55488	0.51325	-1
