# Supplementary material for: The Metabolic Reprogramming Induced by Sub-Optimal Nutritional and Light Inputs in Soilless Cultivated Green and Red Butterhead Lettuce
Source: Int J Mol Sci. 2020 Sep 2;21(17):6381. doi: 10.3390/ijms21176381 (PMC7503926; doi:10.3390/ijms21176381)
Supplement: Supplementary file 1 [file ijms-21-06381-s001.zip › Supplementary Submission/Supplementary Table 6.xlsx]

## Sheet: Green Plantcyc VIPs
Primary ID	M1.VIP[1+2+0]	M1.VIP[1]cvSE * 2.44693	Sub-optimal vs optimal	Ontology - parents of class	Ontology - parents of class
(R,R)-2,3-butanediol	1.75656	0.239284	-17.62	a 2,3-butanediol	a 2,3-butanediol
&beta;-D-gentiobiosyl &beta;-D-glucosyl crocetin	1.75545	0.269608	-16.45	a glycosyl ester // "a glucoside"	a glycosyl ester // "a glucoside"
pseudoionone	1.74307	0.401667	19.97	a methyl ketone	a methyl ketone
8-amino-7-oxononanoate	1.74216	0.247889	-3.69	a small molecule	a small molecule
arachidate	1.73492	0.322375	19.6	a long-chain 2,3,4-saturated fatty acid // "a saturated fatty acid"	a long-chain 2,3,4-saturated fatty acid // "a saturated fatty acid"
sphinganine (C20)	1.73202	0.367063	3.77	a D-<i>erythro</i> sphinganine	a D-<i>erythro</i> sphinganine
6-deoxo-24-epicathasterone	1.73193	0.359919	18.37	a brassinosteroid	a brassinosteroid
<i>O</i>-phosphoethanolamine	1.73158	0.260173	17.57	a small molecule	a small molecule
labd-13-en-8&alpha;-,15 diol	1.73026	0.348229	3.18	a diterpenoid	a diterpenoid
L-<i>threo</i>-sphinganine (C18)	1.72773	0.335053	18.85	a sphinganine	a sphinganine
sphinganine (C18)	1.72608	0.357801	1.94	a D-<i>erythro</i> sphinganine	a D-<i>erythro</i> sphinganine
(4E,8E)-sphinga-4,8-dienine	1.72551	0.341733	3.38	a sphinga-4,8-dienine	a sphinga-4,8-dienine
4-prenylphlorisovalerophenone	1.7254	0.392549	0.93	a 2-acyl-4-prenylphloroglucinol	a 2-acyl-4-prenylphloroglucinol
&beta;-ionone	1.72377	0.23621	-1.8	an apocarotenoid	an apocarotenoid
7,8-diaminopelargonate	1.72168	0.452661	-9.25	a small molecule	a small molecule
benzyl 6-<i>O</i>-&beta;-<i>D</i>-apiofuranosyl-&beta;-<i>D</i>-glucopyranoside	1.71951	0.237452	-1.64	a disaccharide	a disaccharide
CDP-ethanolamine	1.71942	0.42646	-17.75	a modified nucleotide // "a pyrimidine"	a modified nucleotide // "a pyrimidine"
coproporphyrin I	1.71768	0.44899	-3.5	a small molecule	a small molecule
6-deoxocathasterone	1.71698	0.344206	2.12	a brassinosteroid	a brassinosteroid
guazatine	1.71671	0.282297	4.35	a small molecule	a small molecule
(22&alpha;)-hydroxy-campest-4-en-3-one	1.7141	0.306976	18.98	a brassinosteroid	a brassinosteroid
3-dehydrosphinganine (C18)	1.71129	0.311647	6.27	a 3-dehydrosphinganine	a 3-dehydrosphinganine
norbixin	1.70857	0.294057	-1.39	a dicarboxylate // "a carotenoate"	a dicarboxylate // "a carotenoate"
&alpha;-naphthaleneacetamide	1.70814	0.303104	1.76	a small molecule	a small molecule
a linoleate group	1.70666	0.380227	2.47	Superatoms	Superatoms
4-guanidinobutyramide	1.70506	0.398756	-4.45	a small molecule	a small molecule
(<i>R</i>)-prunasin	1.70453	0.558807	20.17	a nitrile	a nitrile
2-C-methyl-D-erythritol-2,4-cyclodiphosphate	1.70365	0.493629	5.53	a small molecule	a small molecule
2,4-diamino-6-ethyl-5,3'-(2-trifluoromethylphenoxy)prop-1'-yloxypyrimidine	1.70202	0.264549	-2.87	a small molecule	a small molecule
3-<i>O</i>-acetyl-4'-<i>O</i>-demethylpapaveroxine	1.70196	0.32556	-1.28	an alkaloid	an alkaloid
(+)-sesaminol 2-<i>O</i>-&beta;-<i>D</i>-gentiobioside	1.70101	0.443235	1.42	a lignan	a lignan
gibberellin A<sub>43</sub>	1.69784	0.430306	-14.98	a gibberellin	a gibberellin
5-(methylsulfanyl)-2,3-dioxopentyl 1-phosphate	1.69582	0.423759	1.4	a small molecule	a small molecule
5,10-methenyl-THF	1.69106	0.470093	-1.7	a 5,10-methenyltetrahydrofolate	a 5,10-methenyltetrahydrofolate
tolcapone	1.69037	0.593947	7.75	a C-nitro compound	a C-nitro compound
2,4-diamino-6-ethyl-5,3'-(2-trifluoromethyl-4-sulphonamidophenoxy)prop-1'-yloxypyrimidine	1.68704	0.496688	6.05	a small molecule	a small molecule
campestanol	1.68672	0.542866	8.76	a brassinosteroid	a brassinosteroid
2-[(7'-methylsulfanyl)heptyl]malate	1.68617	0.552561	14.92	a 2-[(&omega;-methylsulfanyl)alkyl]malate	a 2-[(&omega;-methylsulfanyl)alkyl]malate
2'-hydroxypseudobaptigenin	1.68055	0.472744	6.24	a small molecule	a small molecule
<i>N</i>,<i>N</i>-dihydroxy-L-dihomomethionine	1.67991	0.312497	-1.21	an L-<i>N,N</i>-dihydroxypolyhomomethionine	an L-<i>N,N</i>-dihydroxypolyhomomethionine
(<i>E,E</i>)-farnesylacetone	1.67642	0.377221	1.37	a terpenoid derivative	a terpenoid derivative
15-<i>cis</i>-phytoene	1.67528	0.440433	14.13	a carotenoid	a carotenoid
24-<i>epi</i>-campesterol	1.6734	0.518189	10.06	a brassinosteroid	a brassinosteroid
heptaketide pyrone intermediate	1.66893	0.63645	23	a polyketide	a polyketide
tetrahydropteroyl-&alpha;-glutamylglutamate	1.66648	0.411232	18.98	a tetrahydrofolate	a tetrahydrofolate
5'-(aminoiminomethyl)amino-5'-deoxyadenosine	1.66314	0.589245	-4.46	a small molecule	a small molecule
mimosine	1.66281	0.557829	-1.39	|Unclassified-Compounds|	|Unclassified-Compounds|
behenate	1.66218	0.327526	2.2	a long-chain 2,3,4-saturated fatty acid // "a saturated fatty acid"	a long-chain 2,3,4-saturated fatty acid // "a saturated fatty acid"
<i>S</i>-methyl-5'-thioadenosine	1.65764	0.66058	0.4	a small molecule	a small molecule
risedronate	1.65727	0.675824	19.61	a small molecule	a small molecule
3-[(7'-methylsulfanyl)heptyl]malate	1.657	0.561588	11.46	a 3-[(&omega;-methylsulfanyl)alkyl]malate	a 3-[(&omega;-methylsulfanyl)alkyl]malate
7-<i>O</i>-methylvitexin 2''-<i>O</i>-&beta;-L-rhamnoside	1.64928	0.358524	-0.65	a small molecule	a small molecule
<i>S</i>-methyl-5'-thioinosine	1.64901	0.653683	0.41	a modified nucleoside	a modified nucleoside
stearate	1.64617	0.331534	2.07	an even numbered straight chain 2,3,4-saturated fatty acid // "a long-chain 2,3,4-saturated fatty acid" // "a saturated fatty acid"	an even numbered straight chain 2,3,4-saturated fatty acid // "a long-chain 2,3,4-saturated fatty acid" // "a saturated fatty acid"
(4E,6E)-1-(4-hydroxyphenyl)-7-phenylhepta-4,6-dien-3-one	1.64518	0.67425	-1.62	a secondary metabolite	a secondary metabolite
&gamma;-L-glutamyl-(<i>S</i>)-methyl-L-cysteine	1.64289	0.499532	1.68	a [&gamma;-glutamyl-L-cysteine]-<i>S</i>-conjugate	a [&gamma;-glutamyl-L-cysteine]-<i>S</i>-conjugate
5-methyltetrahydropteroyl tri-L-glutamate	1.64045	0.410175	1.01	a 5-methyltetrahydrofolate	a 5-methyltetrahydrofolate
(6&alpha;<i>S</i>,11&alpha;<i>S</i>)-2-dimethylallyl-3,6&alpha;,9-trihydroxypterocarpan	1.6376	0.612913	20.81	a small molecule	a small molecule
cyclobis-(1&rarr;6)-&alpha;-nigerosyl	1.63635	0.467923	-7.15	a tetrasaccharide	a tetrasaccharide
phytanate	1.63263	0.627763	-1.81	a saturated fatty acid // "a 3-methyl-branched 2,3,4-saturated fatty acid"	a saturated fatty acid // "a 3-methyl-branched 2,3,4-saturated fatty acid"
2-formylbenzoate	1.63229	0.575979	-2.06	a small molecule	a small molecule
palmatine	1.63089	0.251319	-1.01	a small molecule	a small molecule
4-coumaraldehyde	1.62923	0.527018	-0.53	a phenylpropanoid	a phenylpropanoid
1-<i>O</i>-4-hydroxybenzoyl-&beta;-<i>D</i>-glucose	1.6272	0.678886	15.41	a benzoate	a benzoate
arabidopaldehyde	1.62505	0.723722	19.38	a phenylpropanoid	a phenylpropanoid
THF-L-glutamate	1.62134	0.483513	2.06	a tetrahydrofolate	a tetrahydrofolate
2-methyl-1,5-dinitro-3-nitrosobenzene	1.62109	0.728428	19.41	a C-nitroso compound // "a C-nitro compound" // "an aromatic compound"	a C-nitroso compound // "a C-nitro compound" // "an aromatic compound"
2,4,6-trinitrotoluene	1.62104	0.394094	-6.96	a C-nitro compound // "an aromatic compound"	a C-nitro compound // "an aromatic compound"
2'-deoxymugineate	1.6209	0.489163	-1.09	a small molecule	a small molecule
(-)-norephedrine	1.62052	0.726655	16.26	an alkaloid	an alkaloid
(+)-norpseudoephedrine	1.6184	0.73329	7.94	an alkaloid	an alkaloid
3-(2-propenoic acid)-4,6-hydroxy cyclohexa-2,5-dienone	1.617	0.611688	1.27	a phenylpropanoid	a phenylpropanoid
delphinidin 3,3',5-tri-<i>O</i>-&beta;-D-glucoside	1.61656	0.526207	-7.32	an anthocyanidin 3,5-di-<i>O</i>-&beta;-D-glucoside	an anthocyanidin 3,5-di-<i>O</i>-&beta;-D-glucoside
tyramine	1.61609	0.628165	-0.52	an aralkylamine	an aralkylamine
3,5-dihydroxybenzoate	1.61128	0.5855	-16.36	a small molecule	a small molecule
11-hydroxyferruginol	1.61099	0.408123	14.17	a diterpenoid	a diterpenoid
oryzalexin A	1.61058	0.444032	2.52	an oryzalexin	an oryzalexin
3-phenylpropanoate	1.60759	0.591585	-0.48	an aromatic carboxylate // "a monocarboxylate" // "a phenylpropanoid"	an aromatic carboxylate // "a monocarboxylate" // "a phenylpropanoid"
3-(indol-3-yl)acrylate	1.60673	0.581572	5.1	an indole derivative	an indole derivative
2-hydroxycaffeate	1.60453	0.851992	16.55	a small molecule	a small molecule
quercetin 3, 4', 7-trisulfate	1.60397	0.517462	1.27	a flavonol derivative	a flavonol derivative
coniferyl acetate	1.60277	0.402006	-0.57	a coniferyl ester // "a secondary metabolite"	a coniferyl ester // "a secondary metabolite"
N-hydroxy DAP	1.60146	0.458186	-0.51	a small molecule	a small molecule
phenylacetaldehyde	1.59978	0.600634	-0.49	an aromatic aldehyde	an aromatic aldehyde
L-cycloserine	1.5994	0.600015	-0.53	a small molecule	a small molecule
2-(2-methylpyridin-3-yl)ethanol	1.59906	0.702219	-0.51	a pyridine	a pyridine
2-(glutathion-<i>S</i>-yl)-propene	1.59812	0.580078	-1.78	a glutathione-<i>S</i>-conjugate	a glutathione-<i>S</i>-conjugate
<i>N</i>-hydroxyhexahomomethioniate	1.59806	0.624034	-7.71	an L-<i>N</i>-hydroxypolyhomomethionine	an L-<i>N</i>-hydroxypolyhomomethionine
<i>iso</i>-arabidopaldehyde	1.59733	0.825471	6.66	a phenylpropanoid	a phenylpropanoid
cyclo-dopa glucuronosyl glucoside	1.5953	0.748	14.32	an alkaloid	an alkaloid
desulfoglucotropaeolin	1.59311	0.577336	0.21	an aldoxime	an aldoxime
dihydrolipoate	1.59092	0.699565	-15.48	a small molecule	a small molecule
lampranthin II	1.58955	0.826468	-1.76	an alkaloid	an alkaloid
ethylglyoxalbis(guanylhydrazone)	1.58952	0.341056	6.2	a small molecule	a small molecule
juglone	1.58742	0.550814	6.64	a quinone	a quinone
<i>trans</i>-5-O-(4-coumaroyl)shikimate	1.58545	0.541158	1.31	a small molecule	a small molecule
3-methyl-4-<i>cis</i>-hydroxy-2-butenal	1.57906	0.621701	-0.57	a small molecule	a small molecule
2-dehydrolubimin	1.57764	0.713929	14	a sesquiterpenoid	a sesquiterpenoid
<i>N</i>-&beta;-D-glucosyl-(indol-3-yl)acetate	1.57464	0.571602	0.54	an auxin-conjugate	an auxin-conjugate
&alpha;-D-glucose 1-methylene-phosphonate	1.57412	0.794212	1.22	an organophosphonate	an organophosphonate
<i>cis</i>-zeatin riboside monophosphate	1.5725	0.618295	-7.59	a secondary metabolite	a secondary metabolite
pumiloside	1.57169	0.655433	-1.3	an alkaloid	an alkaloid
2-benzoyloxy-3-butenylglucosinolate	1.56876	0.797182	19.6	a small molecule	a small molecule
2-hydroxysuccinamate	1.56867	0.80121	-1.39	a small molecule	a small molecule
5-amino-1-(5-phospho-D-ribosyl)imidazole-4-carboxylate	1.56536	0.66045	-13.9	a small molecule	a small molecule
pelargonidin-3-<i>O</i>-rutinoside	1.5652	0.656603	-1.67	an anthocyanidin-3-<i>O</i>-&beta;-D-glucoside	an anthocyanidin-3-<i>O</i>-&beta;-D-glucoside
heliocide H3	1.564	0.687534	-3.94	a terpenoid	a terpenoid
2'-deoxyuridine	1.56205	0.818504	1.17	a pyrimidine 2'-deoxyribonucleoside	a pyrimidine 2'-deoxyribonucleoside
8-(methylsulfinyl)octyl-glucosinolate	1.56173	0.703046	-1.14	an &omega;-(methylsulfinyl)alkyl-glucosinolate	an &omega;-(methylsulfinyl)alkyl-glucosinolate
ergosta-5,7,24(28)-trien-3&beta;-ol	1.55787	0.608083	2.83	a &Delta;5,7-sterol	a &Delta;5,7-sterol
pratensein	1.55639	0.734358	5.87	a small molecule	a small molecule
eupatolitin 3-glucoside	1.55129	0.790081	13.42	a flavonol derivative	a flavonol derivative
maltotriose	1.54638	0.745415	-15.05	a linear malto-oligosaccharide // "a trisaccharide" // "a short glucan"	a linear malto-oligosaccharide // "a trisaccharide" // "a short glucan"
eupatolin	1.54495	0.677044	-1.34	a flavonol derivative	a flavonol derivative
(+)-5-deoxystrigol	1.53939	0.696888	-7.97	a strigolactone	a strigolactone
(2-hydroxyphenyl)acetate	1.53876	0.919048	-1.27	a small molecule	a small molecule
camalexin	1.53726	0.831795	-0.66	an indole-phytoalexin	an indole-phytoalexin
&beta;-D-gentiobiosyl crocetin	1.53596	0.573331	0.65	a glycosyl ester // "a glucoside" // "a carotenoate"	a glycosyl ester // "a glucoside" // "a carotenoate"
(<i>R</i>)-lipoate	1.53569	0.604686	-0.8	a prosthetic group	a prosthetic group
magnesium-protoporphyrin IX 13-monomethyl ester	1.53356	0.51368	-1.21	a porphyrin // "an organometallic compound"	a porphyrin // "an organometallic compound"
3-hydroxy-3-phenylpropanoate	1.53033	0.591859	-0.9	a monocarboxylate	a monocarboxylate
oleate	1.52804	0.612716	0.7	a long-chain 2,3,4-saturated fatty acid // "a monounsaturated fatty acid" // "an &omega;-9 fatty acid"	a long-chain 2,3,4-saturated fatty acid // "a monounsaturated fatty acid" // "an &omega;-9 fatty acid"
acetyl phosphate	1.5277	0.571925	-6.6	a small molecule	a small molecule
benzyl alcohol	1.52651	0.651658	-0.48	an aryl alcohol	an aryl alcohol
ponciretin	1.52381	0.707739	3.96	a 4'-methoxyflavanone	a 4'-methoxyflavanone
5-methyl-tetrahydropteroyl-&alpha;-glutamylglutamate	1.52327	0.629294	-0.87	a small molecule	a small molecule
7'-hydroxyabscisate	1.52213	0.750072	16.51	an abscisic acid derivative	an abscisic acid derivative
coniferyl alcohol 9-methyl ester	1.52002	0.652352	1.28	a phenol // "a phenylpropanoid"	a phenol // "a phenylpropanoid"
12-hydroxydihydrochelirubine	1.51997	0.485585	-0.7	a small molecule	a small molecule
ajmaline	1.51983	0.875905	4.17	a small molecule	a small molecule
nothofagin	1.51715	0.66225	-1.48	a dihydrochalcone	a dihydrochalcone
4-amino-2-methyl-5-(diphosphooxymethyl)pyrimidine	1.51415	0.817007	19.07	a small molecule	a small molecule
(<i>Z</i>)-1-(glutathion-<i>S</i>-yl)-<i>N</i>-hydroxy-2-phenylethan-1-imine	1.50987	0.842252	-1.27	a glutathione-<i>S</i>-conjugate	a glutathione-<i>S</i>-conjugate
5,10-methylenetetrahydropteroyl tri-L-glutamate	1.50801	0.554745	-1.29	a 5,10-methylenetetrahydrofolate	a 5,10-methylenetetrahydrofolate
neolinustatin	1.50658	0.556248	-2.17	a nitrile // "a &beta;-D glucoside"	a nitrile // "a &beta;-D glucoside"
1-18:2-2-18:2-digalactosyldiacylglycerol	1.50567	0.889598	-1.88	digalactosyldiacylglycerol-36:4	digalactosyldiacylglycerol-36:4
deoxyhumulone	1.5047	0.621789	7.25	a 2-acyl-4,6-bisprenylphloroglucinol	a 2-acyl-4,6-bisprenylphloroglucinol
isowighteone	1.50398	0.49271	0.67	a small molecule	a small molecule
(-)-maackiain-3-<i>O</i>-glucoside	1.50309	0.649117	-2.63	a small molecule	a small molecule
3-<i>O</i>-digalloyl-1,2,4,6-tetra-<i>O</i>-&beta;-<i>D</i>-galloylglucose	1.50288	0.914793	0.06	a gallotannin	a gallotannin
<i>N</i>-hydroxypentahomomethionine	1.49966	0.846814	-7.38	an L-<i>N</i>-hydroxypolyhomomethionine	an L-<i>N</i>-hydroxypolyhomomethionine
lupiwighteone	1.4983	0.591951	0.72	a small molecule	a small molecule
5,10-methenyltetrahydrofolate mono-L-glutamate	1.49754	0.71345	-0.85	a 5,10-methenyltetrahydrofolate	a 5,10-methenyltetrahydrofolate
peonidin 3,5-diglucoside	1.49548	0.385661	-0.72	an anthocyanin	an anthocyanin
ubiquinol-<i>10</i>	1.49106	0.824585	-13.65	an ubiquinol	an ubiquinol
isoleucine tetrazole	1.4873	0.831139	11.51	a small molecule	a small molecule
3,4-dihydroxyphenylacetaldehyde	1.48416	0.677923	18.72	a small molecule	a small molecule
1-hydroxycumene	1.4827	0.51763	-1.84	a small molecule	a small molecule
16,17-dihydro-16&alpha;,17-dihydroxy gibberellin A<sub>12</sub>	1.48224	0.906022	7.51	a gibberellin	a gibberellin
isoguanine	1.48181	0.709063	-12.43	a modified nucleobase // "a nucleic acid component"	a modified nucleobase // "a nucleic acid component"
cyanidin 3-<i>O</i>-[2\-<i>O</i>-(2\"'-<i>O</i>-(sinapoyl) xylosyl) 6\"-<i>O</i>-(p-coumaroyl) glucoside] 5-<i>O</i>-[6\"\"-<i>O</i>-(malonyl) glucoside"	1.48134	0.420302	-11.78	an anthocyanin	an anthocyanin
harmine	1.48045	0.612721	-7.66	an alkaloid	an alkaloid
(6S)-6-fluoro-5-enolpyruvoylshikimate 3-phosphate	1.47793	0.544254	-11.44	a small molecule	a small molecule
3-sinapoyloxypropylglucosinolate	1.4756	0.807932	-16.58	a small molecule	a small molecule
3-carboxy-4-methoxy-N-methyl-2-pyridone	1.47526	0.846773	-0.89	a small molecule	a small molecule
haematoporphyrin IX	1.47436	0.686165	1.2	a small molecule	a small molecule
7-methylinosine	1.47418	0.649833	-0.55	a modified nucleoside	a modified nucleoside
amaranthin	1.47416	0.465824	-0.95	an alkaloid	an alkaloid
<i>trans</i>-4-hexen-3-one	1.47095	0.855545	-0.9	a ketone	a ketone
2-[(2'-methylsulfanyl)pentyl]maleate	1.46942	0.865007	19.72	a 2-[(&omega;-methylsulfanyl)alkyl]maleate	a 2-[(&omega;-methylsulfanyl)alkyl]maleate
(2E)-2-butylidene-4-hydroxy-5-methyl-3(2H)-furanone	1.46455	0.72685	-12.45	an aldehyde or ketone	an aldehyde or ketone
(+)-7-<i>epi</i>-12-oxojasmonoyl-L-isoleucine	1.46004	0.88936	0.65	a 12-oxojasmonoyl-L-amino acid	a 12-oxojasmonoyl-L-amino acid
&alpha;-difluoromethylarginine	1.4599	0.765134	-0.7	a small molecule	a small molecule
naringin	1.45782	0.910349	-0.65	a flavanone 7-O-[&alpha;-L-rhamnosyl-(1&rarr;2)-&beta;-D-glucoside]	a flavanone 7-O-[&alpha;-L-rhamnosyl-(1&rarr;2)-&beta;-D-glucoside]
3-oxo-2-(cis-2'-pentenyl)-cyclopentane-1-(3R-hydroxyoctanoyl)-CoA	1.45673	0.945801	0.04	a coenzyme A-activated compound	a coenzyme A-activated compound
iridotrial	1.45524	0.852139	-0.39	a monoterpenoid	a monoterpenoid
3-O-&beta;-D-glucoside digitoxigenin	1.4541	0.74018	0.33	a steroid	a steroid
&omega;-carboxy-(9<i>Z</i>)-octadec-9-enoyl-CoA	1.45226	0.953508	0.05	an acyl-CoA	an acyl-CoA
dihomo &gamma;-linolenoyl-CoA	1.45226	0.953508	0.05	a coenzyme A-activated compound	a coenzyme A-activated compound
(<i>R</i>)-laudanine	1.45204	1.03859	4.49	an alkaloid	an alkaloid
3-<i>all trans</i>-hexaprenyl-4-hydroxy-5-methoxybenzoate	1.45172	0.991123	0.24	an isoprenoid	an isoprenoid
<i>N</i>-(5-phosphoribosyl)-anthranilate	1.45131	0.638066	11.44	a small molecule	a small molecule
dihydrochelirubine	1.45113	0.640227	-7.78	a small molecule	a small molecule
3-[(4'-methylsulfanyl)butyl]malate	1.45107	0.515351	-3.91	a 3-[(&omega;-methylsulfanyl)alkyl]malate	a 3-[(&omega;-methylsulfanyl)alkyl]malate
3-deazaadenine	1.44643	0.758037	0.09	a modified nucleobase	a modified nucleobase
chlorophyllide <i>a</i>	1.44568	0.567086	0.84	a chlorophyllide // "an organometallic compound"	a chlorophyllide // "an organometallic compound"
raffinose	1.44561	0.817017	-9.44	a trisaccharide	a trisaccharide
(<i>E</i>)-1-(L-cysteinylglycin-<i>S</i>-yl)-<i>N</i>-hydroxy-&omega;-(methylsulfanyl)hexan-1-imine	1.44305	0.77615	3.92	an (<i>E</i>)-1-(L-cysteinylglycin-<i>S</i>-yl)-<i>N</i>-hydroxy-&omega;-(methylsulfanyl)alkan-1-imine	an (<i>E</i>)-1-(L-cysteinylglycin-<i>S</i>-yl)-<i>N</i>-hydroxy-&omega;-(methylsulfanyl)alkan-1-imine
<i>N</i>,<i>N</i>-dihydroxy-L-tyrosine	1.44165	0.739546	5.53	an <i>N</i>-hydroxylated L-amino acid	an <i>N</i>-hydroxylated L-amino acid
rotenolone	1.44097	0.915177	-4.07	a rotenoid	a rotenoid
(<i>22R,23R</i>)-28-homobrassinolide 22-sulfate	1.43971	0.590776	1.01	a (<i>22R,23R</i>)-28-homobrassinolide sulfate	a (<i>22R,23R</i>)-28-homobrassinolide sulfate
methoxyanigorufone	1.43625	0.496415	3.7	a secondary metabolite	a secondary metabolite
tropinone	1.43583	0.688623	0.58	a small molecule	a small molecule
<i>N</i>-heptylpantothenamide	1.43579	0.840365	2.32	a small molecule	a small molecule
indican	1.43401	0.453323	0.93	a small molecule	a small molecule
norajmaline	1.43296	0.997391	1.35	an ajmalan-type monoterpenoid indole alkaloid	an ajmalan-type monoterpenoid indole alkaloid
10&beta;,14&beta;-dihydroxytaxa-4(20),11-dien-5&alpha;-yl acetate	1.43117	0.957959	4.1	a diterpenoid	a diterpenoid
cetyltrimethylammonium	1.43012	0.812167	-1.62	an organic cation // "a quaternary amine"	an organic cation // "a quaternary amine"
5,6-dihydrouracil	1.43003	0.81872	-0.72	a modified nucleobase	a modified nucleobase
&beta;-fenchocamphorone	1.42998	0.762687	0.67	a small molecule	a small molecule
plumbagin	1.42973	0.908805	-0.73	a small molecule	a small molecule
1-18:2-2-18:3-digalactosyldiacylglycerol	1.42767	0.721103	13.1	digalactosyldiacylglycerol-36:5	digalactosyldiacylglycerol-36:5
delphinidin 3-<i>O</i>-(6''-<i>O</i>-malonyl)-&beta;-glucoside	1.42268	0.767042	-0.38	an anthocyanidin-3-<i>O</i>-(6-<i>O</i>-malonyl-&beta;-D-glucoside)	an anthocyanidin-3-<i>O</i>-(6-<i>O</i>-malonyl-&beta;-D-glucoside)
<i>ent</i>-kaurenol	1.42249	0.927508	0.21	a small molecule	a small molecule
4-methylumbelliferone 6'-O-malonylglucoside	1.42239	0.452119	0.11	a small molecule	a small molecule
3-(1H-indol-3-yl)propanoate	1.42176	0.912284	-0.73	an indole derivative	an indole derivative
2&alpha;-hydroxytaxusin	1.42045	0.807369	0.45	a diterpenoid	a diterpenoid
mercuriphenyl acetate	1.41976	0.831084	-0.86	a small molecule	a small molecule
D-glutamate	1.41945	0.799376	-1.5	a D-amino acid // "glutamate"	a D-amino acid // "glutamate"
adenylo-succinate	1.4193	1.04494	1.58	a modified nucleotide	a modified nucleotide
pelargonidin 3-<i>O</i>-&beta;-<i>D</i>-(p-coumaroyl)-sambubioside	1.4192	0.714771	-0.91	an anthocyanidin-3-<i>O</i>-[6-<i>O</i>-(hydroxycinnamoyl)-&beta;-D-glucoside]	an anthocyanidin-3-<i>O</i>-[6-<i>O</i>-(hydroxycinnamoyl)-&beta;-D-glucoside]
coniine	1.41802	0.94281	12.15	an alkaloid	an alkaloid
(<i>S</i>)-scoulerine	1.41522	0.673403	-2.56	a small molecule	a small molecule
(S)-coreximine	1.41478	0.672561	-14.12	an alkaloid	an alkaloid
GDP	1.41436	1.0556	1.37	a purine ribonucleoside 5'-diphosphate // "a nucleic acid component"	a purine ribonucleoside 5'-diphosphate // "a nucleic acid component"
(<i>S</i>)-laudanosine	1.41209	0.967967	1.12	an alkaloid	an alkaloid
(-)-deoxypodophyllotoxin	1.41123	0.971535	-0.55	a toxin // "a lignan"	a toxin // "a lignan"
D-ribulose-1,5-bisphosphate	1.41042	0.732614	15.22	an oligosaccharide phosphate	an oligosaccharide phosphate
8-<i>C</i>-glucosyl chrysin	1.41029	0.76208	15.04	a flavone-8C-glucoside	a flavone-8C-glucoside
(+)-6a-hydroxymaackiain	1.41	1.03378	7	a pterocarpan	a pterocarpan
taxa-4(20),11-dien-5&alpha;,13&alpha;-diol	1.40883	0.631415	1.56	a small molecule	a small molecule
berberine	1.40852	0.877108	3.67	a small molecule	a small molecule
&beta;-2-thienyl-D,L-Alanine	1.40762	0.845809	-0.76	a small molecule	a small molecule
(glutathion-<i>S</i>-yl)(1<i>H</i>-indol-3-yl)acetonitrile	1.40269	0.74874	-0.61	a nitrile // "a glutathione-<i>S</i>-conjugate"	a nitrile // "a glutathione-<i>S</i>-conjugate"
3-(aminomethyl)indole	1.40245	1.00395	0.39	an indole derivative	an indole derivative
glucodigifucoside	1.4002	0.722233	1.21	a steroid	a steroid
<i>N-P</i>-tosyl-L-phenylalanyl chloromethyl ketone	1.39892	0.766703	3.94	a small molecule	a small molecule
D-threonine	1.39732	0.92512	2.81	a D-amino acid	a D-amino acid
dimethylsulfonio-2-hydroxybutanoate	1.39494	0.765257	-0.99	a monocarboxylate // "an organosulfur compound"	a monocarboxylate // "an organosulfur compound"
lupan-3&beta;,20-diol	1.39469	0.786883	-1.14	a triterpenoid	a triterpenoid
7,8-dihydrofolate monoglutamate	1.39445	0.752343	-0.38	a 7,8-dihydrofolate	a 7,8-dihydrofolate
1-hydroxy-3-indolylmethyl glucosinolate	1.39356	0.663838	-6.36	a glucosinolate	a glucosinolate
4&alpha;-carboxy-4&beta;,14&alpha;-dimethyl-9&beta;,19-cyclo-5&alpha;-ergost-24(24<sup>1</sup>)-en-3&beta;-ol	1.39064	0.75695	1.41	a 3&beta;-hydroxy-4&alpha;-carboxysteroid	a 3&beta;-hydroxy-4&alpha;-carboxysteroid
octyl &beta;-D-glucopyranoside	1.39007	0.697538	2.3	a glycolipid	a glycolipid
1,2-di<i>-O-</i>octylglycerol	1.38946	1.00556	7.24	a small molecule	a small molecule
hamamelose-2<sup>1</sup>,5-bisphosphate	1.38842	0.879382	11.46	a pentose phosphate	a pentose phosphate
1-naphthol glucoside	1.38744	0.876696	11.51	a glucoside // "an aromatic compound"	a glucoside // "an aromatic compound"
palmitaldehyde	1.38664	0.80205	0.4	a 1-alkanal	a 1-alkanal
(1R)-trans-chrysanthemate	1.38516	0.841631	15.5	a small molecule	a small molecule
<i>p</i>-nitrophenyl-&beta;-D-xylobioside	1.38498	1.02983	-4.07	a xyloside // "a <i>p</i>-nitrophenyl-modified glycoside" // "a C-nitro compound"	a xyloside // "a <i>p</i>-nitrophenyl-modified glycoside" // "a C-nitro compound"
D,L-5-fluorotryptophan	1.38444	0.827168	1.16	a small molecule	a small molecule
lubimin	1.38421	0.830902	1.2	a sesquiterpenoid	a sesquiterpenoid
acacetin	1.38361	0.908798	13.21	a small molecule	a small molecule
2'-O-methyllicodione	1.3833	0.868077	12.37	a small molecule	a small molecule
(+)-pinobanksin	1.38315	0.867749	13.1	a (2<i>R</i>,3<i>R</i>)-dihydroflavonol	a (2<i>R</i>,3<i>R</i>)-dihydroflavonol
5-O-(indol-3-ylacetyl-<i>myo</i>-inositol) D-galactoside	1.38156	0.86671	11.01	a galactosyl inositol	a galactosyl inositol
CDP-choline	1.37975	0.796296	-5.56	a nucleoside diphosphocholine	a nucleoside diphosphocholine
lathyrine	1.37825	0.940158	-1.34	a small molecule	a small molecule
baccatin III	1.37788	0.929563	0.72	a small molecule	a small molecule
(-)-jasmonoyl-L-phenylalanine	1.37765	0.657439	10.31	a jasmonoyl-L-phenylalanine	a jasmonoyl-L-phenylalanine
dioxindole-3-acetyl-3-O-beta-glucose	1.37721	0.929902	11.63	a dioxindole-3-acetyl-3-O-hexose	a dioxindole-3-acetyl-3-O-hexose
1-18:2-2-16:0-digalactosyldiacylglycerol	1.37672	0.867684	12.26	digalactosyldiacylglycerol-34:2	digalactosyldiacylglycerol-34:2
(6&alpha;<i>S</i>,11&alpha;<i>S</i>)-4-dimethylallyl-3,6&alpha;,9-trihydroxypterocarpan	1.37628	0.839365	17.31	a small molecule	a small molecule
dimethylsulfoniopropanoate-amine	1.37611	0.954226	-1.75	an organosulfur compound	an organosulfur compound
(+)-dihydrokaempferol	1.3755	0.939098	18.68	a (2<i>R</i>,3<i>R</i>)-dihydroflavonol	a (2<i>R</i>,3<i>R</i>)-dihydroflavonol
dihydropapaverine	1.37525	0.646619	-1.58	an alkaloid	an alkaloid
taxiphyllin	1.37404	0.870341	15.3	a &beta;-D glucoside // "a nitrile"	a &beta;-D glucoside // "a nitrile"
barbaloin	1.37369	0.76399	1.45	a polyketide	a polyketide
11-hydroxyvittatine	1.37331	0.771423	-0.02	a small molecule	a small molecule
6,7,4'-trihydroxyisoflavone	1.37233	0.949512	11.37	a small molecule	a small molecule
2-naphthol	1.37228	0.925369	-0.7	a small molecule	a small molecule
cathinone	1.369	0.978405	-1.73	a small molecule	a small molecule
L-<i>N</i><sup>6</sup>-methyl-L-arginine	1.36882	1.06797	18.85	an <i>N</i>-methyl L-amino acid	an <i>N</i>-methyl L-amino acid
sophoraflavanone B	1.36768	0.994168	-4.64	a small molecule	a small molecule
dimorphecolate	1.36717	0.759313	4.8	a long-chain 2,3,4-saturated fatty acid // "a polyunsaturated fatty acid"	a long-chain 2,3,4-saturated fatty acid // "a polyunsaturated fatty acid"
indole-3-carbinol	1.36675	0.965003	-1.07	an indole-phytoalexin	an indole-phytoalexin
indole	1.3665	0.927309	-0.71	an indole	an indole
Fe(II)-nicotianamine	1.36449	0.705107	-2.48	a chelate-complex	a chelate-complex
imidazole acetol-phosphate	1.36376	0.944257	-2.47	a small molecule	a small molecule
guanine	1.36255	0.756307	2.28	a purine // "a purine base"	a purine // "a purine base"
(<i>E</i>)-1-(glutathion-<i>S</i>-yl)-<i>N</i>-hydroxy-&omega;-(methylsulfanyl)heptan-1-imine	1.36207	0.88211	-1.01	an (<i>E</i>)-1-(glutathion-<i>S</i>-yl)-<i>N</i>-hydroxy-&omega;-(methylsulfanyl)alkan-1-imine	an (<i>E</i>)-1-(glutathion-<i>S</i>-yl)-<i>N</i>-hydroxy-&omega;-(methylsulfanyl)alkan-1-imine
1,2-dioctanoyl-1-amino-2,3-propanediol	1.36054	0.859817	1.79	a small molecule	a small molecule
4-coumaroylhexanoylmethane	1.36038	0.865266	2.87	a small molecule	a small molecule
ampicillin	1.35884	0.713727	-0.97	a penicillin	a penicillin
coproporphyrin III	1.35776	0.886025	10.82	a porphyrin	a porphyrin
2-oxoadipate	1.35734	0.976601	-0.64	a 2-oxo carboxylate	a 2-oxo carboxylate
3,5-didehydroshikimate	1.35718	0.989939	-0.6	a small molecule	a small molecule
(7S)-<i>cis</i>-hinokiresinol	1.35568	1.00068	11.58	an <i>cis</i>-hinokiresinol	an <i>cis</i>-hinokiresinol
palmitate	1.35488	0.731901	0.25	an even numbered straight chain 2,3,4-saturated fatty acid // "a long-chain 2,3,4-saturated fatty acid" // "a saturated fatty acid"	an even numbered straight chain 2,3,4-saturated fatty acid // "a long-chain 2,3,4-saturated fatty acid" // "a saturated fatty acid"
carboxin	1.35487	0.87208	-3.52	an amide	an amide
D-glucaro-1,5-lactone	1.35442	0.817122	17.49	a &delta;-lactone	a &delta;-lactone
L-dithiothreitol	1.35264	0.984061	12.95	a thiol	a thiol
2-hydroxyferulate	1.35229	0.940329	0.97	a small molecule	a small molecule
2-amino-4,6-dinitrotoluene glucoside	1.35172	1.33582	6.47	a C-nitro compound // "an aromatic compound"	a C-nitro compound // "an aromatic compound"
deoxyadlupulone	1.3509	0.94336	10.58	a 2-acyl-4,6-bisprenylphloroglucinol	a 2-acyl-4,6-bisprenylphloroglucinol
(-)-9&beta;-pimara-7,15-diene	1.35089	0.698101	-0.38	a diterpenoid	a diterpenoid
(<i>E</i>)-1-(L-cystein-<i>S</i>-yl)-<i>N</i>-hydroxy-&omega;-(methylsulfanyl)butan-1-imine	1.35088	0.760396	-0.03	a small molecule	a small molecule
(<i>E</i>)-1-(glutathion-<i>S</i>-yl)-<i>N</i>-hydroxy-&omega;-(methylsulfanyl)nonan-1-imine	1.35055	1.21271	-0.91	an (<i>E</i>)-1-(glutathion-<i>S</i>-yl)-<i>N</i>-hydroxy-&omega;-(methylsulfanyl)alkan-1-imine	an (<i>E</i>)-1-(glutathion-<i>S</i>-yl)-<i>N</i>-hydroxy-&omega;-(methylsulfanyl)alkan-1-imine
<i>N</i>-pentylpantothenamide	1.34985	1.22389	7.72	a small molecule	a small molecule
pyrethrin I	1.34953	0.933395	1.78	a small molecule	a small molecule
(22<i>R</i>)-hydroxycholesterol	1.34942	0.84502	2.37	a small molecule	a small molecule
inosine	1.34882	0.636298	-0.02	a purine ribonucleoside	a purine ribonucleoside
trifluoperazine	1.34792	0.910828	-3.02	a phenothiazine	a phenothiazine
bixin	1.34499	1.21198	1.79	a carboxylic ester // "a carotenoate" // "a monocarboxylate"	a carboxylic ester // "a carotenoate" // "a monocarboxylate"
thiamine phosphate	1.34422	0.899399	-6.52	a small molecule	a small molecule
<i>N</i>-benzylformamide	1.34253	0.935532	-0.66	a small molecule	a small molecule
(R)-amygdalin	1.34229	0.975853	-1.06	a nitrile	a nitrile
(<i>E</i>)-1-(L-cysteinylglycin-<i>S</i>-yl)-<i>N</i>-hydroxy-&omega;-(methylsulfanyl)heptan-1-imine	1.34002	1.03294	-0.9	an (<i>E</i>)-1-(L-cysteinylglycin-<i>S</i>-yl)-<i>N</i>-hydroxy-&omega;-(methylsulfanyl)alkan-1-imine	an (<i>E</i>)-1-(L-cysteinylglycin-<i>S</i>-yl)-<i>N</i>-hydroxy-&omega;-(methylsulfanyl)alkan-1-imine
tricaffeoyl spermidine	1.33994	1.02912	-1.88	an amide	an amide
isoliquiritigenin 4'-glucoside	1.33837	0.744671	10.01	a small molecule	a small molecule
sakuranin	1.33792	0.809381	-1.19	a flavonol derivative	a flavonol derivative
(2<i>E</i>,6<i>E</i>)-farnesyl diphosphate	1.33738	0.870631	-13.38	a methyl-branched lipid // "a sesquiterpenoid" // "an all-<i>trans</i>-polyisoprenyl diphosphate"	a methyl-branched lipid // "a sesquiterpenoid" // "an all-<i>trans</i>-polyisoprenyl diphosphate"
4-amino-2,6-dinitrotoluene glucoside	1.33721	0.846008	0.24	a C-nitro compound // "an aromatic compound"	a C-nitro compound // "an aromatic compound"
dicranin	1.33667	0.701987	3.81	a long-chain 2,3,4-saturated fatty acid // "a polyunsaturated fatty acid"	a long-chain 2,3,4-saturated fatty acid // "a polyunsaturated fatty acid"
berbamunine	1.33653	0.92707	15.11	a small molecule	a small molecule
(<i>S</i>)-usnate	1.33541	0.576456	-7.45	a small molecule	a small molecule
dipyrromethane	1.33475	0.915572	-4.03	a cofactor that is synthesized <i>in situ</i>	a cofactor that is synthesized <i>in situ</i>
tetrahydropteroyl tri-L-glutamate	1.33367	0.39096	-0.02	a tetrahydrofolate	a tetrahydrofolate
salicin	1.33355	0.671424	-0.02	a &beta;-D glucoside	a &beta;-D glucoside
2-amino-6-hydroxymethyl-7,7-dimethyl-7,8-dihydropteridin-4-one	1.33329	0.940713	-0.61	a small molecule	a small molecule
(<i>E</i>)-1-(L-cystein-<i>S</i>-yl)-<i>N</i>-hydroxy-&omega;-(methylsulfanyl)heptan-1-imine	1.3331	0.97855	0.37	an L-cysteine-<i>S</i>-conjugate	an L-cysteine-<i>S</i>-conjugate
ciceritol	1.33274	0.931864	-6.39	a galactosyl inositol // "a methylated inositol" // "a trisaccharide"	a galactosyl inositol // "a methylated inositol" // "a trisaccharide"
dicoumarol	1.33245	0.91385	-0.56	a toxin	a toxin
<i>N</i>-methylanthranilate	1.32963	0.89278	-2.13	an aromatic amino acid	an aromatic amino acid
biochanin-A	1.32889	0.883686	1.33	a 4'-methoxyisoflavone	a 4'-methoxyisoflavone
3-oxalomalate	1.3277	1.3296	-0.87	a small molecule	a small molecule
6-O-&beta;-D-glucosyl-6-hydroxyflavone	1.32441	0.831709	-3.65	a flavone	a flavone
<i>p</i>-nitrophenyl-&beta;-D-cellobioside	1.32309	0.931881	-1.3	a cellobioside // "a <i>p</i>-nitrophenyl-modified glycoside" // "a C-nitro compound"	a cellobioside // "a <i>p</i>-nitrophenyl-modified glycoside" // "a C-nitro compound"
N10-formyl-2,4-diaminodideazafolate	1.32302	0.614393	-6.64	a small molecule	a small molecule
ribose-1-arsenate	1.32151	0.84884	0.72	a small molecule	a small molecule
shisonin	1.31897	0.921005	8.51	an anthocyanidin 3,5-di-<i>O</i>-&beta;-D-glucoside	an anthocyanidin 3,5-di-<i>O</i>-&beta;-D-glucoside
(2E)-hexadecenal	1.31873	0.778411	3.76	a small molecule	a small molecule
triethanolamine	1.3163	0.98642	-2.78	a non-metabolic compound	a non-metabolic compound
7-(methylsulfanyl)heptyl-desulfoglucosinolate	1.31485	0.634436	-2.79	an (<i>E</i>)-<i>S</i>-glucosyl-<i>N</i>-hydroxy-&omega;-(methylsulfanyl)alkimidothioate	an (<i>E</i>)-<i>S</i>-glucosyl-<i>N</i>-hydroxy-&omega;-(methylsulfanyl)alkimidothioate
3-sulfinopyruvate	1.31484	0.807473	10.9	a small molecule	a small molecule
robustaquinone F	1.31445	0.884535	1.07	a hydroxyanthraquinone	a hydroxyanthraquinone
<i>cis</i>-muurola-3,5-diene	1.31439	0.870388	12.95	a sesquiterpenoid	a sesquiterpenoid
glucobrassicin	1.31402	0.63843	-0.66	an indolic glucosinolate	an indolic glucosinolate
leachianone G	1.3118	0.874258	14.85	a small molecule	a small molecule
oryzalide A	1.31079	0.817624	2.26	a diterpenoid	a diterpenoid
lignocerate	1.30975	0.721674	9.7	a saturated fatty acid // "a very-long-chain 2,3,4-saturated fatty acid"	a saturated fatty acid // "a very-long-chain 2,3,4-saturated fatty acid"
taraxasterol	1.30754	0.750499	-12.15	a triterpenoid	a triterpenoid
cinchonidine	1.30748	0.857766	1.11	an alkaloid	an alkaloid
8&beta;-hydroxy-germacra-1(10),4,11(13)-trien-12-oate	1.30494	0.830281	-12.32	a sesquiterpenoid	a sesquiterpenoid
5-azacytidine	1.3039	1.03093	-0.64	a nucleoside analog	a nucleoside analog
syringetin	1.30338	0.819032	-7.01	a 3'-methoxyflavonoid // "a flavonol derivative"	a 3'-methoxyflavonoid // "a flavonol derivative"
urushiol III	1.30228	0.947886	11.32	an urushiol	an urushiol
D-galactosylononitol	1.30166	0.856648	-10.96	a methylated inositol // "a galactosyl inositol"	a methylated inositol // "a galactosyl inositol"
acenaphthenequinone	1.30097	1.08257	-2.11	a quinone	a quinone
cerulenin	1.30079	0.767282	-0.4	an antibiotic	an antibiotic
