# Supplementary material for: The Metabolic Reprogramming Induced by Sub-Optimal Nutritional and Light Inputs in Soilless Cultivated Green and Red Butterhead Lettuce
Source: Int J Mol Sci. 2020 Sep 2;21(17):6381. doi: 10.3390/ijms21176381 (PMC7503926; doi:10.3390/ijms21176381)
Supplement: Supplementary file 1 [file ijms-21-06381-s001.zip › Supplementary Submission/Supplementary Table 1.xlsx]

## Sheet: Dataset MS1
	Green Salanova						Red Salanova						Green Salanova						Red Salanova						Green Salanova						Red Salanova
	Full strength												Half strength												Quarter strength
Compound	Lettuce_1-r001	Lettuce_1-r002	Lettuce_2-r001	Lettuce_2-r002	Lettuce_3-r001	Lettuce_3-r002	Lettuce_10-r001	Lettuce_10-r002	Lettuce_11-r001	Lettuce_11-r002	Lettuce_12-r001	Lettuce_12-r002	Lettuce_4-r001	Lettuce_4-r002	Lettuce_5-r001	Lettuce_5-r002	Lettuce_6-r001	Lettuce_6-r002	Lettuce_13-r001	Lettuce_13-r002	Lettuce_14-r001	Lettuce_14-r002	Lettuce_15-r001	Lettuce_15-r002	Lettuce_7-r001	Lettuce_7-r002	Lettuce_8-r001	Lettuce_8-r002	Lettuce_9-r001	Lettuce_9-r002	Lettuce_16-r001	Lettuce_16-r002	Lettuce_17-r001	Lettuce_17-r002	Lettuce_18-r001	Lettuce_18-r002	Alignment Value	Annotations	CAS Number	ChEBI ID	CompositeSpectrum
CPD-19721	96233	90841	1	1	105693	113628	82025	73243	1	1	75507	77014	114488	101909	91154	93548	123548	125724	1	1	1	1	1	1	1	1	152219	157952	1	1	86362	83610	1	1	1	74598	CPD-19721	CPD-19721 [ C33 H30 Fe N4 O6, tgt=45.99, overall=45.99 ]			(635.1361, 5709.2007)(636.13776, 775.14996)(614.1589, 11913.512)(615.1553, 6075.0337)(616.15704, 596.4134)(615.1603, 4507.63)(674.0669, 921.33154)(675.1221, 421.12)(653.1085, 1493.5609)(637.12555, 893.05005)
CPD-12328	1077340	1063429	833264	842603	1241569	1251851	1213361	1209117	911214	950238	912968	920376	881715	870908	986372	959493	917513	918857	1021626	1005664	847612	851509	655057	670527	747039	747947	1142901	1135809	720200	724475	1050339	1004663	1010118	152408	101987	1117245	CPD-12328	CPD-12328 [ C9 H11 N O, tgt=79.94, overall=79.94 ]			(132.08092, 30865.545)(133.08406, 1239.4058)(188.04295, 5753.675)(189.0435, 1204.66)(174.04526, 1935.585)(175.0398, 4184.61)(173.0757, 276.95712)(157.45148, 20849.363)(158.07567, 9633.71)
AMINO-HYDROXYMETHYL-METHYL-PYR-P	1	1	673553	606756	349865	137029	1	1	450088	473211	1	1	1	1	1	1	1	934905	1	1	818997	813425	780464	834508	1	688848	1	669806	881278	1	726134	657892	596864	852378	681590	404094	AMINO-HYDROXYMETHYL-METHYL-PYR-P	AMINO-HYDROXYMETHYL-METHYL-PYR-P [ C6 H8 N3 O4 P, tgt=47.53, overall=47.53 ]			(217.63878, 66774.15)(219.40399, 28492.186)(220.52838, 11503.391)(222.03674, 6672.8496)(200.5515, 5073.9536)(201.01543, 3697.2297)(219.36299, 114653.52)(220.03186, 12444.165)(222.03625, 2883.45)(202.27739, 1564.6337)(255.98853, 93.704)(244.38075, 1523.986)(245.0242, 1487.27)(226.01555, 242.18198)
VOMILENINE	1137124	1147123	1676308	1128501	1034126	1034185	1116868	1334794	1084726	1053718	1454486	1478917	1082328	10123506	1328602	1013123	842006	820072	1657681	1646807	1213821	1217847	1213326	1948868	1227472	1220549	1	1091006	1147614	1132795	1860876	1856719	2428576	2510804	8708482	873912	VOMILENINE	VOMILENINE [ C21 H22 N2 O3, tgt=43.64, overall=43.64 ]			(354.0319, 5524.1826)(355.1716, 11335.843)(332.15436, 1435.387)(351.31946, 12983.574)(355.1715, 15014.85)(337.87943, 762.2495)(393.24597, 5134.457)(393.9308, 5861.536)(393.6334, 4080.6099)(393.1348, 1880.95)(377.11826, 2945.3164)(374.0696, 50238.336)(374.7514, 10408.681)(375.1567, 638.87)(358.80005, 4627.405)(359.1609, 343.56)
CPD-11826	654844	638480	541571	557213	658375	668562	362976	351409	326065	315066	574191	581593	618541	625160	628875	610841	638444	670681	298803	291142	370901	365244	347513	352695	715779	727019	807475	797039	589067	573951	722525	645281	414623	501948	321645	320230	CPD-11826	CPD-11826 [ C29 H49 O9 S, tgt=89.24, overall=89.24 ]			(575.2968, 960.15)(619.28455, 21503.602)(601.264, 7070.1396)(596.3097, 2264.922)(579.2906, 29192.01)(580.29395, 9385.209)(581.29803, 1752.2043)
CPD-11827	2117210	2105577	1777820	1710716	1152657	1123888	1900642	1962878	1662312	1647264	1562754	1585119	1960232	1993886	1964165	1981676	1862772	1846495	1205730	1299224	1780651	1830117	2040712	1999585	1802009	1763964	1604989	1589920	1654300	1691152	1771042	8274987	4384883	7613715	11390343	11561439	CPD-11827	CPD-11827 [ C29 H50 O5, tgt=62.56, overall=62.56 ]			(483.37527, 194669.27)(484.37808, 32701.14)(485.37766, 1864.5128)(461.3619, 79346.69)(462.36462, 12449.356)(518.33075, 79262.61)(519.3249, 28128.773)(520.33167, 31901.734)(521.33185, 4789.392)(499.3203, 3825.0078)(500.3296, 2307.6)(486.25742, 144164.72)(487.35736, 11352.093)
CPD-19725	1	1	1	1	1	1	670133	652377	719391	691991	525297	531146	1	1	1	1	1	1	848889	812126	785058	771561	1	1	1	1	1	1	1	1	1071126	1035678	1	1	1	1	CPD-19725	CPD-19725 [ C15H10O6, tgt= ]			(287.05164, 28679.799)(288.0542, 3937.1418)(295.03104, 46977.23)(296.03168, 2367.3042)
CPD-19728	188776	190230	229108	234180	616075	590617	165923	168417	262138	292407	333767	286278	161230	226381	177338	173216	102776	1	275056	222213	364694	356107	347486	353125	268822	250658	145894	151025	252205	1	325320	178139	1	1	360323	351248	CPD-19728	CPD-19728 [ C16 H22 N O4, tgt=47.32, overall=47.32 ]			(295.788, 2342.5068)(297.1622, 1778.885)(277.82474, 4487.697)(296.66516, 6345.2227)(277.75958, 4638.0244)(332.56665, 2969.623)(337.1348, 160.24)(314.87445, 4304.829)(315.37643, 5031.541)(316.1433, 2338.43)(297.13876, 180.55)
CPD-11828	3923291	3839958	3674359	3665520	3277964	3342876	2509416	2503868	702651	689045	860179	985835	2841511	2884803	1326565	1373496	2906587	2810253	1068742	1053743	5224045	4970014	5095301	5185130	3488647	3380572	7511243	7417471	781487	817421	6665295	5992812	5365534	5116371	7544160	7599016	CPD-11828	CPD-11828 [ C29 H49 O8 S, tgt=48.23, overall=48.23 ]			(559.3198, 1881.19)(539.30725, 30300.145)(540.3084, 5845.6787)(540.3051, 181343.33)(541.3078, 53724.215)(542.3092, 8932.112)(543.3139, 1197.0375)(599.41003, 8502.231)(600.4462, 2530.3474)(602.2746, 4930.4536)(603.28033, 795.32733)(578.7804, 2808.9648)(583.2943, 1557.9064)(586.3079, 1002.0351)
L-DIHYDROXY-PHENYLALANINE	99096	222243	980979	1025341	1009636	1015333	1699487	1664657	1560109	1600793	1178088	1203417	1134923	1108021	1111980	1091955	1248772	1242795	1594419	1616455	1738189	1759839	1612924	1642463	1328568	1348358	1138118	1121949	1337195	1332997	126577	145855	2512889	2482013	2001232	1996894	L-DIHYDROXY-PHENYLALANINE	L-DIHYDROXY-PHENYLALANINE [ C9 H11 N O4, tgt=83.17, overall=83.17 ]			(182.06659, 5122.895)(198.44795, 2157.4011)(200.08325, 1576.5176)(180.18127, 19910.26)(181.06918, 888.3435)(237.6331, 7850.3345)(238.03569, 1614.9675)(239.03339, 1476.1575)(218.97102, 30888.209)(221.02661, 34956.62)(222.03, 4838.87)(220.08673, 2719.0989)(221.06325, 137.4)(202.94112, 95195.91)(204.05473, 9453.415)(205.05757, 562.0184)
CPDQT-326	637786	613491	550392	560215	711016	463689	320463	324394	323317	1	1152622	1140662	294913	1	259697	249666	342769	346676	748132	754741	660411	660258	634607	911393	535082	512561	637049	621348	566531	741782	732214	1004941	9245325	6110819	1	9727523	CPDQT-326	CPDQT-326 [ C29 H50 O6, tgt=58.43, overall=58.43 ]			(498.37292, 11781.724)(498.37872, 1353.4851)(501.37225, 593.42004)(483.37457, 173688.23)(536.1031, 6354.071)(537.4867, 3218.8057)(538.10834, 1734.4554)(515.4964, 22052.43)(516.50134, 4195.707)(521.8764, 31283.455)(523.35596, 9592.844)(499.80267, 8743.913)(502.49274, 3635.9084)
INDOL-YLACETYL-MYO-INOSITOL-ARABINOSIDE	130746	125611	108750	98204	172508	193772	157816	141243	151127	156104	117359	119171	109843	104196	101614	110051	95690	96681	97964	102846	522986	503722	345994	336244	121084	115875	133015	126043	336283	334715	308087	246563	156210	144187	164296	145153	INDOL-YLACETYL-MYO-INOSITOL-ARABINOSIDE	INDOL-YLACETYL-MYO-INOSITOL-ARABINOSIDE [ C21 H27 N O11, tgt=22.16, overall=22.16 ]			(472.7729, 4867.2056)(470.15015, 4107.48)(455.14972, 1862.706)(471.5076, 13136.403)(473.93103, 5069.3276)(476.1771, 2860.5632)(508.35284, 7332.3677)(509.63608, 1701.7008)(490.11447, 3504.0583)(494.163, 2002.7301)(479.14905, 397.07)
CPD-19720	885895	892362	765506	759850	1082256	1100564	918525	898163	847955	826024	937489	944236	1068596	1055299	869494	876316	1110687	1121362	712730	733055	622283	640197	634252	641405	570376	564621	1397663	1370609	898170	916218	888525	880127	633736	1	780989	780517	CPD-19720	CPD-19720 [ C34 H30 Fe N4 O5, tgt=65.24, overall=65.24 ]			(613.15674, 40754.38)(614.1592, 9424.807)(615.1555, 4791.5728)(616.15704, 540.88)(674.12164, 858.96124)(675.1241, 416.49667)(651.1088, 8461.806)(652.11096, 1660.8447)(653.10834, 856.0444)(635.13574, 4342.362)(636.13715, 750.4733)(637.126, 392.82)
CPD-7420	474334	447059	426640	419591	236011	239958	329946	326899	224781	7494943	7778569	7890117	363688	362217	317527	321154	325770	307126	7589121	246767	292710	298414	371793	6272201	324722	325080	240606	238850	299752	305943	332424	300823	2735327	2763281	755430	1145710	CPD-7420	CPD-7420 [ C40 H58 O, tgt=73.20, overall=73.20 ]			(595.7512, 184634.67)(596.75287, 22235.24)(599.5344, 22476.605)(600.4164, 11700.465)(576.74097, 24659.607)(582.4059, 24830.445)(577.5115, 18441.941)(578.5149, 5707.3203)(579.44604, 489.1825)
L-GAMMA-GLUTAMYLCYSTEINE	467368	422394	455882	377342	573803	1	619056	597139	749164	813650	540322	548245	517811	261409	362744	324664	1315620	1308212	601002	547870	1201759	1241174	1661702	1476012	564312	1305450	365536	1	387481	367273	1872508	1802289	1064439	2758412	1945024	977825	L-GAMMA-GLUTAMYLCYSTEINE	L-GAMMA-GLUTAMYLCYSTEINE [ C8 H13 N2 O5 S, tgt=60.54, overall=60.54 ]			(250.05011, 4925.9185)(231.71104, 10866.843)(232.05008, 251.39001)(233.04163, 1783.4475)(254.0696, 1588.08)(233.06015, 736.7825)(290.7304, 20258.18)(291.94928, 12377.286)(292.8074, 13535.993)(293.7517, 5759.8716)(294.01483, 1298.108)(273.00977, 1883.6315)(274.005, 522.945)(273.04782, 720.4138)(258.7381, 36031.21)(259.04318, 118380.1)
CPD-6964	1	1	1	1	1	1	375714	369083	499526	487246	1	1	1	1	1	1	1	1	819525	812241	639818	635055	656790	670869	1	1	1	1	428751	1	564361	551199	674207	1	1	1	CPD-6964	CPD-6964 [ C15H14O2, tgt= ]			(209.09035, 2478.5876)(211.09573, 4944.019)(213.1088, 2846.9353)(249.05775, 8132.1167)(253.1038, 9565.151)(254.10722, 544.9728)(211.0963, 5862.21)(213.1087, 2906.82)(227.1067, 27755.658)(228.10951, 3789.975)(229.12099, 382.2333)(235.09415, 3493.398)
GDP	698596	702094	737912	793191	385461	408959	741324	721342	700038	654043	936816	916621	677170	668989	876800	874669	827067	833970	847085	889810	952733	962648	891021	904270	835813	863762	688258	671962	712316	691959	697800	659029	712092	708358	759887	762265	GDP	GDP [ C10 H12 N5 O11 P2, tgt=37.07, overall=37.07 ]			(441.01743, 23838.363)(442.0207, 2743.282)(443.02094, 421.056)(423.0358, 9975.63)(424.0087, 957.7337)(478.96735, 1756.8197)(460.9629, 1905.3605)(462.9909, 920.8637)(444.98837, 2338.588)
CPD-6963	219189	358917	177032	231104	474829	799783	287676	285795	142486	1	87325	197665	181867	330643	190285	194412	138457	366279	1	136650	186291	174816	171006	163454	355794	340869	180301	294908	233532	399818	1	137968	139265	146433	243230	119481	CPD-6963	CPD-6963 [ C14 H14 O2, tgt=57.37, overall=57.37 ]			(215.36002, 7358.5806)(217.2221, 3275.063)(196.65428, 4703.887)(215.6079, 3762.7725)(216.114, 2971.32)(197.09625, 6100.864)(198.09894, 938.98663)(255.70436, 2682.3206)(239.05487, 3834.0833)(240.0656, 1795.3757)(237.86803, 715.09656)(220.24712, 2428.1367)(222.65941, 2529.3015)(223.09294, 3835.28)
ACENAPHTHENEQUINONE	183115	198780	187926	1	1	156575	225056	218790	262450	1	177060	1	147825	148667	189235	179452	170726	303620	1	283165	215049	259183	249141	261316	390004	154456	1	290065	248947	547874	425166	449632	400561	448428	470203	1	ACENAPHTHENEQUINONE	ACENAPHTHENEQUINONE [ C12 H6 O2, tgt=45.28, overall=45.28 ]			(182.84544, 3013.9622)(183.0375, 277.31)(167.34573, 3328.8262)(169.03963, 1628.7786)(184.65038, 1364.5366)(185.55855, 620.395)(166.9892, 1925.0785)(170.04413, 2828.28)(223.13277, 2235.9963)(204.23712, 602.9625)(206.02762, 4378.341)(210.0367, 164.75)(188.5454, 1718.1487)
CPDQT-331	372000	417417	385532	346900	281137	253885	155977	265123	276080	183587	321012	348678	256347	327279	356512	311240	208178	347743	378176	420943	322996	374504	424166	362135	473928	413791	273146	297000	392699	374274	578475	345772	368979	429743	384231	295905	CPDQT-331	CPDQT-331 [ C4 H4 N O2 S2, tgt=45.87, overall=45.87 ]			(165.96086, 4243.6426)(166.95993, 3506.7212)(149.75963, 2258.1497)(202.85695, 2121.8142)(188.91199, 669.2556)(185.01682, 13321.112)(186.23953, 1626.4314)(186.9604, 805.0334)(166.9509, 507.51)
CPD-12332	1368480	1368536	676724	550730	1326074	397898	1799282	1830533	1217150	1838203	918453	923560	548074	527336	1359033	1605687	1939673	1662566	751797	663546	1763574	1481872	1377034	1253249	260581	257238	390410	384923	436393	385436	1266496	669013	1567603	914544	1012776	1229680	CPD-12332	CPD-12332 [ C20 H26 O5, tgt=57.96, overall=57.96 ]			(347.34787, 15041.75)(348.31503, 1895.9988)(349.27567, 10178.86)(350.1991, 4806.93)(329.17072, 13068.221)(330.17435, 1854.7057)(348.51782, 8519.11)(348.1859, 888.05)(329.9272, 29049.37)(330.93033, 4814.0337)(331.18765, 199.06334)(385.14178, 2866.435)(386.1529, 1217.16)(387.1442, 603.78)(369.63086, 7438.9126)(373.1421, 1733.7976)(371.31485, 5901.12)(373.3725, 1778.638)(353.8328, 1654.7144)(353.159…
17-O-DEACETYLVINDOLINE	1423937	1345896	778082	768598	710314	749558	1637552	1643424	802739	2090389	1410117	1437786	927250	940063	993123	1216980	1250094	1255805	677571	744634	885952	3284167	4381917	4337553	933378	919976	1051435	1057411	1019022	1510913	1	745431	880492	890056	748055	761062	17-O-DEACETYLVINDOLINE	17-O-DEACETYLVINDOLINE [ C23 H31 N2 O5, tgt=30.33, overall=30.33 ]			(415.33606, 12619.768)(416.228, 2714.191)(417.2324, 241.15)(397.21884, 15149.845)(398.22073, 2472.8093)(399.2326, 283.485)(421.25357, 1793.1566)(454.84024, 10680.931)(456.19617, 5076.635)(457.92175, 11974.905)(459.5486, 12677.4375)(460.185, 4771.574)(437.95618, 7417.6816)(441.67398, 270.53)(440.64798, 9042.95)(443.2243, 4528.838)(422.46884, 6820.249)(422.22028, 966.68005)
CPD-11839	1360516	1269438	2353562	2374622	1342713	1349250	1747365	1748389	1734983	1747637	1618190	1644468	1449719	1430175	2503200	2512141	1148759	1079130	2251137	2412296	2553009	2549501	2399888	2375899	2228411	2224513	2705324	2573989	3125413	3286363	3231958	573742	629064	605101	683556	686390	CPD-11839	CPD-11839 [ C28 H47 O6 S, tgt=86.49, overall=86.49 ]			(494.53888, 12342.397)(497.5123, 7108.4595)(499.31448, 1248.1901)(515.20557, 7993.7334)(516.96185, 78345.695)(517.74866, 312023.0)(495.75708, 11779.692)(497.26923, 12447.126)(498.74997, 3895.4966)(499.31558, 1032.4646)(500.3259, 293.55)(553.27386, 23600.672)(554.2771, 6269.91)(555.2776, 2380.914)(556.27686, 2266.4785)(557.28064, 638.65924)(532.2665, 4299.069)(533.264, 732.977)(534.2933, 14035.020…
CPD-7411	1	1	1	1	1	1	140747	138560	159254	156721	113635	118713	1	1	1	1	1	1	1	1	133986	139581	106364	111111	1	1	1	1	1	1	99585	98810	1	162761	204063	195702	CPD-7411	CPD-7411 [ C18 H14 O7, tgt= ]			(342.07083, 6409.7656)(343.06818, 968.61194)(325.05933, 993.375)(343.09036, 6420.95)(385.03085, 3346.0166)(347.05063, 1786.5845)
CPD-6971	1303831	593814	485912	501226	1265599	1266843	483206	472338	487331	1684780	879824	836874	653218	645179	982440	984734	2066356	1871031	1230893	1213870	1271572	1240605	1518633	1523378	288361	290382	544945	335794	438126	425133	835844	803306	1	1219465	876023	890626	CPD-6971	CPD-6971 [ C20 H25 O4, tgt=91.93, overall=91.93 ]			(329.17084, 24427.975)(330.1763, 3926.7024)(331.1853, 303.26)(330.78882, 1409.7161)(313.17673, 53978.24)(314.17984, 9806.339)(315.18365, 1502.3419)(370.1402, 363813.38)(371.1329, 72132.44)(372.13315, 21607.018)(373.13556, 3120.2075)(373.63995, 75273.9)(374.1447, 160106.5)(351.947, 3482.7178)(353.133, 9135.6)(354.138, 1870.0544)(354.99115, 5386.4634)(355.1729, 1945.74)(336.87564, 419.80002)(339.17…
CPDQT-343	1708802	1	1	1366433	3073058	1948608	1768590	439052	1560109	1710731	1533017	311152	959317	2564937	1	535187	691427	713091	1950619	2008352	401975	382084	573738	579302	1	1	2275930	2344799	1	1	799681	1977518	2871160	1	3228892	735760	CPDQT-343	CPDQT-343 [ C7 H15 N O S, tgt=65.26, overall=65.26 ]			(164.30074, 149989.55)(166.08733, 898221.4)(146.79051, 102333.39)(148.07608, 6869.8965)(163.09662, 526.7675)(146.04288, 17710.139)(145.08525, 8205.5)(146.08044, 1075.885)(202.55165, 82915.33)(204.0531, 99896.164)(205.0438, 165.76)(184.39441, 8918.0625)(185.42535, 6369.14)(186.74864, 5269.7485)(185.10866, 6308.863)(187.15282, 66928.91)(188.5744, 547797.2)(189.0756, 146869.84)(167.49564, 5435.4243)…
CPD-6972	1	1	1	1	1	1	223164	235883	232431	242319	1	1	1	1	1	1	1	1	426847	451692	1197632	1187255	1564507	1618702	1	1	126929	123154	673726	705110	214082	242041	215547	170427	102959	100919	CPD-6972	CPD-6972 [ C32 H39 N7 O20 P3 S, tgt= ]			(969.26697, 5693.294)(970.5192, 4146.4243)(971.34717, 21949.184)(972.3494, 9684.768)(973.14813, 3630.5962)(968.14044, 4339.3877)(969.14105, 2154.6125)(971.1452, 26680.48)(972.1481, 11944.797)(973.1455, 3761.9875)(977.12854, 374.0975)
CPD-7414	1	1	1	1	1	1	1	1	178513	182590	1	1	1	1	1	1	1	1	249912	244933	305019	307172	390452	378810	232229	219175	1	1	1	1	198737	172740	1	1	1	1	CPD-7414	CPD-7414 [ C40 H56, tgt=53.48, overall=53.48 ]			(576.40753, 9705.798)(577.41, 1601.2001)
CPDQT-341	2486188	1468789	1528211	1	3069354	2244367	1625757	1531247	1539283	991791	2078050	1376747	1093836	1053752	1232542	1525238	1522539	1169833	1872267	1870388	1019203	1348873	1180959	1215250	2095389	2075365	2158830	1527502	900146	917337	1898300	1844737	1632179	2155655	1989719	1997988	CPDQT-341	CPDQT-341 [ C6 H13 N O S, tgt=72.78, overall=72.78 ]			(147.13358, 12300.278)(148.0699, 346.345)(130.32799, 9370.671)(133.56271, 3947.45)(149.87663, 2458.3042)(132.95705, 2626.3342)(189.30127, 2398.3691)(189.03407, 6046.6934)(174.02444, 598.375)(170.06036, 21179.904)(171.06404, 1870.6504)(155.29889, 3883.795)
CPD-6975	305215	291522	452334	402092	122730	444323	166618	170687	224737	565080	487392	168634	104934	250675	383531	1	191903	354710	300463	339754	311193	370642	1	335722	492499	248325	541861	484418	342946	317236	317006	173506	499529	505820	271000	274697	CPD-6975	CPD-6975 [ C19 H21 O5, tgt=74.47, overall=74.47 ]			(331.20233, 12108.037)(332.38724, 1625.1469)(312.5602, 16345.881)(314.13116, 3401.3276)(315.1321, 223.35)(330.98645, 2025.2833)(313.449, 8256.494)(316.0217, 2576.705)(351.56763, 95880.664)(354.43835, 53673.99)(353.335, 7074.3706)(353.1235, 1336.5123)(335.118, 1764.5854)
CPDQT-340	1524690	1	1570855	1689200	1004711	950186	1280520	1087393	1468396	1295707	177496	1	1176277	213162	1592670	1567724	1461682	1608359	1	1	1538759	1648761	1	1239611	1	1526248	1158209	1200536	1	1	1	1452332	1	1	1	1	CPDQT-340	CPDQT-340 [ C7 H15 N O2 S, tgt=52.05, overall=52.05 ]			(179.36563, 2221.058)(181.6532, 688.9728)(182.0807, 1213.81)(161.07199, 832.99475)(163.14842, 897.4015)(164.06915, 829.0433)(198.03609, 48301.71)(199.0339, 1067.1157)(185.06482, 9928.129)
CPD-7418	5623752	7491356	2700229	2687015	745663	652621	35813080	34918988	35837828	35847228	24336884	25888988	2887443	1577970	7276251	8710246	7267712	6240962	7571048	16582589	23032084	23221968	26162164	28567224	4185288	4215135	15210099	15133715	21908308	6088104	5411454	5490772	5527959	25185074	20104096	6226094	CPD-7418	CPD-7418 [ C9 H7 O3, tgt=87.35, overall=87.35 ]			(163.31773, 220100.8)(164.04248, 22633.375)(165.04659, 2234.7817)(145.12007, 2031.8645)(165.05481, 5354.355)(147.33917, 3887.1428)(203.00696, 2004.9001)(207.0141, 2175.9102)(186.99171, 705.0838)(189.91183, 2154.0557)(191.0387, 5243.175)(168.01721, 3418.9648)
CPD-6976	1277902	1267277	1393198	1360258	588420	603428	1214792	1180388	1302210	1390604	1162224	1163951	1057415	1065329	1614694	1597973	1687988	1708905	1182050	1185684	1408718	1413062	1279612	1304763	1141388	1137555	697673	693614	1057585	1052005	1106635	1065711	1000043	985668	1185898	1172627	CPD-6976	CPD-6976 [ C18 H15 O6, tgt=52.72, overall=52.72 ]			(330.0964, 220.08)(309.0726, 39825.13)(310.0766, 4945.6035)(311.0765, 906.14)(330.0983, 219.5)(355.09763, 430.78998)(334.5746, 317.565)
CPD-7417	2253909	2120385	2419754	2413105	1377325	1404285	2323522	2245999	1869670	1914728	2393418	2338657	2165863	2174867	1707296	1802241	1864911	1954577	1733166	1801409	1952364	1953078	1798016	1876133	2220751	2246590	2725388	2681757	2518683	2477540	2413569	2388200	2085365	2076420	2221775	2241443	CPD-7417	CPD-7417 [ C15 H17 O8, tgt=67.34, overall=67.34 ]			(325.097, 1156.3307)(326.09323, 707.3934)(307.08163, 39624.94)(308.0852, 3934.3147)(364.96375, 1211.344)(369.05954, 449.55142)(370.05518, 556.2725)(347.058, 1077.01)(349.3269, 8258.901)(350.68744, 2942.4)(331.07706, 1259.2968)
4-AMINO-4-DEOXYCHORISMATE	5277898	5161038	155411	6101577	1	122338	119835	5321912	118807	130944	5195440	5206596	118266	1	4226813	147809	1891394	1842363	84030	1	5949139	6012821	164353	5722183	71420	7231726	3919493	144727	158441	5190296	7236223	7104799	6442645	6415763	6144765	6130307	4-AMINO-4-DEOXYCHORISMATE	4-AMINO-4-DEOXYCHORISMATE [ C10 H10 N O5, tgt=45.80, overall=45.80 ]			(224.60117, 3702.368)(227.0572, 1806.1968)(207.65022, 894.076)(226.75983, 438.88846)(227.66675, 201.65799)(228.0708, 209.44)(209.53714, 3344.4531)(210.0623, 3322.55)(263.74527, 49176.49)(264.74673, 4500.908)(267.35117, 4660.439)(269.0252, 1946.116)(245.00691, 6450.8804)(246.01521, 1206.479)(247.97975, 26559.045)(248.84297, 3080.5837)(229.88213, 8760.478)(232.43906, 2204.134)
CPD-11846	684581	543874	814554	436608	1128647	1167830	522204	490587	1288226	747478	576720	571994	898515	477869	569751	567145	1070945	588809	1097130	1093570	919937	1023827	1300919	1223611	523320	448779	722260	722895	973433	987509	549608	524695	685299	1218540	688904	1246479	CPD-11846	CPD-11846 [ C12 H11 N O5, tgt=51.49, overall=51.49 ]			(249.06082, 4359.839)(250.06274, 781.885)(231.3248, 17149.809)(232.38875, 1123.6093)(254.08807, 1025.8066)(233.14795, 4607.717)(234.63895, 354.18503)(235.06259, 165.18)(236.07365, 227.33)(289.73798, 5322.9478)(293.57196, 2339.2932)(293.0303, 2377.48)(274.40802, 21401.0)(276.01996, 1510.935)(274.6355, 3543.245)(257.94022, 7816.1587)(258.05133, 6690.115)
CPD-11847	1024831	1046386	1086670	1103254	514744	517462	1024900	966637	414283	457369	1022116	965466	834926	980340	707007	519055	227755	228781	1084743	1083261	1273509	1205012	1199310	1289707	1641433	1693300	736699	746714	695825	659807	1	106638	112389	98507	1	1	CPD-11847	CPD-11847 [ C12 H11 N O6, tgt=57.85, overall=57.85 ]			(266.91833, 7994.7773)(248.33162, 39704.26)(249.04562, 7052.818)(270.5834, 334.74)(305.33566, 3146.2964)(307.66116, 644.07404)(308.02, 467.52)(290.70618, 42614.227)(291.92075, 15107.748)(292.02094, 11469.87)(291.27002, 6023.5938)(272.7444, 1648.7994)(275.058, 366.08)
CPD-11845	721257	660894	714491	728086	484518	486498	325203	509380	509194	401318	534406	534122	615606	604209	652561	609825	592185	568556	629053	609795	751847	411329	701892	544706	746480	799072	610075	628190	785772	438644	189299	202060	588039	382187	719189	456718	CPD-11845	CPD-11845 [ C13 H13 N O7, tgt=44.87, overall=44.87 ]			(295.21133, 2241.3213)(297.06714, 528.34)(277.32416, 3331.4844)(296.6985, 2218.9011)(297.0686, 542.8367)(280.86093, 10973.247)(282.38196, 6498.331)(282.08057, 1594.3401)(335.03577, 1647.7418)(316.25784, 996.48535)(318.0181, 217.12)(321.91757, 1782.949)(321.5628, 2308.16)(322.73477, 1031.5599)(300.46188, 17771.895)(305.066, 742.77)
CPD-12348	1645138	1763013	1685722	1465026	1603048	2014235	2849542	2862508	2528410	3822667	1013503	1268627	2477049	2328101	1527463	1611899	681168	1877756	3174784	3137183	1466819	2680034	1163126	1278081	1267227	1239391	1671961	1600005	1841011	1842156	1007930	1044867	1600732	1	1388082	1395293	CPD-12348	CPD-12348 [ C23 H34 O3, tgt=85.53, overall=85.53 ]			(360.24875, 1806.3077)(361.2502, 195.5075)(345.0919, 2571.13)(345.2558, 1065.71)(344.6858, 4816.36)(401.22638, 417.68317)(380.4693, 10579.657)(381.20746, 7445.59)(384.01077, 11278.74)(384.5432, 8329.773)(385.22058, 18625.094)(381.24225, 37625.13)(382.24478, 10019.189)(383.23642, 2970.0757)(367.08557, 7675.802)(368.12137, 3053.9514)(368.24658, 1210.54)
BETA-D-XYLOSE	7627751	7514531	7000624	6988540	5674188	5713586	817716	808817	857126	8119544	7230224	7224158	814989	844423	7103814	7186691	6500204	6591597	7574371	7642362	8534955	8379022	536264	8222545	6240402	533683	4700879	4410165	4981710	5272659	8670751	8366627	1	1	7699235	7570917	BETA-D-XYLOSE	BETA-D-XYLOSE [ C5 H10 O5, tgt=51.41, overall=51.41 ]			(150.37944, 135666.31)(151.38196, 21853.88)(153.05754, 5685.8438)(134.04567, 1172.6389)(151.06065, 634.52325)(134.05487, 258.1967)(189.97926, 1640.0613)(176.01147, 1590.2256)(173.04128, 1702.6909)
CPDQT-300	1664834	96199	149911	168322	133617	89342	3134548	3141788	3106755	3111864	1675442	1679805	908383	892380	1675237	1700938	951378	953796	3705468	3747407	124950	1192726	191807	131584	719093	750956	3013540	3028918	5261901	5408189	6241018	1895749	2163358	2450949	1541962	1435223	CPDQT-300	CPDQT-300 [ C16 H30 N O9 S3, tgt=38.37, overall=38.37 ]			(479.1091, 1970.2413)(480.11737, 98.020004)(461.7603, 7107.939)(463.43912, 17730.346)(464.44537, 7018.096)(465.09982, 11256.253)(482.18604, 703.8508)(483.81305, 1154.6721)(484.11795, 1225.4166)(462.34933, 5517.105)(463.77237, 1053.17)(465.1011, 1247.42)(497.19025, 19779.867)(498.07062, 6594.2124)(500.23276, 10808.907)(502.68237, 3591.144)(501.112, 995.85)(485.40744, 1284.58)(487.3338, 4950.6826)(…
CPD-12350	684236	641315	1	931157	4519101	4507154	800370	790879	976700	947573	607539	640185	806861	808765	519027	526935	550376	564164	774324	763113	982349	988506	794622	796574	446985	459504	1	1	1	1	513619	493769	991611	330195	580528	1	CPD-12350	CPD-12350 [ C20 H26 O6, tgt=47.33, overall=47.33 ]			(383.12354, 6938.045)(384.1262, 203.92)(345.1666, 20536.059)(346.1681, 9674.797)(347.1707, 353.39)(362.1676, 1140.24)(367.15067, 32355.455)(368.15366, 10781.828)(369.1574, 5254.62)
DIMETHYL-D-RIBITYL-LUMAZINE	619809	923509	204124	200750	407582	425160	379425	362622	1	593117	314508	306527	364678	128026	164670	162548	1127039	1181950	441201	434524	340286	477206	279661	296866	168487	165216	260299	293206	642923	683639	1	504443	667140	631271	255241	320045	DIMETHYL-D-RIBITYL-LUMAZINE	DIMETHYL-D-RIBITYL-LUMAZINE [ C13 H17 N4 O6, tgt=48.25, overall=48.25 ]			(327.0159, 4215.497)(329.12704, 764.63007)(310.11172, 1284.228)(312.11328, 1367.505)(328.8653, 12134.105)(328.32837, 1314.232)(308.16354, 11455.227)(309.12372, 1815.0192)(310.12213, 380.16998)(365.56906, 546.03)(348.0325, 18099.219)(349.15872, 7296.9653)(350.07394, 1950.89)(350.41754, 4640.744)(350.9951, 904.4483)(333.66617, 1410.5452)(334.508, 3080.8423)(335.1105, 4064.105)
CPD-11852	244016	187207	217042	1557611	249121	234756	188970	167433	163902	162448	212996	210486	222006	229631	339793	274900	371826	295347	124290	127864	110190	126870	1782862	1438543	187305	182266	254326	239521	323173	220631	910680	204511	1448574	1286730	269910	1358463	CPD-11852	CPD-11852 [ C19 H18 N O4, tgt=54.60, overall=54.60 ]			(324.65738, 12515.348)(325.43008, 1895.2883)(326.13208, 484.49)(307.11917, 2518.6565)(308.45566, 2857.47)(309.12296, 1179.215)(310.1287, 16407.31)(311.1308, 2530.14)(325.47217, 3050.2166)(326.1423, 282.58)(327.1368, 491.14)(307.9575, 2514.2346)(309.1281, 8855.073)(310.12646, 1406.391)(366.5944, 5760.1807)(367.09024, 4892.6396)(348.19666, 42455.383)(349.07352, 7193.3423)(350.0742, 425.59)(349.3664…
CPD-12355	1341538	8581929	1355418	1346440	1791753	1830068	8882658	8904515	8866533	9104130	9306910	9450670	5656599	5655548	1165561	7091638	832527	6483636	9786941	9712061	13284183	13146395	1579180	1583112	1381514	1412191	1096431	1073971	1695481	1683730	1005086	1004500	3633613	697371	3112768	1	CPD-12355	CPD-12355 [ C19 H25 O7, tgt=53.76, overall=53.76 ]			(365.15747, 11499.219)(366.16052, 633.74945)(367.15363, 327.19998)(347.48343, 23444.377)(348.14883, 3892.3938)(349.1396, 103.16)(366.17535, 312201.12)(367.17834, 55455.688)(368.17978, 11519.385)(369.1844, 1010.48376)(349.16812, 3318.0376)(351.17535, 779.31494)(405.88885, 1637.7432)(409.1421, 41350.26)(410.14478, 7328.9)(389.1583, 12865.688)(388.8351, 3761.7607)(389.1554, 265.19)(370.63254, 412080…
CPD-6947	373546	362815	686598	850500	569876	562174	1	452167	448532	450636	421967	993297	510964	392097	1032790	473050	1012091	989829	347006	1	453750	732123	618972	631659	542725	360902	830629	282116	417787	420866	931596	855881	952611	1103999	1090275	661157	CPD-6947	CPD-6947 [ C30 H44 O2, tgt=65.42, overall=65.42 ]			(439.3522, 3366.08)(421.6659, 1152.2767)(439.34778, 2730.335)(479.5681, 7788.93)(481.18005, 2810.431)(481.31137, 1390.5475)(462.93518, 24420.57)(462.30026, 68.96334)(463.29898, 37242.676)(459.81638, 14891.867)(465.34653, 9112.69)(442.89755, 8032.3115)(443.07617, 976.96)
CPD-12354	1009457	979760	1	1	564954	568108	886185	873294	1	953890	625455	670293	664972	1	342598	964600	248264	1410935	1088176	1009049	1405421	1	1	1	1014992	891302	464074	806588	1	1	1776435	1759423	2510824	2464615	2119043	2206702	CPD-12354	CPD-12354 [ C19 H23 O5, tgt=60.80, overall=60.80 ]			(331.48334, 6480.763)(332.15665, 1584.8973)(333.1434, 192.81)(315.95105, 1136.3461)(318.15344, 330.595)(317.15475, 961.328)(318.154, 418.49)(371.20248, 20492.912)(355.16693, 3808.62)(355.77365, 3952.1924)(356.44882, 5083.5747)(356.34402, 6071.617)(359.1631, 8194.606)(339.61874, 1253.9568)(341.1548, 1022.319)
CPD-12351	940871	1079884	184926	692924	1203146	1085759	121807	174028	157222	541313	162488	197919	1556499	646670	1	1166059	684495	621452	251357	224193	342885	336723	702906	1272928	990939	1100150	992612	1017981	1595676	1327749	523996	509385	428375	2626447	616152	606699	CPD-12351	CPD-12351 [ C19 H23 O6, tgt=74.14, overall=74.14 ]			(347.89923, 16829.1)(348.14914, 3830.8472)(349.1341, 160.29)(331.14206, 13072.304)(332.1464, 1347.4349)(350.83188, 1685.7233)(331.08606, 12578.784)(332.15222, 1570.2947)(388.35162, 8695.318)(389.11304, 7033.9062)(389.1079, 7749.77)(370.60944, 637.63)(371.13367, 61642.164)(372.85922, 15662.585)(373.6409, 16534.652)(374.56137, 25782.166)(375.1487, 10506.657)(355.31036, 4233.029)(356.2343, 4604.777)…
CPD-13456	11259636	10879389	10199117	10412727	9267305	26036812	1	21887464	1040013	840783	567709	9028056	9940720	9968209	23961528	24937844	11849470	11877771	11313982	25350816	13847449	13887115	1	1141711	10468342	13615190	9415120	14055686	15417934	15251824	15991377	249764	23345482	16288212	14014929	1	CPD-13456	CPD-13456 [ C21 H16 O7, tgt=67.65, overall=67.65 ]			(381.30972, 556892.06)(382.89322, 99486.05)(385.1112, 286.11)(383.094, 1889.36)(384.11328, 7183.8735)(385.1085, 1253.6699)(365.50156, 29379.541)(366.47922, 3265.9736)(367.10516, 585.125)(421.06458, 800.42)(403.0471, 5789.7993)(404.04825, 1181.4823)(405.04642, 739.3759)(389.08374, 421.45334)
CPD-13455	502338	377469	459746	323270	1413746	1465786	712062	197432	2500522	2546671	728905	2264163	2768672	211276	827895	3993313	1229893	1213999	3291273	3285027	4691798	455589	4677045	1997945	515772	810228	312344	5101684	2157766	2107568	821990	1075798	858253	897413	816915	1979799	CPD-13455	CPD-13455 [ C21 H16 O6, tgt=56.98, overall=56.98 ]			(365.102, 15898.805)(367.61066, 3093.88)(367.1047, 336.92)(348.616, 6383.6606)(350.16888, 4506.758)(350.26468, 1086.6151)(365.10376, 28617.502)(366.10632, 2823.9238)(367.1013, 2513.7192)(368.104, 112.57)(349.2991, 5611.172)(350.20337, 977.631)(403.04703, 5588.184)(404.0486, 1096.7075)(405.04636, 590.1725)(388.05164, 576.71)(389.53296, 557.2888)(371.07358, 9062.163)(372.0773, 1588.291)(373.0885, 4…
SINAPOYL-COA	1	1	1	1	1	1	181771	185857	186743	195135	1	1	1	1	1	1	1	1	357496	361232	803652	801419	1094148	1129357	1	1	94503	91754	418825	443585	765053	856683	1012274	922844	568188	592600	SINAPOYL-COA	SINAPOYL-COA [ C32 H42 N7 O20 P3 S, tgt= ]			(969.9427, 4316.378)(972.1456, 3355.0913)(973.1443, 944.70996)(971.1469, 20785.758)(972.14984, 8608.2295)(973.1474, 2639.2256)(975.6412, 266.7575)(977.12665, 334.89)
CPD-6951	198454	162731	182245	183077	365911	282504	244780	545985	2458023	2455617	233284	1052587	443331	460233	212415	197043	158089	1	213197	197343	558791	557483	268801	278500	442045	453131	431753	223751	305606	305863	3549674	3276374	3380333	3329281	285750	328328	CPD-6951	CPD-6951 [ C30 H52 O2, tgt=44.75, overall=44.75 ]			(446.40256, 2427.9316)(426.37964, 9334.721)(427.3829, 355.14)(449.92334, 3502.9114)(448.4049, 1974.5)(484.14807, 17798.443)(484.73254, 2147.8938)(468.6431, 38510.363)(470.31537, 9714.702)(471.30286, 676.29584)(471.3617, 240.7)(467.58, 7613.3853)(469.38986, 5394.7354)(452.3919, 208.345)
CPD-14590	7175717	6552453	5553790	5464016	4797182	4808043	5622179	5644163	6597334	6567182	5787652	5834342	4853108	4798911	5867995	5946862	5647291	5720036	6018824	6060187	7259938	7115546	6979915	7034894	5419436	5457830	4037086	3621894	4287367	4522178	7143913	6775010	7522629	7509933	6247555	6166736	CPD-14590	CPD-14590 [ C8 H7 N O2, tgt=87.05, overall=87.05 ]			(152.05768, 38213.14)(153.05551, 2203.664)(133.48044, 494.03378)(150.0552, 186171.6)(151.05878, 20467.605)(190.01456, 1538.6859)(173.04054, 976.0227)(154.0225, 704.86993)
GALACTOSE	6554851	10183472	18451030	16096974	22659756	21522252	14307917	14921330	15086966	15324815	12958543	12349139	17822860	18129458	16122223	15753928	18327182	16800804	15273846	14275501	13062647	5560508	5347410	13792735	9993176	8355325	10258853	4857519	1	8035903	9847777	12113926	10772084	10885850	8954691	9061811	GALACTOSE	GALACTOSE [ C6 H12 O6, tgt=97.66, overall=97.66 ]			(201.07976, 6663.1816)(203.05267, 128611.29)(204.05574, 8966.024)(205.05766, 534.6097)(163.0594, 6540.3145)(182.49323, 10742.74)(181.0677, 1161.1217)(219.02711, 365874.72)(220.0298, 40475.074)(221.02545, 47086.703)(184.07722, 2883.813)(186.09142, 16119.528)(186.04407, 240.15001)
CPD-14593	1	1	1	1	169560	174681	1376918	1382251	1434029	1442273	1157002	1	1	976959	152420	1	1	1	1491474	1444156	2128664	2092909	114427	1770627	1	1	209115	1	297197	245784	201753	207527	190219	172937	228706	221262	CPD-14593	CPD-14593 [ C14 H17 N O8, tgt=16.67, overall=16.67 ]			(327.4544, 790.81354)(310.088, 6440.8335)(311.09116, 655.95996)(328.83267, 3309.1235)(331.11304, 1402.425)(314.69107, 1964.2343)(371.07407, 24191.164)(372.07645, 4724.474)(354.3869, 84195.76)(351.10324, 341.92667)(332.44662, 16438.508)(333.088, 1626.468)
CPD-14594	931650	250441	461651	453695	4405443	331083	277556	280161	224740	3363155	282605	291457	253921	258731	225686	226994	357069	342007	296201	286492	4746772	465293	335397	334780	269106	270846	253543	241540	243223	246951	647548	361061	986805	935167	437241	431073	CPD-14594	CPD-14594 [ C16 H27 N O11, tgt=46.73, overall=46.73 ]			(409.5356, 17654.756)(410.60254, 3200.0933)(413.17838, 2838.5667)(394.1586, 1413.6849)(394.156, 76.7)(413.18027, 10633.763)(414.18335, 3230.6865)(395.90967, 959.7312)(450.1143, 1528.2167)(435.1169, 3382.71)(432.1504, 451.20667)(415.4723, 3622.3564)(417.64975, 1403.1001)(419.1481, 345.66)
CPD-14592	1	1	112972	1	1	1	372715	417604	1	148750	118985	170198	1	1	1	1	1	1	1	1	803337	1	1	883298	1	1	1	1	1	1	1079657	999572	786793	1	1	471825	CPD-14592	CPD-14592 [ C8 H7 N O3, tgt= ]			(165.94751, 9442.136)(168.13617, 2095.339)(169.4584, 1717.832)(205.00311, 734.3)(186.9997, 5734.475)(189.00215, 1118.1599)(189.37262, 3096.9915)(191.3731, 6029.737)(192.0385, 1134.37)(171.0279, 27608.135)(172.02905, 806.495)
CPD-6959	544921	538274	601148	613536	454953	459025	189244	200475	274699	274002	369365	375862	347685	347042	236467	230734	696926	680084	884266	871702	648306	639051	585016	580383	250925	242349	692458	709253	926477	852809	521103	495025	234363	233898	448666	452753	CPD-6959	CPD-6959 [ C16 H16 O3, tgt=83.64, overall=83.64 ]			(257.68784, 12423.314)(258.11743, 1811.6901)(238.09602, 10178.923)(239.0883, 519.265)(242.11285, 1032.47)(279.06192, 6216.36)(280.06647, 1241.63)(279.76755, 23650.291)(280.1021, 3772.5078)(263.09528, 980.65674)
CPD-14596	1915037	1900949	2126491	2187702	1413561	1412422	257036	298262	383602	1	931262	1000542	207570	1289533	1605600	235820	1456839	249973	1927973	1875268	1795244	1693437	1795480	1757246	1959081	234853	1055442	1093814	1576138	1501250	1769790	1733848	1748187	330020	1566133	1569191	CPD-14596	CPD-14596 [ C17 H29 N O11, tgt=72.62, overall=72.62 ]			(425.87003, 9498.661)(426.87738, 3539.548)(428.1754, 948.19)(405.45703, 1163.1101)(407.16534, 26645.31)(408.16956, 4247.41)(409.18286, 127497.984)(410.18585, 26467.645)(427.29553, 7887.8125)(427.9886, 2201.108)(429.20636, 11585.15)(407.32074, 17648.043)(408.51843, 3730.7712)(409.22794, 90337.24)(410.18713, 19658.408)(463.9208, 20776.264)(464.50775, 7388.0625)(465.13843, 3975.3245)(466.13928, 413.…
CPD-6954	1568284	618451	2063110	368249	1946063	642258	1911607	1860917	3196577	3216440	100114	104069	3097535	540622	459181	466212	4183290	546869	419934	276031	1084351	1057262	502606	484210	740863	741123	535795	541500	2932067	786699	1280744	1241500	1215473	104753	842730	839401	CPD-6954	CPD-6954 [ C15 H13 O6, tgt=46.20, overall=46.20 ]			(290.41324, 8853.855)(291.55063, 7527.091)(292.94028, 457.70572)(293.0809, 98.95)(272.0656, 1287.7222)(273.56757, 545.985)(290.3723, 7503.906)(291.083, 4301.37)(272.3926, 6560.631)(273.0745, 853.9189)(274.0905, 82.1)(329.28952, 6526.7437)(329.04636, 380.35)(315.02954, 1880.269)(316.02765, 301.395)(312.06836, 13947.519)(313.07138, 1032.88)(296.06345, 955.0175)(297.0637, 111.24)
CPD-6956	1	1	1	1	1	1	100094	98875	106515	85287	87196	95537	1	1	1	1	1	1	130839	112555	88418	98460	135161	123051	1	1	1	1	1	1	154525	163686	113000	103389	127807	110260	CPD-6956	CPD-6956 [ C13 H9 O4, tgt= ]			(231.0498, 17832.982)(232.05373, 380.62668)(213.03972, 1328.8076)(232.06786, 1064.9375)(235.07265, 403.37)(273.02075, 975.84875)
CPD-8198	1344021	1300557	24204340	1350524	12836200	12482291	21629676	21496560	5502043	5567714	17918800	4952863	15875454	16381924	22150722	21976768	21739356	21472436	21572888	21539048	10243588	10143850	10163078	10376614	21242296	21015216	13659941	13363260	19393122	19800524	7870428	7564767	38839088	10104704	34711460	34280504	CPD-8198	CPD-8198 [ C13 H24 O10, tgt=81.67, overall=81.67 ]			(343.6859, 4725.362)(344.14865, 7071.4985)(345.14587, 5955.293)(327.1333, 1432.3555)(342.29343, 3850.5486)(344.1497, 7447.985)(345.15076, 5748.21)(326.68423, 3329.5444)(326.94183, 525.67804)(379.1001, 488794.9)(380.1027, 107690.7)(381.10345, 20180.895)(382.10556, 2891.6677)(361.08884, 55616.39)(362.0931, 16121.1875)(363.09656, 3663.8137)(366.37772, 324.3575)(347.12097, 5391.0264)(349.07715, 3898.…
CPD-8192	743827	732314	675856	662431	1127962	1095559	498908	497044	568848	564653	456859	457016	679041	681765	573811	563238	546716	573942	473282	502044	436978	443546	162397	293219	752703	749830	643983	645643	729111	729218	669478	637248	338734	469883	347108	357599	CPD-8192	CPD-8192 [ C14 H14 O3, tgt=97.28, overall=97.28 ]			(252.04779, 674.815)(253.33327, 16747.799)(254.08736, 2684.3416)(213.09137, 31884.762)(214.09462, 4294.936)(215.1049, 441.2307)(231.1018, 8498.13)(235.10214, 1917.4199)(231.10106, 9808.399)(232.1048, 853.1066)(239.0877, 372.99)
6-O-METHYLNORLAUDANOSOLINE	825012	4447945	832691	812223	479403	294687	1080075	1069022	441031	427013	303545	308790	663621	633650	768188	772828	797840	794249	405444	597017	9896203	522849	8652356	365164	570155	524056	1	308042	559463	4218450	384459	378641	463684	9876508	256713	247777	6-O-METHYLNORLAUDANOSOLINE	6-O-METHYLNORLAUDANOSOLINE [ C17 H20 N O4, tgt=75.44, overall=75.44 ]			(302.35428, 23094.574)(303.24057, 3849.1548)(304.6535, 1919.1549)(285.33023, 3638.9602)(286.12634, 596.99)(288.14343, 8650.24)(285.88644, 86221.96)(286.89078, 14950.865)(287.13556, 9007.653)(344.43994, 7501.205)(347.1031, 20915.24)(324.523, 7209.0913)(325.83112, 1891.954)(329.1084, 2731.15)(325.23138, 1309.4336)(326.132, 157.92)(307.53665, 3475.01)(308.98343, 6223.904)(310.1276, 1197.28)(311.1218…
CPD-8191	107464	84708	132841	137927	320695	341869	117476	127107	124995	121107	137044	146715	131908	169871	1	1	176651	133228	158981	164765	79887	123547	120711	114187	201874	206440	122474	149111	230346	236977	1	107847	98150	116486	156573	164080	CPD-8191	CPD-8191 [ C14 H14 O4, tgt=34.83, overall=34.83 ]			(247.26425, 4723.5845)(247.1035, 901.51)(230.52214, 1460.1018)(249.7082, 2900.894)(229.55797, 4373.3364)(287.05167, 4286.7393)(290.06192, 2818.7231)(289.0532, 3492.97)(270.79352, 952.105)(271.31345, 8418.095)(272.0834, 1692.8617)(254.4877, 14584.143)(255.0778, 249.23001)
RIBOSE-1-ARSENATE	163296	147293	123719	150048	135055	124556	222383	339754	227057	241654	243772	243592	161857	166150	146072	164599	177619	181802	284759	284997	304439	318128	325235	344397	187529	220168	165349	178437	322180	201169	214117	697363	372163	317763	277475	274361	RIBOSE-1-ARSENATE	RIBOSE-1-ARSENATE [ C5 H9 As O8, tgt=59.18, overall=59.18 ]			(271.9525, 2582.8008)(255.37553, 4644.2656)(255.99089, 9285.89)(256.942, 1809.192)(272.9591, 25816.414)(273.9658, 3555.9673)(256.0534, 2220.4321)(259.9674, 1028.06)(313.1997, 8685.918)(314.09915, 2981.6917)(314.92056, 3059.2883)(296.94495, 3729.2952)(298.11343, 837.10333)(298.9476, 1319.8322)(278.93903, 509.61)
DIHYDROKAEMPFEROL-CMPD	1	223569	220552	203319	1	1	190156	276489	1	1	1	1	1	1	1	1	1	1	297020	142442	301896	294183	391381	1	285424	307102	247557	246683	251516	246314	383728	399535	1	414051	347901	335410	DIHYDROKAEMPFEROL-CMPD	DIHYDROKAEMPFEROL-CMPD [ C15 H12 O6, tgt=45.79, overall=45.79 ]			(288.06802, 5184.505)(270.4334, 232.51875)(291.0835, 304.73624)(315.0611, 276.3)(295.0475, 914.05676)
CPD-4621	130400	202041	96134	99598	209294	124051	103411	317419	99772	98275	131921	123223	204975	219987	206618	203643	187092	179284	138277	114096	145246	143060	156196	162086	114986	111113	155591	182246	217203	108721	132433	117043	348376	326869	493116	518825	CPD-4621	CPD-4621 [ C22 H35 N5 O11, tgt=12.14, overall=12.14 ]			(546.50494, 5582.0454)(547.0917, 995.86)(527.2227, 3861.5032)(528.22266, 816.46747)(547.73395, 5400.8237)(548.2346, 944.238)(528.22125, 2013.9017)(588.364, 1082.3501)(566.185, 7729.7397)(567.1919, 1849.5898)(570.73486, 1215.715)(573.2466, 708.46)(556.2291, 1132.2815)
CPD-4622	183837	177982	169119	259890	380820	380294	234489	365816	280866	1	165753	192029	230889	231096	218989	226467	1	280637	515929	564607	897696	856417	831236	850298	135460	131795	236898	233681	248145	335623	632957	587804	807509	767475	559509	552216	CPD-4622	CPD-4622 [ C22 H33 N5 O11, tgt=41.04, overall=41.04 ]			(544.9456, 1693.6133)(545.8176, 1837.262)(546.8399, 1406.0138)(547.215, 1416.34)(526.00775, 8963.88)(527.2121, 3188.5024)(545.21674, 875.39795)(546.2198, 362.88)(526.2086, 10570.667)(527.2128, 3240.5457)(528.22644, 351.625)(587.17346, 545.1533)(566.18335, 5823.3403)(567.1869, 1692.17)(567.1939, 245.035)
CPD-12371	1	1	1	1	1	1	1	1	178513	182590	1	1	1	1	1	1	1	1	249912	244933	305019	307172	390452	378810	232229	219175	1	1	1	1	198737	172740	1	1	1	1	CPD-12371	CPD-12371 [ C40 H56, tgt=53.48, overall=53.48 ]			(576.40753, 9705.798)(577.41, 1601.2001)
CPD-10129	777202	2539853	1802669	172601	2468883	2510019	1821578	1755296	2329550	2336862	1616137	1606533	2128886	2128607	2655033	2621048	3236948	3071690	1661597	1743997	1909078	1947812	1989485	2022254	101763	710309	2080195	1321137	2709583	2740252	370726	934157	152298	1057818	395453	388926	CPD-10129	CPD-10129 [ C10 H13 N5 O3, tgt=75.37, overall=75.37 ]			(252.30815, 8382.963)(255.1154, 608.42)(234.3942, 1937.7035)(238.0951, 457.43)(252.10849, 11297.807)(253.11908, 2852.3188)(234.45947, 1985.8071)(237.1113, 11758.38)(293.0631, 15700.84)(294.59973, 1196.3796)(295.26657, 1718.3127)(296.06927, 3928.0012)(275.51154, 6067.484)(277.06546, 12551.554)(275.79074, 1398.9027)(256.08203, 37228.887)(257.08478, 3941.912)(258.08972, 459.29596)
THREO-DS-ISO-CITRATE	142873	110160	171898	193491	4169144	5327958	6669997	95153	98697	100780	117137	127639	118759	110954	148425	177767	144919	153516	135327	199419	259509	238239	290657	272534	247099	173979	101323	97403	174268	165187	87837	94196	13101162	10462485	7668010	13059446	THREO-DS-ISO-CITRATE	THREO-DS-ISO-CITRATE [ C6 H5 O7, tgt=44.76, overall=44.76 ]			(189.3593, 3024.9543)(196.0367, 4506.84)(175.0188, 30152.77)(177.0238, 17580.15)(190.29764, 3270.511)(175.14215, 59084.297)(176.01646, 3173.1372)(177.0322, 124.51)(230.99046, 25366.162)(231.99527, 1270.3726)(213.98074, 404.12)(214.32835, 7492.4106)(216.4219, 1914.2341)(197.83607, 12194.906)(198.00844, 380.2271)
16-HYDROXYTABERSONINE	2890505	2854323	2731899	2785318	3702363	2258966	3345381	3373705	3168746	4017608	4161453	4183221	3940892	4007078	3708919	2772595	2761781	2844547	3389219	4292327	3993875	4051423	3963419	3930595	2942990	2852712	2735068	2658662	4253652	3056939	4013820	4071304	4275367	4981891	5023887	4834276	16-HYDROXYTABERSONINE	16-HYDROXYTABERSONINE [ C21 H25 N2 O3, tgt=65.39, overall=65.39 ]			(357.06595, 443.13068)(357.1989, 661.67)(339.00012, 1383.3582)(339.19403, 1661.5533)(339.19125, 2547.3096)(340.1964, 444.065)(377.1901, 1959.99)(358.16364, 201314.55)(359.16687, 19865.625)(360.16165, 3981.6138)
CPD-8186	1	1	1	1	1	1	7437703	1	1	1	1485118	1351504	1	1	1	1	1	1	1	4662573	6655410	6722893	8311395	7626577	1	1	1	1	1	1	4976604	5014109	5013001	1	1	1	CPD-8186	CPD-8186 [ C9H6O3, tgt= ]			(145.02306, 3772.8052)(163.03925, 206365.19)(164.04247, 19306.488)(165.04707, 861.73114)(145.02846, 1135.9557)(189.03305, 1323.0363)
PHLORETIN	1	1	1	1	1	1	347089	333651	669361	1	1	1	631398	658497	385844	696618	677360	1	1	1	1	1	1	1	748008	404280	1	1	1	1	3047961	3097111	1	1	1952896	2665435	PHLORETIN	PHLORETIN [ C15H14O5, tgt= ]			(275.0801, 736.72)(256.15555, 8764.548)(257.07065, 1440.5)(277.10486, 1027.185)(257.70862, 3253.7903)(295.0448, 746.86)(297.07404, 4309.24)(279.34937, 3767.0586)(284.08405, 426.09003)
PYRIDOXAL_PHOSPHATE	341654	295052	382868	313497	248057	232632	269075	192225	222304	251643	178643	223769	268712	1	245217	272300	234318	1	303636	287245	328069	264279	311802	296311	362532	298218	197856	270303	1	293093	292270	392160	395289	329171	362451	349233	PYRIDOXAL_PHOSPHATE	PYRIDOXAL_PHOSPHATE [ C8 H8 N O6 P, tgt=48.11, overall=48.11 ]			(245.00548, 9368.874)(246.0149, 915.2626)(227.99744, 7738.3823)(228.9971, 2278.0376)(231.0021, 2415.625)(246.26862, 2998.3323)(250.0186, 872.0)(229.13397, 13748.12)(230.00563, 3413.7244)(285.24512, 928.026)(289.48297, 885.1525)(289.98657, 932.265)(269.0122, 572.642)(269.4597, 814.70996)(272.72412, 1258.2379)(273.00378, 1082.6825)(255.00143, 1126.445)
CPD-12362	1623306	1543572	14200790	14214720	11894156	11357128	1092993	17294748	16643328	16895956	16428052	16637749	1118077	1142563	1394331	11546896	1221918	1351432	19050352	1675601	2628930	1658443	2249821	2277003	1507896	1130714	694695	707043	1186196	1	1505279	1482602	2616373	2582611	2327664	2345296	CPD-12362	CPD-12362 [ C19 H25 O6, tgt=43.39, overall=43.39 ]			(352.4525, 5443.3994)(354.1769, 2486.62)(331.151, 13977.284)(332.15567, 1913.3123)(333.1434, 254.16)(351.81876, 2314.135)(337.18393, 1573.3828)(391.13712, 3977.5715)(391.13184, 1654.7435)(392.1392, 922.99)(393.13672, 812.5533)(371.13126, 311873.12)(375.3425, 2335.058)(377.17657, 2989.125)(356.99567, 3264.8381)(358.491, 4966.925)(358.66336, 4183.965)(359.1641, 14935.26)
FAD-STEM-GROUP	201223	201934	139237	1	1	1	1	287706	1	1	119712	1	201562	202364	208166	207101	164945	146051	166565	148999	181195	184018	183841	184386	176350	167177	174489	178729	151235	1	150246	140159	115739	125749	202419	208215	FAD-STEM-GROUP	FAD-STEM-GROUP [ C15 H25 N6 O13 P2, tgt=22.55, overall=22.55 ]			(559.0993, 8649.394)(544.0912, 1334.17)(598.308, 625.6417)(580.2774, 11404.767)(582.0536, 1463.68)(583.03796, 2580.882)(564.0708, 1770.5029)
CPD-12366	6013500	5859266	5492719	5591207	3821561	3887741	97990	102364	5772635	5904662	5030229	5074735	78303	77485	82831	86815	5685340	5432174	4926516	4728251	5936043	5908797	5688140	5798047	5366978	5358624	5322544	5285417	5553096	5472842	81071	5873808	920281	931722	6422123	1230209	CPD-12366	CPD-12366 [ C10 H12 N5 O15 P3, tgt=25.22, overall=25.22 ]			(575.579, 278379.56)(574.90826, 98035.695)(575.9104, 5159.847)(557.9147, 79340.82)(558.9171, 7339.4243)(560.89667, 27821.63)(561.89886, 657.9133)
N-DELTA-PHOSPHONOACETYL-L-ORNITHINE	476159	476590	564778	586142	253126	262023	531538	522788	562604	558156	674793	1	436917	438413	475232	492735	1	520845	797660	828684	1069161	1036581	989700	1062650	891924	891491	210544	187119	206091	188053	644704	551966	536243	535956	459122	1273056	N-DELTA-PHOSPHONOACETYL-L-ORNITHINE	N-DELTA-PHOSPHONOACETYL-L-ORNITHINE [ C7 H14 N2 O6 P, tgt=45.65, overall=45.65 ]			(257.0638, 4697.85)(258.07166, 20414.586)(238.38405, 4125.442)(259.07812, 799.7525)(292.02106, 20130.254)(293.0305, 5299.57)(274.98688, 18991.195)(277.0201, 2884.51)(259.04105, 21610.367)(260.0469, 3057.328)(261.05093, 6955.8125)
CPD-12360	805206	871112	617375	1	807966	812974	1174931	561136	634258	634758	648898	643809	717428	712566	744360	708270	733966	1	873603	1041459	1017747	651076	867827	669827	596353	622991	510689	815045	662771	641128	1769603	647462	713491	701671	2019611	1979125	CPD-12360	CPD-12360 [ C20 H28 O6, tgt=50.10, overall=50.10 ]			(367.1902, 2416.05)(369.2017, 356.58)(347.57895, 9259.822)(349.96442, 2986.871)(349.6894, 7961.5127)(365.39423, 1934.218)(348.60254, 28515.348)(349.60577, 4815.1235)(351.19833, 393.46)(405.40958, 17544.674)(407.83456, 2557.2732)(385.9444, 4676.286)(387.39752, 801.745)(391.85806, 6901.5884)(370.91763, 16457.744)(372.0887, 6378.861)(373.0104, 7295.4233)(373.1736, 6851.12)
CPDQT-349	94721	80751	166598	112901	107235	481391	87846	320174	107964	106302	245683	113543	93630	91789	364250	334649	341219	362037	312851	109971	354745	338766	253229	264324	268280	80402	236045	219999	328779	338468	104937	481364	361984	368154	347874	360838	CPDQT-349	CPDQT-349 [ C9 H19 N O2 S, tgt=78.17, overall=78.17 ]			(205.11655, 4130.7593)(187.10059, 2167.4517)(206.2416, 2230.2556)(188.11353, 3091.066)(231.10135, 5397.2036)(232.1048, 511.66)(213.09137, 22835.033)(214.09479, 2774.2102)(215.09314, 538.31)
CPD-8177	1236448	1266348	1463804	1531368	1121772	1082538	1737874	1596448	314803	307424	1586106	1537471	1255287	1302995	678886	185790	793853	800666	1769738	1623757	1609870	1582029	1568447	1630287	1440106	1304349	950191	967070	1162978	1139009	1633885	1302606	1558270	1433009	1580695	1485682	CPD-8177	CPD-8177 [ C55 H71 N4 O5, tgt=63.14, overall=63.14 ]			(873.55444, 829.78)(849.52924, 20721.627)(850.5326, 8784.176)(851.5355, 2342.1926)(852.5221, 759.3)(873.5539, 343.435)(856.583, 1478.03)(906.7681, 17089.65)(907.75214, 7171.4727)(908.5604, 1484.6874)(891.5016, 1948.6963)(892.9913, 3261.0198)(892.8958, 4332.0137)(892.8316, 6454.543)(893.84283, 10973.54)(894.8491, 4145.0166)(895.51624, 2086.57)(875.82306, 8625.744)(877.26746, 10062.51)(877.9842, 72…
COLUMBAMINE	1350375	1367308	1374824	365426	560762	1386322	884204	854820	381076	1318573	364464	1052647	870009	594859	1236614	1193850	814636	784169	236289	214683	1963079	1933492	700530	701877	1249302	1156476	697513	697476	221128	230110	1955590	1187044	2178325	236827	383136	1	COLUMBAMINE	COLUMBAMINE [ C20 H20 N O4, tgt=49.29, overall=49.29 ]			(339.1457, 3024.8965)(339.14297, 961.38666)(321.13498, 2966.145)(322.1383, 4546.0767)(341.1575, 2671.66)(321.1344, 6890.9634)(322.13812, 2326.9153)(377.2827, 38413.465)(380.1024, 115096.39)(381.1037, 20556.57)(382.1029, 2943.7651)(363.21545, 12192.519)(364.6738, 25867.707)(363.09647, 1874.41)(361.42615, 5057.1836)(362.1365, 727.3649)(345.81378, 8828.884)(347.61188, 9839.822)(348.134, 1784.2446)
CPD-12399	409919	1	1	971298	1	488051	1	1	2204873	2331317	1	1	1530892	1	983031	957127	1	781752	821369	794544	1109850	1371899	942608	1743020	1	384525	1438778	1398445	1083338	1056870	450769	438817	615007	892568	1476359	1443182	CPD-12399	CPD-12399 [ C18 H31 N4 O7 S2, tgt=48.40, overall=48.40 ]			(482.9109, 1252.655)(461.6422, 3167.3726)(462.13956, 410.91)(481.1873, 1847.4565)(463.82986, 9939.931)(464.16193, 2206.275)(465.1716, 424.95502)(518.13135, 3097.3982)(519.12164, 750.8467)(501.06293, 8721.033)(505.01215, 54516.35)(506.5614, 29355.041)(506.86975, 18902.473)(507.1266, 14449.19)(503.01105, 4646.169)(485.0861, 11408.3955)(486.14224, 735.71497)(487.15665, 534.85)
CPD-12398	506070	483951	415740	1255831	334333	209789	337113	636594	133237	430516	418054	409153	824726	192232	1	421098	948251	652444	433667	1	221747	126891	135863	136260	1040867	291216	212358	698533	1	1	291158	266811	305963	295785	328795	317074	CPD-12398	CPD-12398 [ C8 H17 N O2 S, tgt=40.22, overall=40.22 ]			(193.09958, 8613.522)(173.08948, 1148.3066)(195.10088, 6766.3984)(196.1042, 324.53)(176.09392, 5130.316)(177.0948, 414.07)(233.31361, 3579.407)(235.8637, 902.37805)(214.46985, 2570.2983)(216.04451, 3343.9)(215.23866, 8099.547)(215.0771, 85.81)(197.96532, 869.9744)(198.57394, 830.34503)(200.0748, 369.75)
CPD-12396	3234602	2912230	3143908	3175456	4244187	2934442	2944106	2916238	3029301	2920231	2970046	2231318	4357417	4351279	2660565	2621449	2272057	2217017	4106455	4091519	1792735	1764961	832018	845767	3228157	3270608	4521932	4486486	4847660	4843527	2752832	2578141	1656860	1607009	2465658	2453589	CPD-12396	CPD-12396 [ C17 H29 N4 O7 S2, tgt=66.46, overall=66.46 ]			(465.14844, 136873.69)(466.1526, 32774.656)(467.1564, 5677.525)(450.126, 681.68)(505.10938, 110148.25)(506.1122, 28654.275)(507.12268, 16164.444)(491.09753, 2387.8198)(491.38843, 1149.7046)(493.1312, 2820.0962)(475.1208, 6142.226)(476.1245, 1425.8685)
LATHYRINE	10105022	9301634	7929974	7699368	9814964	9205683	9223344	8730781	5858689	7728057	8378066	8378881	7799409	8224049	9017764	8738084	1	8393101	8738413	9153802	5929925	6247360	5694315	5648540	7292411	7420442	10048658	10179616	7713437	7579763	8898797	8713540	1770421	6596544	8076597	8109327	LATHYRINE	LATHYRINE [ C7 H10 N4 O2, tgt=83.82, overall=83.82 ]			(182.08167, 237343.08)(183.08423, 27066.22)(184.08154, 3658.0464)(164.13599, 10453.007)(167.0789, 5478.14)(166.86292, 7947.3984)(167.0789, 3254.27)(226.30183, 892.5892)(226.04575, 348.46)(206.02832, 7204.5117)(210.07495, 7170.8594)(187.28856, 2187.4387)(188.06311, 318.8986)
CPD-12395	1524690	1327500	1570855	1689200	1004711	950186	1280520	1087393	1468396	1295707	177496	1248082	1176277	213162	1592670	1567724	1461682	1608359	1138432	1	1538759	1648761	1327476	1239611	1587616	1526248	1158209	1200536	1176815	1	1	1452332	299945	293742	366358	333006	CPD-12395	CPD-12395 [ C7 H15 N O2 S, tgt=52.05, overall=52.05 ]			(179.46486, 1999.6755)(181.72864, 726.5624)(182.0807, 1213.81)(161.03021, 723.2775)(163.13077, 948.54645)(164.06902, 821.62)(163.07593, 3738.3926)(216.04558, 23167.836)(198.0361, 48508.066)(199.0341, 1098.4177)(185.06477, 9761.937)
CPD-12394	5023229	1	1533492	866153	1167966	1199926	1238776	1233988	1520560	1510236	1109234	1118746	1128024	1131254	1549001	805251	1044950	1015263	2503795	2519602	630844	661638	631694	614275	1543797	1	760202	721995	1095447	1120779	1491530	816285	1702392	1591538	1608742	1600260	CPD-12394	CPD-12394 [ C11 H21 N3 O4 S2, tgt=45.12, overall=45.12 ]			(323.7848, 7911.264)(325.09296, 1468.1426)(326.09323, 940.51666)(306.4053, 7459.7715)(307.51178, 12519.132)(308.08554, 2071.0906)(324.10065, 7283.2407)(325.09915, 421.7317)(306.95163, 2075.0813)(364.6126, 320.02838)(365.90924, 483.75272)(367.52887, 335.8018)(369.05905, 185.622)(347.0594, 256.755)(349.08417, 5267.0215)(350.07343, 57.405)(331.07736, 1297.8589)
CPD-8178	639805	661757	477928	429577	698489	593067	271007	337371	348823	197133	426160	425385	1617193	1670570	403214	500095	401238	1534991	309563	353208	354101	343882	279248	249122	429892	757846	798010	782980	703617	528417	374388	351256	306427	308918	346273	307131	CPD-8178	CPD-8178 [ C55 H72 N4 O6, tgt=73.93, overall=73.93 ]			(885.4474, 2861.34)(886.49774, 1099.124)(887.5587, 1359.68)(866.5385, 2777.1035)(867.5511, 547.82666)(868.5719, 148.75)(923.5137, 1717.68)(924.5261, 412.14502)(907.44867, 15840.602)(908.4961, 10596.185)(907.49493, 8764.863)(908.4985, 1139.0468)(909.6359, 9333.412)(908.5378, 6909.1187)(909.5417, 1058.4987)(891.51624, 5581.915)(894.5152, 2373.67)
CPD-12393	370442	359066	458984	445034	179082	199498	1149049	1	1333973	1305292	1136946	1175658	222886	225769	357557	358854	232402	229422	1024617	932100	898630	149238	334664	349587	331579	321816	1921710	186625	221301	228310	1733298	1649639	1108329	1025835	269425	269695	CPD-12393	CPD-12393 [ C16 H27 N4 O7 S2, tgt=62.61, overall=62.61 ]			(454.1295, 135259.84)(456.12146, 52500.61)(457.11874, 30943.879)(433.12354, 49315.652)(434.12732, 11808.876)(435.1416, 717.2)(435.1298, 4672.6953)(437.13043, 1033.5901)(495.23593, 4556.383)(496.09946, 583.8367)(475.5207, 11528.722)(476.12488, 2262.115)(457.51163, 8393.711)(458.11398, 1557.6967)
CPD-12392	1622036	1266918	602658	1264867	1719419	920594	1473349	1300501	899356	1028870	915667	622723	1999821	2608283	974515	993951	2475075	686280	2589347	984559	2341702	694093	329271	783123	3803127	4661352	1336067	2720174	1156492	1	1649755	2713668	1450171	1517283	1255439	1316103	CPD-12392	CPD-12392 [ C6 H13 N O2 S, tgt=74.03, overall=74.03 ]			(165.98349, 8844.11)(168.06448, 8557.571)(149.42036, 37962.754)(146.0539, 3724.91)(164.07442, 16919.146)(165.07625, 1163.1927)(166.07132, 864.755)(148.06123, 36278.27)(149.27942, 7816.0137)(151.06107, 934.83203)(205.98949, 6073.878)(189.38266, 1988.3357)(185.0056, 308.16)(187.2587, 1487.8806)(188.9607, 1320.5145)(190.05185, 713.605)(169.92384, 8445.77)(172.44218, 3868.3267)
CPD-12391	277191	236256	651882	288565	515249	526733	542007	167247	178322	194461	104936	432006	585847	538271	203067	198935	775102	779957	141727	704327	1038485	147283	967133	965749	332700	285356	374573	426509	530698	629191	257056	269453	370550	384836	255135	260131	CPD-12391	CPD-12391 [ C10 H19 N3 O4 S2, tgt=35.92, overall=35.92 ]			(311.07718, 1895.0237)(312.0727, 1965.445)(293.03137, 21105.992)(294.65805, 1544.2048)(295.3041, 1250.5715)(296.06693, 3119.3982)(297.0684, 402.05334)(314.09122, 11561.652)(315.09448, 2142.8135)(316.0903, 158.93)(292.71994, 740.5181)(295.07538, 531.41003)(353.03873, 35182.96)(354.04227, 3501.5342)(355.04434, 626.30664)(333.79395, 2308.7861)(335.02896, 6405.423)(335.06927, 4811.7593)(337.12424, 32…
CPD-4607	1	1	1	1	1	1	197706	228808	1	1	1	1	1	1	1	1	1	1	1	1	1	1	1	1	1	1	1	1	1	1	200619	209137	1	1	1	1	CPD-4607	CPD-4607 [ C18H21N5O5, tgt= ]			(391.15634, 2638.5168)(373.14572, 2506.1748)(429.11453, 11374.207)(410.14352, 13454.984)(411.14664, 1286.055)
CPD-6981	1	1	1	1	554704	545308	952043	931988	1020341	1033432	894416	899079	1	1	1	1	1	1	627612	620703	1	414290	1	240221	1	1	1	1	1	1	554567	556164	387426	1	611685	604374	CPD-6981	CPD-6981 [ C18H15O8, tgt= ]			(359.07852, 1991.5083)(341.06818, 27518.242)(342.0711, 4012.3828)(343.06818, 838.64197)(365.10455, 3465.9565)(385.03125, 1917.5059)
CPD-12390	194121	161796	1	1	274816	245293	807744	778155	779045	778108	118066	180422	212261	201126	1	1	1	1	147664	476783	165944	165812	912059	1	1	1	1	1	772834	786924	824963	781361	817733	789259	144689	851728	CPD-12390	CPD-12390 [ C15 H25 N4 O7 S2, tgt=32.05, overall=32.05 ]			(441.7814, 10590.384)(442.78528, 2335.2566)(439.53333, 3728.3125)(441.54248, 2575.8794)(442.8682, 1035.99)(443.87796, 3349.935)(444.1321, 129.15)(426.1015, 2441.73)(479.08237, 36788.367)(480.08463, 7488.4453)(481.08627, 1217.915)(464.39685, 479.6367)(465.06693, 705.62)(462.63763, 14244.632)(463.85312, 20255.424)(466.10767, 14081.385)(446.2973, 307.268)
ADIPATE	2739590	2307424	2445156	1725350	6595842	6697659	1622206	1994512	2076470	2153241	1	2054511	2573113	5500772	1865283	2102016	2226704	2314658	2223481	2216091	1933161	6534550	1840203	1644726	2404177	2194731	2152238	1838242	2695805	2532794	4706306	2797570	2502501	2505532	2456853	1463831	ADIPATE	ADIPATE [ C6 H8 O4, tgt=87.24, overall=87.24 ]			(167.14233, 1137.75)(168.74797, 7557.2856)(170.04164, 1665.3313)(127.03839, 50849.19)(128.03905, 2427.7239)(145.23573, 61238.77)(183.00601, 7798.85)(184.014, 351.2)(145.04982, 65712.45)(146.05289, 3935.0361)(147.0454, 8114.69)(152.02832, 1660.0355)(154.0371, 349.1)
CPD-4602	6451558	6369602	6779657	6724384	6064344	6065855	6117084	6159145	6303942	6501855	6517146	6656636	4292313	4267831	5194704	5143545	4914658	4712917	7135083	7094175	10129913	798244	8249897	8230421	6661921	6472391	2527972	2557731	5024349	5137200	6403805	6480344	637767	617777	631955	8777444	CPD-4602	CPD-4602 [ C16 H23 N5 O5, tgt=91.62, overall=91.62 ]			(349.56516, 1270.1393)(351.1761, 1514.2576)(387.1347, 253.61)(388.1584, 4203.944)(389.15967, 442.09164)(349.50156, 2701.8833)(351.17612, 1640.5555)(405.56876, 4046.5461)(408.18832, 37000.996)(410.14536, 12044.818)(366.1757, 223887.44)(367.1785, 39285.56)(368.18, 9611.203)(369.18484, 613.1186)(373.78757, 2025.6042)(375.15338, 5397.3276)
CPDQT-350	1046132	402887	1	985345	1078522	1	1106957	574270	1406120	555822	164633	161623	818821	847956	449785	1073398	1325818	1078144	497474	559330	981609	365435	959121	921742	734815	732631	649961	591473	788852	257985	313855	343116	447828	157294	413421	414704	CPDQT-350	CPDQT-350 [ C9 H19 N O S, tgt=51.54, overall=51.54 ]			(192.01448, 5856.1123)(191.6745, 528.4611)(192.12175, 1582.495)(194.1164, 266.52)(171.11069, 2688.5554)(192.62242, 1646.2649)(195.12215, 5824.145)(174.83298, 33728.41)(176.11763, 1325.4226)(230.08264, 1248.872)(232.08102, 477.30692)(233.0736, 8697.92)(210.21594, 7787.872)(211.07654, 349.71)(215.07605, 15066.124)(213.41545, 746.16693)(195.65529, 3315.1516)(198.09709, 1820.3245)
CPD-4603	6451558	6369602	6779657	6724384	6064344	6065855	6117084	6159145	6303942	6501855	6517146	6656636	4292313	4267831	5194704	5143545	4914658	4712917	7135083	7094175	10129913	798244	8249897	8230421	6661921	6472391	2527972	2557731	5024349	5137200	6403805	6480344	637767	617777	631955	8777444	CPD-4603	CPD-4603 [ C16 H23 N5 O5, tgt=91.62, overall=91.62 ]			(349.56516, 1270.1393)(351.1761, 1514.2576)(387.1347, 253.61)(388.1584, 4203.944)(389.15967, 442.09164)(349.50156, 2701.8833)(351.17612, 1640.5555)(405.56876, 4046.5461)(408.18832, 37000.996)(410.14536, 12044.818)(366.1757, 223887.44)(367.1785, 39285.56)(368.18, 9611.203)(369.18484, 613.1186)(373.78757, 2025.6042)(375.15338, 5397.3276)
CPD-8162	2844409	2759538	2894368	2881658	3209272	3172216	2826831	2869089	3101542	3046727	3444914	3436033	2021685	2043766	2857944	2826555	3078691	3041301	3233710	3164221	3387649	3353859	2300182	2387795	4052566	3998724	3767664	3766521	2990597	2805336	4433875	4027819	3993663	3956829	3109268	3145000	CPD-8162	CPD-8162 [ C49 H86 O15, tgt=89.03, overall=89.03 ]			(953.5561, 2200.829)(954.5612, 1027.891)(937.58325, 131214.06)(938.5862, 67626.86)(939.58844, 19924.477)(940.59106, 3812.2144)
CPD-8160	555161	686415	653149	644030	1287062	1223173	373191	433728	732835	535875	532256	540325	721867	744306	730828	622968	662241	602519	706820	701671	802548	787946	1021782	1023963	533142	567805	500222	474740	589170	595344	533714	467038	463953	457392	352253	368261	CPD-8160	CPD-8160 [ C49 H90 O15, tgt=46.68, overall=46.68 ]			(900.6099, 7252.2812)(901.61365, 551.22)(963.60284, 11952.547)(964.6061, 6303.3677)(939.5945, 29365.447)(940.5967, 9559.31)(941.60266, 8087.6396)(942.6036, 564.41504)(941.91327, 9072.171)(943.0944, 6128.1626)(944.6357, 2281.6814)(925.63855, 25439.986)(926.6418, 12171.909)(927.6436, 3004.6775)
DEACETYLISOIPECOSIDE	1	1	236908	398237	1	268826	334375	336605	414098	398710	1	200406	358562	1	410572	413754	1	1	477738	439980	527144	520237	503584	527175	382983	1	1	1	1	1	591895	523623	1359369	1282168	367664	351534	DEACETYLISOIPECOSIDE	DEACETYLISOIPECOSIDE [ C25H34NO11, tgt= ]			(524.28033, 1050.7339)(526.2112, 4812.31)(527.214, 1607.49)(508.2164, 453.79004)(525.2252, 2344.4263)(567.0889, 8776.949)(567.5998, 6358.138)(569.1748, 1749.074)(547.01337, 8171.414)(547.1608, 5221.6357)(547.20734, 2839.3232)(548.20245, 1441.8766)(530.1999, 2125.44)
DIMETHYLSULFONIOACETATE	181354	287654	251533	284794	247562	1	112199	376726	196850	203671	359395	465622	177177	216661	177439	278895	281066	444234	396852	135332	578378	678542	475810	500862	588305	431688	379721	1	367495	96997	199343	648643	565270	728381	544491	1	DIMETHYLSULFONIOACETATE	DIMETHYLSULFONIOACETATE [ C4 H8 O2 S, tgt=47.61, overall=47.61 ]			(121.02408, 4695.3467)(123.0212, 1494.1461)(102.01338, 5683.1895)(158.98848, 7221.237)(143.40334, 11326.344)(144.01952, 1605.3701)(129.9665, 4307.925)
CPD-8165	2233807	2131132	1950042	1938553	2009510	3399967	452971	1946070	1722057	1724581	1116780	1081082	1764972	1848404	1786027	1820856	1773119	1816222	885551	898537	639964	616291	348569	350595	1070972	1058279	3728339	3631474	1536728	1432646	1596118	1472440	419730	2195920	1289154	1309406	CPD-8165	CPD-8165 [ C45 H78 O10, tgt=48.90, overall=48.90 ]			(781.3061, 20235.094)(781.5544, 12623.989)(782.55884, 2695.3718)(763.9783, 2414.6875)(765.30115, 760.5012)(765.547, 157.38)(780.5517, 35953.258)(781.72186, 16756.713)(782.5584, 4166.844)(818.3178, 4321.5225)(820.5068, 146.99)(800.8187, 26033.178)(801.82135, 7009.413)(803.19073, 1542.0955)(805.51166, 1166.68)(803.0397, 17413.63)(804.14526, 11799.055)(804.6617, 3377.3804)(806.54724, 2072.78)(783.54…
CPD-8166	1490160	1473919	2704712	2795532	2202450	1	2341864	2322630	1	1	1	1	1	2028484	1462564	1446453	828594	838859	1	1	2778531	2752009	1461619	1487412	3887474	3817334	1	1	2985710	2965757	4483686	4243128	2543027	2567864	2549936	2495041	CPD-8166	CPD-8166 [ C45 H76 O10, tgt=87.25, overall=87.25 ]			(759.5398, 579.36)(815.5043, 3902.229)(816.508, 1894.8878)(817.5083, 639.89996)(799.531, 109834.89)(800.5342, 52199.54)(801.53705, 13385.474)(802.5399, 2108.5542)
CPD-8163	784765	1184828	1431015	1469952	1249817	1252610	1135417	1178802	1571741	1559395	1256276	1243485	817270	838191	1201654	1198694	1084829	1074967	2041753	1996081	2334559	2271150	2862325	2880114	1026492	1703065	659895	655629	890043	903878	924738	836992	793558	838708	592031	582689	CPD-8163	CPD-8163 [ C49 H88 O15, tgt=82.64, overall=82.64 ]			(898.6045, 35496.438)(899.6075, 17099.8)(900.6095, 3972.908)(901.61365, 508.815)(941.78894, 21945.957)(942.7919, 10977.805)(943.6262, 2724.947)(942.60504, 512.63666)
CPD-4609	137403	129901	1	117281	99650	99733	121106	101826	134858	132146	109791	99331	98005	1	113854	124022	137696	143580	122033	123841	128475	130690	136460	161939	126391	93312	76721	89716	115983	106282	118241	143363	1	177390	116906	115682	CPD-4609	CPD-4609 [ C10 H9 N5 O, tgt=82.47, overall=82.47 ]			(215.07625, 6098.2974)(219.0885, 6116.26)(199.08159, 10989.458)(200.08337, 1813.1051)(236.97336, 10775.979)(238.0356, 1892.3903)(239.03389, 2389.7026)(220.93393, 719.8394)
CPD-8164	2844409	2759538	2894368	2881658	3209272	3172216	2826831	2869089	3101542	3046727	3444914	3436033	2021685	2043766	2857944	2826555	3078691	3041301	3233710	3164221	3387649	3353859	2300182	2387795	4052566	3998724	3767664	3766521	2990597	2805336	4433875	4027819	3993663	3956829	3109268	3145000	CPD-8164	CPD-8164 [ C49 H86 O15, tgt=89.03, overall=89.03 ]			(953.5561, 2200.829)(954.5612, 1027.891)(937.58325, 131214.06)(938.5862, 67626.86)(939.58844, 19924.477)(940.59106, 3812.2144)
CPD-4608	196666	684730	201333	190414	278156	506045	197706	228808	446158	763897	550492	535436	994326	1006813	644362	700996	1	850981	1	3802875	1	1	1	1	229149	203453	1	738638	869913	1	200619	209137	1126586	1	1	607979	CPD-4608	CPD-4608 [ C18 H21 N5 O5, tgt=55.67, overall=55.67 ]			(387.8077, 5983.564)(388.53644, 1068.1138)(370.4812, 3123.4216)(370.1608, 1268.19)(388.77374, 7405.51)(389.71097, 2269.8882)(372.61554, 5224.42)(429.8758, 4057.2085)(431.1239, 657.15753)(409.11008, 5374.7915)(410.5006, 715.32153)(412.11368, 30503.637)(412.36435, 7088.4014)(413.1172, 9862.675)(414.12268, 938.4325)(412.42786, 10135.063)(411.34824, 1712.6381)(393.8992, 32316.59)(395.93112, 15049.436…
BISOHMYR-GLUCOSAMINYL-1P	626131	3121241	4366941	4372992	2882187	2877687	3374319	3308201	2815449	2545876	3684347	3793402	658784	4082362	2633536	2521471	1687863	1643540	3724496	3779636	932459	920315	3406139	3340205	3828109	3849398	2817449	381227	3420825	3390054	3500990	3088991	3065638	2802775	3391460	3407658	BISOHMYR-GLUCOSAMINYL-1P	BISOHMYR-GLUCOSAMINYL-1P [ C34 H64 N O12 P, tgt=85.12, overall=85.12 ]			(710.3485, 2613.983)(713.4479, 15609.74)(691.4013, 97426.91)(692.40454, 36660.586)(693.4074, 8727.304)(694.4072, 716.84)(713.0452, 14840.581)(714.0358, 13313.235)(714.451, 6264.793)(693.4157, 13595.771)(694.4191, 4578.8877)(695.61346, 6308.948)(696.6177, 4800.04)(697.6257, 24522.732)(698.4286, 12208.34)(735.13104, 6460.8706)(736.05585, 1874.591)(735.4196, 610.92334)(719.0269, 23981.861)(719.84076…
PROPIONYL_ADENYLATE	485713	467991	1	248456	457659	464610	307207	268394	296436	358344	335350	348506	408498	389289	332202	314114	456157	459684	397407	411646	441083	309919	499678	499451	529712	502265	569002	316098	640063	618257	571661	342008	628716	286036	527979	549246	PROPIONYL_ADENYLATE	PROPIONYL_ADENYLATE [ C13 H17 N5 O8 P, tgt=43.36, overall=43.36 ]			(384.15262, 10390.042)(385.08566, 1521.5907)(385.08667, 1965.958)(425.04004, 3915.0562)(426.0426, 859.2735)(427.03857, 728.9396)(426.98352, 1050.3265)
CPD-12389	299972	195479	242522	278571	157831	203323	129071	1	1	1	1	1	742627	766049	228460	265499	1	1	165627	624775	553293	239040	196114	222576	310355	1	141797	181296	1	314702	189970	628228	281004	589717	456909	1	CPD-12389	CPD-12389 [ C5 H11 N O2 S, tgt=49.55, overall=49.55 ]			(150.92307, 3755.5574)(131.53772, 6636.64)(132.04486, 1524.095)(150.058, 24304.93)(151.06076, 912.3016)(132.42609, 2383.7505)(190.01033, 1877.5087)(191.01633, 1305.1957)(193.01146, 657.25)(174.3848, 3256.9827)(175.8557, 1430.0292)(176.03795, 898.91003)(158.02663, 1514.5793)(158.02396, 1846.12)
CPD-12388	883010	955955	543028	511757	1286054	1297694	892381	861311	1011440	957187	682321	10108306	645226	693232	727256	605990	538983	534528	527430	470907	556195	595128	383608	419016	1078730	1222630	1615407	1652198	828377	852731	803950	234278	472060	430061	188581	188373	CPD-12388	CPD-12388 [ C15 H18 N4 O4 S, tgt=44.10, overall=44.10 ]			(351.64474, 69589.984)(355.3051, 32035.191)(355.44043, 4580.227)(334.90555, 10566.925)(333.9865, 1511.4779)(353.0216, 4421.2354)(355.75693, 12090.78)(356.73834, 15973.104)(357.1183, 27345.176)(338.50452, 1459.157)(339.10745, 25917.625)(393.133, 13229.202)(394.278, 7182.518)(394.96866, 7558.091)(395.0576, 1673.15)(377.05844, 4371.9663)(375.52945, 18734.22)(377.5895, 16131.723)(379.092, 13544.02)(3…
CPD-4610	904574	852421	1083178	1058135	585680	559811	316135	300477	394099	773186	373078	343967	385490	566930	1	471449	430710	765438	937443	926087	1037787	1024991	977172	1004278	879202	464228	283816	339390	662769	682691	322998	383343	376587	1	374498	373155	CPD-4610	CPD-4610 [ C16 H19 N5 O6, tgt=49.04, overall=49.04 ]			(378.85858, 8010.72)(379.81558, 1472.5385)(359.41086, 9560.014)(360.53183, 2511.0132)(361.1383, 267.00452)(381.42697, 1879.6383)(382.39658, 1445.81)(362.80692, 4860.888)(364.1448, 547.8477)(365.1512, 822.7)(417.1112, 899.82)(399.76593, 1280.9926)(403.0999, 935.7)(402.42743, 3567.2134)(403.1292, 622.72003)(384.03665, 2777.4453)(386.1272, 212.04001)
CPD-13420	1443516	1440999	1776529	1795355	1177629	894647	1294393	1396886	1249365	1285486	940339	942082	855282	1505350	291942	316326	277282	2185432	1041307	1015278	1259321	1260327	1191284	340944	338891	275200	972451	1223182	1305712	824600	980102	1063597	1241548	1276976	327858	273220	CPD-13420	CPD-13420 [ C18 H28 N O5, tgt=51.24, overall=51.24 ]			(339.5654, 42087.953)(340.36346, 9531.839)(341.20142, 682.121)(324.7392, 1226.2294)(323.1994, 1868.44)(340.78036, 17772.258)(341.91006, 6367.2104)(341.87698, 16933.893)(323.70444, 2293.5576)(380.66888, 3287.6326)(382.76782, 1154.8939)(364.6561, 8613.485)(361.5679, 9717.077)(362.19214, 2930.9265)(363.18134, 847.135)(346.11322, 8882.947)(345.06802, 812.91)
CPD-6998	2310851	2205154	2015221	1711453	781015	1511223	2005039	390178	1752033	1655274	2231479	2312030	1876772	1580731	281059	1748620	256538	1552754	2805957	2865824	3662703	3652960	1	3423304	2109115	2061985	3591454	3532915	3408712	3459207	1	890381	1	1	1	1	CPD-6998	CPD-6998 [ C15 H10 O5, tgt=40.62, overall=40.62 ]			(273.19907, 1221.4271)(257.0607, 1146.52)(272.0692, 2414.92)(274.0761, 344.20502)(257.18225, 3308.9568)(258.067, 5528.913)(291.07736, 17931.277)(292.41455, 1099.2161)(295.64417, 548.32404)(275.95834, 47580.895)(276.9591, 4127.6943)(279.03516, 7928.383)
CPD-12385	399271	363410	147965	349681	800420	780953	112593	105256	1	1	1	1	1	1	235423	246940	287408	1	164903	154100	135406	197924	181757	1	1	344482	1	370799	91404	1	361398	329571	180604	1	1	104835	CPD-12385	CPD-12385 [ C13 H17 N3 O4 S, tgt=43.19, overall=43.19 ]			(311.09116, 531.485)(293.57715, 8709.623)(294.08234, 2015.86)(312.1038, 519.38)(296.45993, 2761.3281)(354.04626, 6120.855)(355.04715, 496.825)(336.0502, 828.25)(338.35367, 3752.688)(339.41968, 6667.148)(321.9827, 7038.8535)
CPD-12384	137109	130659	130107	124221	187445	182254	743824	738231	768650	789148	527956	531346	608615	104924	130003	114077	151455	150434	100374	682695	182730	176694	158614	164919	110898	128763	399975	397601	189372	187962	679979	635329	529094	527144	623644	581478	CPD-12384	CPD-12384 [ C18 H23 N4 O7 S, tgt=68.46, overall=68.46 ]			(439.12943, 4178.9043)(440.13925, 358.498)(441.13367, 546.385)(423.1279, 5095.735)(424.1282, 708.23)(443.31683, 31860.988)(444.9221, 7963.3394)(423.00583, 4740.0264)(424.12784, 433.40332)(479.62753, 2666.288)(461.09082, 3217.0684)(464.7502, 3100.465)(467.1281, 2209.9114)(448.2747, 15336.237)(449.9883, 4460.549)
CPD-12387	96210	2890882	2306536	400055	131369	141067	258144	474046	702298	677630	1	1	2210429	2233880	2352081	2347951	1931969	1954441	512656	503107	767196	752467	936345	938207	285318	2570433	2540753	2633583	266878	274400	693811	677756	844805	1158318	660038	653115	CPD-12387	CPD-12387 [ C20 H24 N5 O7 S, tgt=50.08, overall=50.08 ]			(480.6306, 4893.852)(484.1342, 721.16)(463.12933, 1998.4075)(464.7988, 452.87003)(465.136, 2005.17)(483.78778, 6039.4146)(462.51666, 4540.545)(462.933, 1883.9701)(465.1281, 1373.1699)(523.0968, 4305.383)(502.10013, 12980.983)(503.105, 3304.169)(505.10837, 125563.93)(503.6983, 19302.771)(502.131, 3785.8718)(484.17587, 58649.55)(484.13004, 20749.031)(485.1387, 1213.34)
GLC	6554851	10183472	18451030	16096974	22659756	21522252	14307917	14921330	15086966	15324815	12958543	12349139	17822860	18129458	16122223	15753928	18327182	16800804	15273846	14275501	13062647	5560508	5347410	13792735	9993176	8355325	10258853	4857519	1	8035903	9847777	12113926	10772084	10885850	8954691	9061811	GLC	GLC [ C6 H12 O6, tgt=97.66, overall=97.66 ]			(201.07976, 6663.1816)(203.05267, 128611.29)(204.05574, 8966.024)(205.05766, 534.6097)(163.0594, 6540.3145)(182.49323, 10742.74)(181.0677, 1161.1217)(219.02711, 365874.72)(220.0298, 40475.074)(221.02545, 47086.703)(184.07722, 2883.813)(186.09142, 16119.528)(186.04407, 240.15001)
CPD-12386	376202	453969	242404	580433	442945	516762	397277	363387	293989	312744	268335	331201	318206	352766	384354	388824	1	414503	339842	332077	161530	469007	478902	166357	238457	591036	338017	387308	265995	179089	358074	417083	1	416588	401481	548435	CPD-12386	CPD-12386 [ C10 H10 N2 O2, tgt=46.04, overall=46.04 ]			(190.29906, 11118.437)(172.28203, 6756.4277)(193.04591, 5274.4937)(194.08807, 371.2072)(173.25932, 7300.3755)(229.87978, 2693.4683)(232.53885, 264.21)(211.25159, 2105.0088)(212.0299, 138.18)(216.57669, 3075.0977)(217.0734, 8453.43)(197.51035, 1983.3981)(199.0583, 3364.04)
CPD-6994	654356	634231	841560	662734	361133	361287	735165	717967	789349	764244	566838	569482	557016	567438	698197	739388	134154	717217	946759	902396	875218	859441	2925291	2938510	144190	79462	246078	132654	124987	240193	1198734	1152529	1086765	1062699	1000654	979267	CPD-6994	CPD-6994 [ C15 H11 O6, tgt=23.34, overall=23.34 ]			(287.12076, 21233.857)(288.0545, 4253.53)(273.05005, 1971.0518)(290.13986, 2867.9453)(293.06763, 1258.755)(272.06265, 476.97998)(329.0158, 456.64)(309.38776, 2813.4182)(312.68042, 445.81332)(314.0255, 447.3)(315.0627, 524.80286)(293.89285, 27156.51)(293.02838, 3429.032)
CPD-4617	6761399	6667133	7084690	7118478	6350432	6357811	6488258	6501578	6638679	6812649	6813888	6980813	4519354	4480468	5486210	5349212	5178836	4938152	7528793	7493062	10529887	10265725	8553932	8499187	6889841	6737850	2693508	2722121	5238291	5355071	6761712	6816097	9286240	9185475	9208688	9073099	CPD-4617	CPD-4617 [ C16 H25 N5 O6, tgt=91.63, overall=91.63 ]			(384.8212, 1893.5779)(387.1984, 265.08002)(385.31787, 874.0626)(387.19373, 529.47)(366.17584, 292472.5)(367.1787, 52804.477)(368.18024, 10843.716)(369.18518, 941.52606)(426.04932, 1085.6584)(427.15125, 1101.4581)(405.5204, 3630.4849)(408.18665, 46919.87)(408.84143, 80974.09)(410.4703, 33846.875)(410.9389, 14584.13)(411.1923, 12599.235)(388.1586, 4930.738)(389.15985, 409.20898)
TARTRATE	308205	457013	79576	277189	328828	286942	187989	1	1	1	1	1	311513	282942	564098	1	375439	176868	1	867888	1040483	1019235	770705	1060749	752455	850400	320748	174329	580321	596928	810488	859535	187374	265716	495896	209036	TARTRATE	TARTRATE [ C4 H4 O6, tgt=47.71, overall=47.71 ]			(153.0123, 1490.46)(152.9833, 3753.749)(153.01625, 1934.788)(153.6862, 761.85004)(130.99936, 26196.016)(132.00719, 771.70917)
CPD-8168	15341823	14998931	18464168	19002784	16155942	16027344	16773135	16711616	15135647	15152920	19849692	20195408	16334148	16988896	13978171	13740944	9821593	9649233	19527000	19247908	18733608	19013902	15078476	14929412	22260900	22103296	19794504	19391596	19996036	19571036	23993180	22230400	18197416	18501940	19394564	19152796	CPD-8168	CPD-8168 [ C45 H74 O10, tgt=95.12, overall=95.12 ]			(775.5339, 3440.1426)(776.6801, 895.3643)(780.5634, 908.9133)(757.52246, 8327.104)(758.5256, 3277.7334)(813.4883, 24661.582)(814.4918, 11424.066)(815.49225, 4256.792)(816.50385, 700.7491)(797.51825, 586132.7)(798.52, 311337.8)(799.5214, 95597.125)(800.5238, 17808.736)(801.5266, 2002.2266)
CPD-12383	1	1	1	1	1	1	937216	966772	1076145	1	841098	1	546867	509193	1	67013	93657	1	1	982394	1	1	118822	947792	524524	1	406712	414459	544746	503792	1	155716	1060524	1058685	971894	922719	CPD-12383	CPD-12383 [ C8H9NO2, tgt= ]			(151.4119, 10281.994)(156.07567, 8686.958)(135.0604, 205931.7)(136.56387, 150523.6)(137.06514, 17571.727)(155.54895, 5380.1553)(156.0772, 8812.24)(135.06148, 181422.84)(137.06517, 23947.123)(195.81424, 3263.7673)(174.73372, 27668.197)(176.10536, 24901.26)(175.0185, 48680.77)(175.05576, 4425.1025)(157.94511, 741.1337)(160.0553, 1344.692)
CPD-6996	859399	815601	302768	350568	1	1	1660092	1660062	1653588	1690084	856176	856211	1	1	786149	817310	808090	800817	1	1	1	1	1	1	1	1	1388307	1388004	342689	1	1	3151159	1	1	1	1	CPD-6996	CPD-6996 [ C15 H12 O5, tgt=47.25, overall=47.25 ]			(257.06503, 1902.7294)(299.0679, 6694.1)(256.69617, 1206.8582)(258.08133, 174.69331)(275.07706, 1513.0881)(279.9486, 1147.2045)(279.0492, 2014.68)
CPD-4615	6761399	6667133	7084690	7118478	6350432	6357811	6488258	6501578	6638679	6812649	6813888	6980813	4519354	4480468	5486210	5349212	5178836	4938152	7528793	7493062	10529887	10265725	8553932	8499187	6889841	6737850	2693508	2722121	5238291	5355071	6761712	6816097	9286240	9185475	9208688	9073099	CPD-4615	CPD-4615 [ C16 H25 N5 O6, tgt=91.63, overall=91.63 ]			(384.8212, 1893.5779)(387.1984, 265.08002)(385.31787, 874.0626)(387.19373, 529.47)(366.17584, 292472.5)(367.1787, 52804.477)(368.18024, 10843.716)(369.18518, 941.52606)(426.04932, 1085.6584)(427.15125, 1101.4581)(405.5204, 3630.4849)(408.18665, 46919.87)(408.84143, 80974.09)(410.4703, 33846.875)(410.9389, 14584.13)(411.1923, 12599.235)(388.1586, 4930.738)(389.15985, 409.20898)
CPD-8167	1490160	1473919	2704712	2795532	2202450	2827370	2341864	2322630	3381270	3142185	2830652	2917159	2092146	2028484	1462564	1446453	828594	838859	4043689	4236285	2778531	2752009	1461619	1487412	3887474	3817334	1922768	1783349	2985710	2965757	4483686	4243128	2543027	2567864	2549936	2495041	CPD-8167	CPD-8167 [ C45 H76 O10, tgt=87.25, overall=87.25 ]			(759.5398, 579.36)(815.50525, 21367.309)(816.5091, 11926.466)(817.5115, 6166.4536)(818.51355, 646.08997)(803.5057, 183.45)(799.531, 109834.89)(800.5342, 52199.54)(801.53705, 13385.474)(802.5399, 2108.5542)
CPD-6997	1	223569	220552	203319	1	1	190156	276489	1	1	1	1	1	1	1	1	1	1	297020	142442	301896	294183	391381	1	285424	307102	247557	246683	251516	246314	383728	399535	1	414051	347901	335410	CPD-6997	CPD-6997 [ C15 H12 O6, tgt=45.79, overall=45.79 ]			(288.06802, 5184.505)(270.4334, 232.51875)(291.0835, 304.73624)(315.0611, 276.3)(295.0475, 914.05676)
CPD-4616	6761399	6667133	7084690	7118478	6350432	6357811	6488258	6501578	6638679	6812649	6813888	6980813	4519354	4480468	5486210	5349212	5178836	4938152	7528793	7493062	10529887	10265725	8553932	8499187	6889841	6737850	2693508	2722121	5238291	5355071	6761712	6816097	9286240	9185475	9208688	9073099	CPD-4616	CPD-4616 [ C16 H25 N5 O6, tgt=91.63, overall=91.63 ]			(384.8212, 1893.5779)(387.1984, 265.08002)(385.31787, 874.0626)(387.19373, 529.47)(366.17584, 292472.5)(367.1787, 52804.477)(368.18024, 10843.716)(369.18518, 941.52606)(426.04932, 1085.6584)(427.15125, 1101.4581)(405.5204, 3630.4849)(408.18665, 46919.87)(408.84143, 80974.09)(410.4703, 33846.875)(410.9389, 14584.13)(411.1923, 12599.235)(388.1586, 4930.738)(389.15985, 409.20898)
CPD-4613	121275	994503	1307985	105913	609685	614168	933640	951976	1074891	1055432	138244	964653	655995	662274	851240	842546	705968	682127	157824	166566	1098068	1094690	108261	150471	1142563	1137954	115011	712496	950011	111461	1	155790	1036343	1036637	1218590	1175622	CPD-4613	CPD-4613 [ C16 H23 N5 O6, tgt=48.20, overall=48.20 ]			(383.8081, 6071.3677)(384.27362, 5621.1836)(364.9153, 948.5212)(365.1535, 495.545)(383.45987, 2900.7576)(384.71848, 5158.8955)(365.9194, 4234.54)(367.178, 1216.93)(422.78217, 1232.5358)(424.1279, 209.79)(402.9209, 5169.259)(403.12888, 925.73126)(406.617, 23974.875)(407.89697, 13771.275)(408.16953, 6526.213)(386.8502, 1713.0475)(387.9459, 4444.12)(390.1425, 3952.09)
CPD-4611	1	852421	1	1	1	1	316135	300477	394099	773186	1	1	1	1	1	471449	430710	1	937443	926087	1	1	1	1	1	464228	1	339390	662769	682691	322998	383343	376587	1	374498	373155	CPD-4611	CPD-4611 [ C16H19N5O6, tgt= ]			(378.85858, 8010.72)(379.81558, 1472.5385)(359.69064, 2035.6571)(363.12344, 929.22)(380.04196, 3424.6135)(382.39658, 1445.81)(362.87387, 5709.7554)(364.22855, 549.7425)(365.1512, 822.7)(417.1112, 899.82)(402.12424, 4367.37)(403.1292, 622.72003)(385.58133, 2576.2822)(386.1272, 212.04001)
CPD-6993	634825	615732	720776	702963	337158	346552	954127	591438	669361	252448	521208	486781	631398	657950	701753	696618	677360	1	430403	430991	781469	268143	4435247	690347	746204	735873	380282	366190	352164	353027	1	3085107	1	656931	2594929	1888717	CPD-6993	CPD-6993 [ C15 H12 O4, tgt=84.48, overall=84.48 ]			(256.5633, 8382.864)(257.07477, 1420.6636)(241.0688, 7832.1978)(258.33618, 1212.7225)(241.07002, 6045.208)(295.0415, 2382.4875)(279.019, 1184.88)(279.1539, 12207.483)(280.27753, 2185.8994)(281.05774, 810.86005)
VITEXIN	360232	351495	272839	260241	592812	616467	203974	202161	1	291439	316468	329629	1	1	1	201887	307219	318421	304907	300775	294156	277092	252017	252985	326021	337401	154614	138676	228938	222746	1	237750	1	250490	1	1	VITEXIN	VITEXIN [ C21 H19 O10, tgt=59.68, overall=59.68 ]			(453.05087, 9172.635)(454.48773, 1248.858)(455.0669, 3145.106)(457.10034, 1647.8817)(471.0712, 219.76)(435.11874, 2056.7617)(437.07294, 853.20294)(439.08905, 446.58502)
CPD-11281	666285	682671	1	1	1	1	794211	566950	599969	583627	541054	530440	222406	1	546272	816897	1	1	93406	965444	211862	534969	468554	701536	1	1	138747	1	750923	1	1	1244457	737929	635884	679581	761388	CPD-11281	CPD-11281 [ C10 H16 N3 O6 S2, tgt=47.58, overall=47.58 ]			(339.23718, 6365.3516)(340.055, 1181.155)(320.6675, 5376.8623)(322.37762, 1170.26)(339.241, 8440.834)(321.04172, 4396.6953)(322.0558, 1288.27)(380.21442, 421.544)(364.38657, 4936.2173)(365.6053, 2465.658)(366.00568, 116.455)(363.04248, 1006.2856)(365.0369, 323.88)(348.1887, 5524.3584)(349.01987, 9576.227)
CPD-4663	270537	287824	292578	264812	1	1	303547	318916	262763	259190	195710	183775	240329	239308	262670	271710	232237	258413	197793	208499	296971	314818	313387	338424	280525	279375	191428	198418	314094	1	235654	240173	245401	1	1	1	CPD-4663	CPD-4663 [ C15 H24 O, tgt=45.71, overall=45.71 ]			(203.18263, 1360.1141)(260.94464, 13958.796)(262.54947, 1643.725)(263.15814, 1547.0901)(246.14116, 8187.8857)(246.18066, 1750.915)(230.18407, 3516.991)
CPD-4662	270537	287824	292578	264812	1	1	303547	318916	262763	259190	195710	183775	240329	239308	262670	271710	232237	258413	197793	208499	296971	314818	313387	338424	280525	279375	191428	198418	314094	1	235654	240173	245401	1	1	1	CPD-4662	CPD-4662 [ C15 H24 O, tgt=45.71, overall=45.71 ]			(203.18263, 1360.1141)(260.94464, 13958.796)(262.54947, 1643.725)(263.15814, 1547.0901)(246.14116, 8187.8857)(246.18066, 1750.915)(230.18407, 3516.991)
L-AZASERINE	1	1	500515	279651	49746	470315	476110	184590	1	670736	490769	1	154210	1	387977	1	1	430107	1	249763	1	1	1	1	431537	1	1	1	1	1	430812	471082	1	1	1	587709	L-AZASERINE	L-AZASERINE [ C5H8N3O4, tgt= ]			(159.0476, 76.38)(197.34024, 20126.082)(198.57603, 975.52576)(199.00264, 217.71666)(199.79376, 3754.9001)(201.04576, 13446.221)(202.0486, 1219.1)(159.49133, 3846.36)(161.05763, 5493.41)(214.30208, 9763.245)(218.22063, 6857.607)(219.0264, 93885.45)(175.05492, 2816.6035)(179.95755, 5024.6724)(183.03546, 279.75)
CPD-14516	672103	1284356	1255263	917170	2383210	2300476	557217	500192	612697	624320	412418	409335	1250265	1235119	472735	727926	1281132	365951	419237	429870	342095	335586	327947	331061	313319	768220	1338648	1352837	891298	821850	361827	362466	113225	260498	299287	319600	CPD-14516	CPD-14516 [ C8 H15 N O, tgt=47.61, overall=47.61 ]			(143.11826, 1438.7822)(124.1094, 422.99332)(142.42374, 3555.1174)(143.11789, 375.83786)(125.11428, 876.4167)(182.24945, 111542.26)(182.88365, 32512.414)(183.86942, 3501.1897)(184.08261, 745.07404)(166.07416, 39571.496)(167.07751, 3827.4802)(146.3424, 3104.414)
3-METHYLXANTHINE	1731283	1554467	1955214	151549	1535730	1469296	1729556	1636493	1163066	1707900	1861745	1929566	2088845	2094849	1860544	1761565	2195596	1985402	1488169	1502386	2496904	2632944	1484501	2343340	1603268	2191664	1900120	1847095	2103246	1127446	2720863	2569284	2346570	2305150	2167942	2188832	3-METHYLXANTHINE	3-METHYLXANTHINE [ C6 H6 N4 O2, tgt=70.59, overall=70.59 ]			(168.11479, 13029.364)(169.05486, 6292.471)(170.0618, 34175.25)(171.0635, 2700.76)(153.04756, 2614.0671)(168.01733, 7556.2627)(169.05609, 3833.0376)(153.02553, 3445.4172)(153.0565, 2951.94)(206.39053, 279.4331)(187.68616, 3389.6262)(189.03755, 4033.0647)(190.04816, 285.85547)(171.138, 25417.89)(172.14595, 724.6684)(173.024, 91.15)
CPD-3944	1	1	1	1	2623730	4169799	2513975	3361870	3905562	1	1	1	245601	2848340	3496145	1	3134432	1	3089198	3272275	4093195	2855482	2979431	4409639	5651658	4288398	53379	1	3561915	99351	6318690	5990205	4336004	4346091	3948022	5272557	CPD-3944	CPD-3944 [ C17H14O6, tgt= ]			(319.01004, 383.87167)(296.067, 4763.676)(297.06744, 706.055)(298.0637, 665.0234)(317.48175, 972.9308)(318.9699, 480.21252)(320.0959, 247.52)(353.3468, 33727.484)(354.3625, 3215.0583)(355.3772, 530.19165)(335.7233, 5727.19)(336.04694, 331.25)(337.06134, 31754.21)(338.063, 7134.6685)(320.30936, 3217.454)(323.0645, 1173.495)
CPD-7496	1	1	1	1	1	1	1	1	178513	182590	1	1	1	1	1	1	1	1	249912	244933	305019	307172	390452	378810	232229	219175	1	1	1	1	198737	172740	1	1	1	1	CPD-7496	CPD-7496 [ C40 H56, tgt=53.48, overall=53.48 ]			(576.40753, 9705.798)(577.41, 1601.2001)
CPD-3945	1383231	1336835	1316982	1317478	986929	968966	1123437	1135031	823984	802393	1015975	1044719	1281197	1325307	1095015	1083243	1099673	1090134	846132	927394	1196440	1210517	1275306	1238177	1387802	1404465	1336502	1358378	1342519	1273041	1266390	1172513	985349	1005571	1070735	1072773	CPD-3945	CPD-3945 [ C28 H46 O2, tgt=84.69, overall=84.69 ]			(419.37164, 9431.173)(420.375, 1677.9385)(397.33057, 56827.87)(398.33374, 12269.715)(399.3368, 410.42)(419.37082, 10371.22)(420.37418, 1956.0315)(456.3129, 630.78265)(435.2906, 1796.5199)(441.35385, 53349.285)(442.35687, 13143.499)(443.3596, 1573.5103)
CPD-3946	203968	205924	211658	212695	1	1	425430	414243	229007	232902	179501	179827	225413	217610	238929	240831	223150	218638	152451	147891	221981	225383	207391	215471	202626	188358	221525	216557	225871	232101	219221	202155	1	1	234329	228229	CPD-3946	CPD-3946 [ C28 H48 O2, tgt=64.56, overall=64.56 ]			(441.32776, 645.22003)(440.35602, 16531.97)(441.35938, 3458.5183)(424.36087, 2605.09)(425.3637, 3106.0952)
CPD-3941	2563048	2250099	2430460	2299910	1315215	1323925	2060317	2089197	1381159	1417144	1696384	1675895	2101891	2138302	1846570	1997322	1699806	1705034	1473338	1532871	1938416	1968562	2195944	2073147	2055456	2130426	2008866	2015904	1887766	1915333	2527729	2448477	1	2074913	2327263	2278772	CPD-3941	CPD-3941 [ C28 H46 O, tgt=86.31, overall=86.31 ]			(403.38, 21319.61)(404.3832, 5167.76)(381.3359, 132567.39)(403.37653, 22222.795)(404.37967, 5363.709)(441.33246, 3046.4773)(425.30212, 157477.03)(426.33365, 42368.4)(427.336, 6409.5337)(427.3645, 4481.56)
CPD-3943	203968	205924	211658	212695	304375	306083	425430	414243	229007	232902	179501	179827	225413	217610	238929	240831	223150	218638	152451	147891	221981	225383	207391	215471	202626	188358	221525	216557	225871	232101	219221	202155	214791	175652	234329	228229	CPD-3943	CPD-3943 [ C28 H48 O2, tgt=64.56, overall=64.56 ]			(419.37433, 5493.77)(420.37735, 1012.56)(455.3262, 17956.97)(456.32892, 2468.845)(441.828, 7357.3677)(440.3556, 16561.44)(441.42194, 3754.6816)(443.3632, 970.6)(424.36087, 2605.09)(425.3637, 3106.0952)
CPD-14533	5894016	5755270	6977550	7327856	5287836	5220330	1037916	992096	511252	507641	551148	464886	5867660	5784024	4278556	4458191	6795752	7017579	604624	493391	846387	415611	1029586	954888	7254088	7184084	5587416	5674530	6593877	6611052	1117326	1008588	783262	861534	1256517	1326904	CPD-14533	CPD-14533 [ C36 H54 O4, tgt=78.51, overall=78.51 ]			(554.8755, 3680.8762)(551.41003, 869.575)(535.3947, 256.1)(556.16724, 39142.188)(553.43005, 3729.525)(535.1979, 28812.27)(536.40295, 6978.2007)(537.4029, 369.89)(590.28314, 169337.88)(590.8209, 69393.43)(591.77057, 14766.082)(592.3752, 3338.75)(571.60944, 1022.2987)(572.3735, 470.7675)(573.5906, 3820.254)(575.1999, 1397.347)(579.39874, 10507.494)(557.83655, 9106.032)(559.26184, 12356.932)(561.253…
CPD-14529	14615897	3713940	6201793	5645521	7326929	7025126	2398872	3988777	6863927	3042588	5942934	6303833	10478321	10869409	7294213	6916555	8227638	6892893	6866073	6564069	2858262	4660453	5320789	5011724	7472782	7295845	5455992	5122567	3718897	7358744	4738379	6411557	8064376	7801475	8522349	8442197	CPD-14529	CPD-14529 [ C10 H12 O2, tgt=82.82, overall=82.82 ]			(166.08748, 1236746.8)(167.08965, 158026.88)(168.12062, 12982.095)(169.09517, 1207.3167)(147.07683, 36823.043)(148.07576, 3649.3953)(147.34413, 52315.5)(148.07512, 4663.6646)(149.0794, 1432.99)(203.48026, 89984.48)(204.15115, 8483.349)(205.05794, 446.4)(185.65187, 24685.098)(188.54044, 8714.504)(187.03186, 4187.9)(188.18825, 3408.3235)(188.0807, 15872.93)(172.79088, 2671.0764)(173.935, 460.42047)
CPD-14528	4999749	4407140	7810771	7884219	4088963	3998952	606696	5412768	9182041	9086986	8389660	8334450	6413164	5088695	5588112	5640152	792722	3608720	8433768	8489685	10181273	10041817	8661049	8791918	4535565	4444227	2995558	4189941	6813723	6916326	11155079	10763034	10233299	10266447	8810528	8875510	CPD-14528	CPD-14528 [ C14 H20 O6, tgt=63.89, overall=63.89 ]			(284.2099, 18979.393)(286.13306, 19416.23)(287.1346, 6193.53)(267.00763, 2726.5356)(267.6211, 236.28)(269.1311, 2629.71)(285.69388, 224522.19)(286.1744, 42449.336)(287.13547, 8213.364)(267.90842, 82320.734)(268.122, 16770.893)(325.87225, 1669.1937)(327.5736, 1784.5295)(328.66632, 2293.4812)(329.10745, 1882.1599)(309.08548, 4329.484)(307.0813, 27832.92)(307.1888, 4878.888)(289.8257, 1107.1929)
CPD-3141	581495	570826	662453	686585	404172	422103	616300	613017	652582	653496	677959	675614	509418	515992	636802	649195	604600	605820	796402	819833	876916	905740	881490	932553	846212	894688	571178	562706	669757	675505	798788	786420	817508	152174	121974	733083	CPD-3141	CPD-3141 [ C15 H9 O5, tgt=73.82, overall=73.82 ]			(273.0509, 341.635)(251.0853, 4278.7847)(272.62708, 1176.8994)(274.55814, 526.01)(252.0476, 431.3)(308.00113, 6777.207)(291.00446, 522.74066)(294.0375, 2184.925)(276.58447, 57559.633)(277.673, 19825.18)(278.66434, 16633.611)(278.66232, 11629.89)(279.03677, 11739.844)
CPD-14502	3214395	3308338	1112411	702302	1273581	2135628	1517453	1508533	2866992	2815154	1550497	1552715	1714610	1727767	3469317	3440378	6949672	4517361	1136298	1199297	1487530	1488443	1976307	1941110	1246470	970493	2146755	2088362	1593897	1631598	2469992	3271037	4130496	3945068	1447765	1401168	CPD-14502	CPD-14502 [ C26 H40 O8, tgt=82.02, overall=82.02 ]			(484.28033, 2550.4126)(485.61328, 2580.7834)(485.28516, 8011.0977)(486.28864, 638.761)(463.26688, 79263.61)(464.26965, 19450.992)(465.26965, 4375.4565)(466.26828, 228.08)(522.8984, 8525.606)(524.0864, 3085.286)(524.83905, 1039.5013)(525.2411, 606.35333)(504.82953, 6953.355)(506.16666, 15447.177)(507.1852, 17204.838)(508.1222, 14837.32)(508.7459, 4509.7627)(509.26923, 551.5743)(489.2672, 1307.1884…
CPD-14503	1	1	1	1	1	1	86466	95837	1	1	1	1	1	1	1	1	1	1	1	88661	189995	190429	1	1	1	1	1	1	1	1	143511	127369	1	1	132753	129280	CPD-14503	CPD-14503 [ C32H50O13, tgt= ]			(625.3009, 7498.412)(626.3039, 2012.1613)
ADENINE-RING	15738396	15499404	14387686	14206868	16410515	16374058	15040951	15008113	17450948	17653472	15359997	15315720	16328032	16306780	16071412	16353404	18660788	18187948	15273912	15726467	16610816	16975104	17221344	16999020	13456707	13246794	13364135	13538409	13943951	14070758	16438337	16254289	17645296	17588006	14268893	1	ADENINE-RING	ADENINE-RING [ C5 H5 N5, tgt=83.13, overall=83.13 ]			(138.05486, 79700.99)(139.05632, 7314.9277)(136.06245, 792844.4)(137.06535, 54358.617)(174.62013, 12818.135)
18-HYDROXYOLEATE	1274767	1314379	1163827	1201468	2708169	2729061	1619073	1620376	2369839	2356251	1628084	1	1478323	1434055	1780458	1	2218610	2237113	1424858	1464346	1387676	1111603	1532727	1565978	1	954479	1469681	1398763	1499568	1507764	1781660	1720529	1	1812023	1359817	1329177	18-HYDROXYOLEATE	18-HYDROXYOLEATE [ C18 H33 O3, tgt=85.23, overall=85.23 ]			(279.2314, 72071.43)(280.2345, 13658.715)(281.23676, 658.366)(340.83374, 1966.3107)(341.461, 1427.2737)(319.19308, 2019.5579)(321.73575, 3562.5422)(320.40082, 1588.5588)(307.2276, 3196.3699)
CPD-11293	1101293	285615	1312530	1259399	15236858	1168596	26092704	25905536	5550568	2415910	2081933	2185508	3457792	3498504	3891106	3854547	3805474	3708969	7831961	26017328	11278432	11201318	755896	11317109	4072027	4021120	699189	704345	4319926	4351903	979745	984425	1011683	991708	906700	32238328	CPD-11293	CPD-11293 [ C15 H25 O7 P2, tgt=53.73, overall=53.73 ]			(379.09857, 144373.78)(380.10272, 38423.973)(381.103, 6961.6396)(382.1049, 2978.3718)(361.31253, 56436.25)(362.56326, 17933.256)(363.8599, 21394.412)(366.11002, 11573.724)(383.97556, 1991.9886)(382.79324, 413.71497)(383.12372, 85.29)(364.87408, 4343.2524)(365.9131, 5160.4673)(366.7804, 3115.5332)(367.1253, 314.82)(420.08014, 172.58249)(423.0894, 133.8)(401.07047, 228.79333)(403.0518, 1939.54)(404…
UDP-L-RHAMNOSE	204408	199282	145608	130036	98558	91908	242586	232879	156422	160364	135503	133414	199465	194657	221076	222990	178155	183545	92553	93392	170180	171179	170881	173041	153005	158056	179653	174295	151551	155317	153730	153330	148188	146560	199584	208388	UDP-L-RHAMNOSE	UDP-L-RHAMNOSE [ C15 H22 N2 O16 P2, tgt=53.70, overall=53.70 ]			(549.1699, 9548.418)(550.15533, 26144.96)(551.04596, 3863.701)(530.02637, 4724.4307)(549.0646, 7243.657)(534.051, 17239.105)(535.70996, 9997.848)(574.05286, 2314.484)(554.018, 1013.40454)(556.77216, 386.7375)(557.0208, 359.99)
CPD-14505	161331	164712	1	1	1	1	86466	95837	1	1	1	1	1	1	122875	132775	317685	304057	1	88661	189995	190429	185420	225638	1	1	1	1	202133	1	143511	127369	108676	195283	132753	129280	CPD-14505	CPD-14505 [ C32 H50 O13, tgt=59.25, overall=59.25 ]			(642.3413, 3940.095)(625.30975, 7762.434)(626.3133, 1911.17)(681.3055, 435.3)(666.3355, 1701.38)
DEPHOSPHO-COA	1	1	1	1	96831	85246	102774	103838	99430	103784	95212	109225	1	1	1	1	1	1	165348	153122	289251	296348	274524	274783	1	1	1	1	197377	201479	279433	261403	340714	312974	283987	277339	DEPHOSPHO-COA	DEPHOSPHO-COA [ C21 H33 N7 O13 P2 S, tgt= ]			(685.13416, 2610.2798)(686.12897, 4725.153)(668.1302, 11507.536)(669.1335, 2748.2495)(731.099, 7762.3716)(709.06805, 1114.14)
CPD-15392	1	1	1	1	1	1	1	1	85955	1	1	1	1	104404	116445	1	1	105005	1	1	1	105055	1	1	101610	154414	95640	1	110323	134024	1	97076	189306	111980	151441	133324	CPD-15392	CPD-15392 [ C9 H12 N3 O7 P, tgt= ]			(309.05765, 981.89)(288.46164, 2323.9116)(309.0584, 799.673)(288.25583, 3478.1077)(349.02014, 10543.854)(328.24207, 1538.2593)(329.85916, 1144.153)(330.9915, 415.13)(333.0328, 3778.08)(314.69138, 9697.602)(314.0232, 424.63)(315.02484, 13240.715)
CPD-14508	3214395	3308338	1112411	702302	1273581	2135628	1517453	1508533	2866992	2815154	1550497	1552715	1714610	1727767	3469317	3440378	6949672	4517361	1136298	1199297	1487530	1488443	1976307	1941110	1246470	970493	2146755	2088362	1593897	1631598	2469992	3271037	4130496	3945068	1447765	1401168	CPD-14508	CPD-14508 [ C26 H40 O8, tgt=82.02, overall=82.02 ]			(484.28033, 2550.4126)(485.61328, 2580.7834)(485.28516, 8011.0977)(486.28864, 638.761)(463.26688, 79263.61)(464.26965, 19450.992)(465.26965, 4375.4565)(466.26828, 228.08)(522.8984, 8525.606)(524.0864, 3085.286)(524.83905, 1039.5013)(525.2411, 606.35333)(504.82953, 6953.355)(506.16666, 15447.177)(507.1852, 17204.838)(508.1222, 14837.32)(508.7459, 4509.7627)(509.26923, 551.5743)(489.2672, 1307.1884…
S-HYDROXYMETHYLGLUTATHIONE	154372	132371	157919	143642	1151100	1221563	931579	911698	990686	989300	932898	942739	119978	165178	140188	124320	117472	125257	658683	637174	505249	495774	340173	334669	191384	187621	198923	497246	167257	186297	542516	257888	634474	642388	992550	165748	S-HYDROXYMETHYLGLUTATHIONE	S-HYDROXYMETHYLGLUTATHIONE [ C11 H18 N3 O7 S, tgt=57.88, overall=57.88 ]			(337.0872, 11647.939)(338.5914, 1571.8624)(320.02008, 3251.5542)(341.39575, 4072.8083)(338.09744, 165.85501)(323.88416, 443.062)(375.0592, 2574.3687)(376.0612, 813.7568)(357.0401, 7038.504)(358.04303, 1867.7458)(359.07785, 1830.1248)(341.0676, 25662.662)(342.07053, 3831.8025)(343.06818, 675.856)
2-HYDROXY-23-DIHYDRODAIDZEIN	859399	815601	302768	350568	1	1	1660092	1660062	1653588	1690084	856176	856211	1	1	786149	817310	808090	800817	1	1	1	1	1	1	1	1	1388307	1388004	342689	1	1	3151159	1	1	1	1	2-HYDROXY-23-DIHYDRODAIDZEIN	2-HYDROXY-23-DIHYDRODAIDZEIN [ C15 H12 O5, tgt=47.25, overall=47.25 ]			(257.06503, 1902.7294)(299.0679, 6694.1)(256.69617, 1206.8582)(258.08133, 174.69331)(275.07706, 1513.0881)(279.9486, 1147.2045)(279.0492, 2014.68)
O-SINAPOYLGLUCAROLACTONE	11334778	10968865	10287703	17853528	9376636	9215122	8594481	8472772	13410295	8902776	14855771	11025208	10040409	10024533	14561376	10238394	11916049	18322966	11538780	11490231	18867784	18655120	19458648	13830435	19635424	19761248	13910562	14118458	22981540	15362942	22886716	22448912	23592144	22731878	21006410	20783924	O-SINAPOYLGLUCAROLACTONE	O-SINAPOYLGLUCAROLACTONE [ C17 H18 O11, tgt=59.84, overall=59.84 ]			(381.07916, 676982.4)(382.08105, 109917.45)(383.0781, 75947.67)(384.08075, 9560.795)(385.0809, 435.48)(381.08072, 766314.1)(382.0826, 124163.06)(383.07956, 87139.96)(384.0822, 10722.643)(385.0838, 791.67535)(419.0342, 2444.3022)(424.08838, 209.36002)(425.4231, 641.08)(426.0777, 1107.07)
5-METHYL-THF	744244	693598	987488	962086	303499	245042	355561	395623	400858	355774	193104	199005	333253	376262	622683	567595	478912	488502	420313	348217	505763	528867	546420	529911	800964	839380	625175	545624	198171	202181	468822	226659	412412	325093	665223	636722	5-METHYL-THF	5-METHYL-THF [ C20 H23 N7 O6, tgt=84.29, overall=84.29 ]			(457.5538, 1973.6503)(458.78604, 1221.2941)(439.15024, 2167.2043)(440.152, 370.0)(459.88614, 901.74054)(461.19318, 287.41998)(441.17172, 58495.242)(442.20294, 11682.512)(443.17023, 3464.9348)(445.1928, 210.11)(500.9991, 1853.3806)(502.14066, 350.07)(479.20636, 1764.8456)(481.1345, 745.85)(463.0925, 9798.532)(464.1971, 1797.2773)(465.1644, 787.664)(466.15527, 139.39667)
CPD-10734	1	265631	295533	309497	1	1	290090	213158	200003	197290	157034	167771	1	1	1	253223	1	381634	335455	202056	280498	268705	269713	269669	268068	1	1	1	1	1	334819	206874	1	397930	409450	398653	CPD-10734	CPD-10734 [ C9 H15 O9, tgt=47.59, overall=47.59 ]			(249.06065, 8216.347)(250.06108, 737.2055)(269.0859, 492.91)(291.98245, 2016.9618)(293.12653, 468.29703)(293.69205, 366.05002)(273.0613, 206.08)
CPD0-1386	415881	3966265	556488	464065	757908	410111	3797577	487961	148357	632922	1094684	3700975	539560	617160	3945775	892909	183523	475309	643863	599857	3822568	1640711	3761257	856575	3819768	3816401	253997	188516	1	1028607	3859183	3747878	3779634	229446	1646594	1683317	CPD0-1386	CPD0-1386 [ C4 H8 N2 O3 S, tgt=57.04, overall=57.04 ]			(168.12671, 2234.894)(169.02594, 2934.2131)(150.82559, 273.84955)(166.40234, 1835.7963)(169.03172, 1310.8)(147.02342, 26113.729)(205.48752, 319.91443)(208.98969, 89.05)(189.9758, 2523.1802)(188.01427, 2250.781)(191.01587, 163.63)(170.0537, 829.47314)
CPD-11230	24165872	930862	1576169	2502999	25082444	25203568	17531840	17206512	2935546	2446658	2306357	3344458	515918	830350	1205484	1383276	606922	1227528	3404462	2846466	1424382	24063174	25380736	3137091	25591904	1697452	26589716	26582840	30020290	1611268	29265084	29808174	31127712	30242122	16900424	16839868	CPD-11230	CPD-11230 [ C21 H18 N3 O3, tgt=66.57, overall=66.57 ]			(360.6383, 2694.249)(361.4745, 246.74335)(344.6869, 542.77997)(346.1253, 214.355)(361.1443, 4538.185)(362.1466, 150.645)(343.1969, 29382.236)(344.20917, 4790.495)(345.14734, 659.7711)(402.88675, 374.8578)(382.4888, 443836.16)(382.295, 113042.73)(383.08005, 89750.71)(384.08282, 10933.023)(385.08752, 864.005)(385.75067, 1876.5538)(386.13138, 378.27933)(388.1358, 352.31857)(365.13562, 42226.062)(366…
CPD-11231	111797	1	117409	127634	618889	1	131335	128169	1187079	179880	118143	126513	143460	171897	123570	116545	322880	324504	129784	1050567	1226502	223627	1193775	1222493	137098	139011	268228	260149	459869	455172	1089506	1111243	1	1037153	169880	163820	CPD-11231	CPD-11231 [ C15 H15 N2 O3, tgt=47.59, overall=47.59 ]			(271.10712, 5508.198)(272.0936, 154.71)(254.80542, 54548.12)(256.1858, 10067.722)(257.03226, 688.0469)(272.1094, 2067.1096)(259.11404, 339.345)(311.07266, 4746.3477)(311.0765, 869.89)(294.36563, 975.424)(295.86172, 252.74399)(295.85165, 23457.871)(295.10736, 3222.63)(279.4988, 1456.648)(279.09955, 2666.105)
CPD0-1392	76288	69680	118694	120092	1	1	93907	86387	77801	1	117839	125121	81926	81600	88547	88599	1	1	99875	113952	76274	137472	85259	109616	71919	1	1	1	1	1	86034	82417	79536	90379	79208	81373	CPD0-1392	CPD0-1392 [ Cl2 H6 N2 Pt, tgt=37.80, overall=37.80 ]			(303.42206, 71933.33)(304.4239, 4560.5874)(298.81476, 1067.1858)(303.45715, 577.00745)(308.95193, 3767.423)(299.71445, 539.4913)(300.62634, 859.1367)(302.62454, 1342.8534)(303.96362, 610.04)(306.62717, 2296.7834)(307.95688, 2303.29)(308.46405, 1684.77)(308.9546, 4698.7)(309.963, 1959.36)(336.9139, 416.75)(319.63684, 1066.645)(323.79395, 988.9757)(324.93845, 1069.3)
CPD-11232	640600	647761	584893	620219	1152075	1118200	2121658	2095392	2971392	2953847	538572	561653	1453223	1428735	840224	804361	912196	922187	2480136	2595704	1335836	1	580495	560613	585477	1	1156485	1152411	1	1292629	588211	547922	639156	589566	358540	362933	CPD-11232	CPD-11232 [ C18 H28 N O4, tgt=48.88, overall=48.88 ]			(323.20096, 2942.3738)(325.21686, 639.30286)(323.21646, 6442.6206)(324.22818, 1651.0646)(325.21735, 1387.696)(309.20602, 6358.1816)(310.20917, 461.958)(367.16806, 520.605)(349.10718, 27322.703)(350.1708, 5286.706)(350.2009, 3712.18)(331.1873, 32694.709)(332.1905, 5989.1753)
CPD-11884	565863	1034770	453258	431062	654896	1764029	296608	240584	88944	438580	249715	656460	427150	431734	220036	241158	376878	888015	285788	244553	380730	441461	373234	339397	741682	967179	1221133	635004	925791	678566	830683	612680	858596	947483	779996	1515327	CPD-11884	CPD-11884 [ C10 H9 O3, tgt=58.40, overall=58.40 ]			(180.18864, 13723.545)(181.06734, 930.26715)(161.72101, 4561.611)(162.14952, 6515.421)(217.53798, 29867.791)(221.2282, 12567.696)(222.029, 5947.76)(199.16463, 1002.3977)(203.01474, 474.07)(200.04451, 18547.34)(201.04034, 2862.2327)(182.63454, 2325.0107)(183.03622, 314.22998)
CPD-11233	1968212	1879104	1546448	1557156	1	1	2677736	2184257	1960528	2651721	1836473	2318561	2108861	2153552	1766084	2554863	2007397	2418780	2127112	2097021	2517586	1283696	2669098	2674637	847064	1494013	754380	732078	2407369	2292427	1450467	1390432	2375704	2336661	1688085	1602294	CPD-11233	CPD-11233 [ C17 H26 N O4, tgt=47.62, overall=47.62 ]			(291.6466, 5460.0605)(312.5447, 10666.25)(310.2059, 4055.06)(294.47403, 3878.845)(295.79037, 4517.994)(296.18994, 1331.72)(350.53036, 5233.5093)(352.8027, 3204.012)(353.1559, 2761.2334)(330.55856, 9216.838)(332.2748, 1945.1248)(334.13824, 304.325)(332.64835, 30958.799)(333.73386, 5459.444)(334.6111, 538.3829)(315.51852, 18875.95)(316.5226, 2826.414)(317.1794, 395.13)
ORCINOL-CPD	554340	474713	426563	499123	1651912	1875848	2101818	2165701	1010273	1987942	709420	4665250	1586381	2374969	350920	1451157	2122998	768563	1256843	960687	3086950	1307988	976051	8651707	2223773	2386968	2212104	1434617	1435554	1201714	1	2573380	9092307	8996207	3430437	2693989	ORCINOL-CPD	ORCINOL-CPD [ C7 H8 O2, tgt=55.93, overall=55.93 ]			(126.05491, 3146.926)(107.044395, 56811.137)(108.24585, 1617.6946)(111.05338, 6207.5923)(127.067375, 4496.587)(128.35567, 10391.889)(110.101875, 4140.8687)(111.05993, 759.08435)(164.7781, 3467.5493)(168.35384, 4924.6353)(169.02635, 3605.9998)(147.29428, 87075.89)(148.04971, 11524.334)(149.04758, 436.002)(132.42447, 1132.8354)(134.0459, 841.885)
CPD-11234	640600	647761	584893	620219	1152075	1118200	2121658	2095392	2971392	2953847	538572	561653	1453223	1428735	840224	804361	912196	922187	2480136	2595704	1335836	1	580495	560613	585477	1	1156485	1152411	1	1292629	588211	547922	639156	589566	358540	362933	CPD-11234	CPD-11234 [ C18 H28 N O4, tgt=48.88, overall=48.88 ]			(323.20096, 2942.3738)(325.21686, 639.30286)(323.21646, 6442.6206)(324.22818, 1651.0646)(325.21735, 1387.696)(309.20602, 6358.1816)(310.20917, 461.958)(367.16806, 520.605)(349.10718, 27322.703)(350.1708, 5286.706)(350.2009, 3712.18)(331.1873, 32694.709)(332.1905, 5989.1753)
CPD-11235	671183	1273147	1617236	630201	13296210	12946328	5428591	1288908	1142357	1144646	1061341	1045341	684522	667949	1797278	1821241	1929849	1889054	1180630	1158456	1225370	1211416	1159377	1171017	6595810	1	434798	410962	652665	674069	1053093	1042514	2916633	2790830	3876286	3827936	CPD-11235	CPD-11235 [ C21 H26 N O4, tgt=47.52, overall=47.52 ]			(359.19293, 4438.933)(341.64685, 2133.562)(359.67593, 5157.2495)(361.4563, 2298.5398)(339.35806, 47373.22)(340.19598, 9927.689)(341.20193, 615.56)(398.21597, 46701.05)(398.1493, 11436.392)(399.15616, 9759.619)(400.49805, 4262.3267)(401.1657, 5330.56)(379.05075, 6900.0874)(378.14835, 2960.5999)(381.93, 3132.4973)(383.1949, 3872.295)(362.6177, 5435.828)(364.16492, 755.90497)
S-METHYLGLUTATHIONE	1022135	1009029	99392	1056092	690782	105780	586592	585399	636503	883491	734626	745919	752440	81233	990594	101044	963905	957365	933220	926627	890694	913772	1249100	1213126	955409	944654	99110	635415	122836	884973	891663	1061499	1138930	1125322	1134504	1108349	S-METHYLGLUTATHIONE	S-METHYLGLUTATHIONE [ C11 H18 N3 O6 S, tgt=56.31, overall=56.31 ]			(320.17557, 3790.538)(321.76767, 2994.6465)(303.2512, 11798.657)(304.629, 905.68634)(305.74536, 1740.0266)(306.74765, 17244.172)(307.75037, 9303.355)(308.08435, 2110.5667)(321.0973, 16959.848)(322.09912, 3710.1152)(303.08743, 10401.158)(304.0915, 201.03)(363.2334, 3508.8938)(364.0644, 132.15)(342.37985, 3536.1992)(342.04773, 1111.685)(343.04105, 471.1067)(346.24097, 3881.673)(349.08316, 7300.069)…
LUTEOLIN-7-O-BETA-D-DIGLUCURONIDE	116829	105398	88334	76858	1	1	179133	185129	1	78808	1	1	119014	109746	109037	108551	74573	1	1	1	91481	83623	106388	102177	82930	86007	79719	82984	90548	90278	1	84086	1	1	135006	121509	LUTEOLIN-7-O-BETA-D-DIGLUCURONIDE	LUTEOLIN-7-O-BETA-D-DIGLUCURONIDE [ C27 H24 O18, tgt=47.58, overall=47.58 ]			(637.11255, 1343.5964)(638.0959, 6463.944)(639.38184, 1772.0671)(618.08075, 646.53503)(622.1029, 5678.5093)(624.089, 5208.247)
CPD0-1397	246522	261879	293745	173462	200183	202663	1893065	311984	1	1	1844700	1848019	183864	197512	457887	340478	352959	531037	1377821	1055694	1008268	792836	741308	536172	149691	144838	298638	834255	325884	733844	600431	527613	265258	581599	540005	534720	CPD0-1397	CPD0-1397 [ C6 H16 N8, tgt=45.79, overall=45.79 ]			(203.15698, 249.83167)(204.15495, 322.325)(201.1589, 524.5446)(244.93954, 3317.5054)(245.1187, 6881.3203)(224.08215, 8332.567)(224.13252, 273.78778)
CPD-11227	1144910	365438	596007	584417	326055	1246674	1010725	959915	879729	369934	1	431193	435493	1	629896	590548	588727	629558	500857	372965	677188	676036	623034	624913	1854280	547692	324815	641276	2425836	1	477472	546242	1	1	1	311655	CPD-11227	CPD-11227 [ C16 H19 N2 O3, tgt=47.35, overall=47.35 ]			(287.86218, 13930.34)(289.14914, 2556.133)(269.5886, 11020.376)(270.1387, 3063.3665)(289.72202, 12979.255)(289.14886, 2577.25)(274.19983, 1378.63)(275.14664, 1695.8267)(329.6736, 11748.189)(328.11206, 2755.4717)(328.11, 283.04)(308.92184, 3470.3665)(311.0918, 425.48)(312.57516, 7163.742)(312.4661, 2819.673)(312.1383, 540.87)(295.43057, 5760.146)
CPD-11226	223675	212944	262357	270232	318581	307120	99355	98875	105737	85287	87196	95537	342496	290707	339024	256057	387348	354429	130839	112555	119021	98460	134839	122755	129377	179084	1	320391	386626	116672	137133	162488	113000	136804	127099	110260	CPD-11226	CPD-11226 [ C12 H11 N2 O3, tgt=46.19, overall=46.19 ]			(232.24182, 11162.409)(233.07816, 1705.7)(235.0934, 347.85)(215.80191, 4518.4736)(217.0749, 13879.9)(233.95055, 620.2157)(237.0909, 6073.3203)(214.80952, 2527.0806)(252.02846, 4445.7314)(256.9366, 1310.4314)(257.0668, 500.34)(241.00209, 5704.658)
CPD0-1398	565567	550303	561739	581873	654747	371973	1	245792	494958	441831	458433	374252	491309	481284	537525	592992	656885	614000	572383	540570	395220	396975	1	317000	276436	411470	285323	253120	328059	356845	379881	383068	356561	346516	363277	366489	CPD0-1398	CPD0-1398 [ C5 H14 N8, tgt=42.20, overall=42.20 ]			(191.1428, 6755.74)(191.14334, 12577.423)(192.14667, 4042.5557)(225.0914, 3971.1636)(226.0929, 2112.48)(227.0859, 1126.32)(211.04796, 7593.9917)(210.1209, 389.636)
CPD-11229	800476	759794	938294	1685093	1	1	1	22647456	23191254	23175936	14824070	1	953601	965007	1481580	1458324	1560279	1549142	320430	1	1	40414180	1	1	1	829108	1230106	1226590	5795419	5798971	1	36973112	44844476	43173580	33603892	586019	CPD-11229	CPD-11229 [ C19 H17 N2 O4, tgt=65.34, overall=65.34 ]			(342.1394, 353.0)(319.11295, 6410.3223)(343.13528, 27045.736)(325.13824, 4990.347)(376.8895, 71725.93)(378.24414, 16884.537)(379.0913, 8268.745)(359.1214, 657.126)(360.11096, 775.25726)(361.1194, 81.31)(344.93842, 36026.215)(345.112, 3559.4102)
RUTIN	1	1	1	5918799	6278029	1	6423571	6460816	5594458	5686022	6195140	6090423	1	6175895	1	6173345	1	1	1	1	1	1	1	1	1	1	1	1	1	1	6189881	3296964	1	1	1	1	RUTIN	RUTIN [ C27H30O16, tgt= ]			(612.2635, 41239.207)(613.26294, 15265.504)(614.1778, 5336.3403)(615.221, 1094.2609)
CPD0-1396	1779677	341237	666093	634765	1197229	1260422	1	1096946	1132322	1129046	998435	1003790	923067	953290	393612	1824341	384257	387066	1094864	1222911	1879568	1869404	1782526	1760181	371356	368481	706569	1059927	1250504	1263471	508563	1305560	626497	607610	573677	578638	CPD0-1396	CPD0-1396 [ C12 H18 N5 O3 S, tgt=47.56, overall=47.56 ]			(315.29715, 2617.7625)(317.8602, 1869.3375)(295.964, 12784.105)(298.85568, 1513.7167)(317.33, 8542.976)(315.72565, 2006.684)(316.12115, 810.56757)(295.88562, 4883.6973)(354.33823, 3546.3708)(355.07272, 554.1307)(355.0793, 1910.5)(336.58997, 1814.222)(337.2432, 4061.5974)(338.05823, 2693.5088)(339.07278, 7929.856)(338.03815, 3253.327)(339.90082, 3585.896)(341.0977, 3669.12)(320.277, 1141.3037)(321…
CPD-13495	673487	659338	330201	341944	331797	325934	1035464	1045439	314848	2032985	841542	1100837	1040640	233802	380013	378039	499668	487784	1087444	264867	1493861	5942819	1	1262510	316561	306015	209605	193706	1268503	1	670488	611292	10740007	10630248	944510	923382	CPD-13495	CPD-13495 [ C16 H24 O4, tgt=48.32, overall=48.32 ]			(280.84094, 5906.8467)(281.1778, 3479.49)(262.1487, 6824.5684)(282.38217, 1046.9961)(263.53912, 9997.609)(264.1666, 908.0316)(319.1291, 20123.678)(320.13248, 3604.7756)(302.41577, 4867.3926)(302.72086, 2331.962)(303.1089, 394.42)(305.1685, 5725.542)(306.16663, 2062.52)(307.16705, 2303.825)(285.27097, 2839.737)
CPD-13498	636194	638189	419620	408266	471924	505661	308821	2481499	277430	265667	224497	241971	456409	418056	379344	376292	623430	630059	5619469	324635	157070	303796	10707120	10697295	730252	1	780629	751972	778154	722212	9256961	9162334	9472596	10310940	4612622	8921818	CPD-13498	CPD-13498 [ C19 H29 N5 O10 S2, tgt=47.00, overall=47.00 ]			(555.1709, 31618.52)(554.6249, 16179.591)(553.1234, 5421.542)(536.1143, 5497.192)(537.78217, 4938.225)(539.1183, 31629.775)(556.1347, 1865.975)(557.1283, 651.74)(537.9589, 5199.8784)(539.12714, 1076.0675)(540.1233, 477.7375)(591.1075, 441.77856)(595.0833, 180.63602)(573.0928, 33712.465)(574.4208, 38299.703)(575.0836, 13036.17)(576.0814, 670.402)(557.88293, 4508.231)(560.11536, 2465.7114)
D-TRYPTOPHAN	27311676	27417226	26406874	25880122	28496014	27989440	29927282	29770276	22814282	23087076	27840796	26257628	28357190	28558528	26890216	27092522	24506240	24422434	27000298	27255144	24528312	24189672	19498320	20015880	25289898	25404384	27424440	26881960	21937004	21703562	30197760	30151852	25028428	24660328	28581552	28622616	D-TRYPTOPHAN	D-TRYPTOPHAN [ C11 H12 N2 O2, tgt=93.33, overall=93.33 ]			(186.0738, 8505.975)(187.07275, 136.45999)(225.20526, 6423.8037)(226.04994, 468.02112)(227.0788, 10886.549)(228.08208, 469.90573)(229.07336, 537.54333)(243.04788, 193767.52)(244.05106, 16585.57)(205.09816, 425834.03)(206.10065, 56339.7)(207.10217, 5032.967)(212.3817, 710.87976)(213.7603, 1878.1265)(213.97435, 2156.8145)(214.0867, 1576.54)
CPD-6901	161782	146782	1	135386	1	180719	90210	90041	89125	147042	173238	198029	153563	171304	179489	158442	167317	176260	1	171769	193583	177296	158612	159826	126446	129203	166364	156096	136132	140524	231528	235640	171779	171541	144793	156409	CPD-6901	CPD-6901 [ C12 H17 N O3, tgt=45.94, overall=45.94 ]			(205.81425, 4185.8237)(229.14207, 2609.3655)(206.518, 3301.3115)(265.08313, 10466.328)(266.1207, 2057.0435)(267.09827, 23090.049)(250.66972, 1611.2856)(251.12376, 2942.0972)(231.19713, 5524.6494)(232.1048, 747.37)
PROTOPORPHYRINOGEN	169081	171135	150675	162377	194817	187261	112191	112961	136085	126185	216580	219118	80565	84668	96224	99694	153575	157803	129562	120371	143991	139059	292230	287425	1	140192	87878	88425	1	95705	75845	372668	559803	501733	567792	545295	PROTOPORPHYRINOGEN	PROTOPORPHYRINOGEN [ C34 H38 N4 O4, tgt=27.01, overall=27.01 ]			(569.0848, 7067.3887)(569.7387, 4671.723)(571.29895, 463.675)(552.1847, 2886.4263)(552.78735, 1429.2301)(553.29425, 1502.88)(569.2924, 3308.545)(551.7526, 4160.973)(552.6873, 1642.9105)(553.545, 4512.4507)(554.29736, 1641.1799)(606.2401, 2485.698)(590.2562, 6908.8823)(591.2603, 1657.0732)
CPD-11260	922792	1	1	622405	1	740996	391707	1659790	679007	984951	964167	561341	479330	1335106	2301429	624373	2353036	1648755	891487	892743	628032	791901	788652	819095	841856	411506	750746	386563	977915	1054763	428229	401720	1337077	481401	1	1	CPD-11260	CPD-11260 [ C12 H17 O4, tgt=57.85, overall=57.85 ]			(225.11118, 12800.146)(226.11203, 426.229)(227.10605, 1444.015)(207.21947, 444.7708)(227.20049, 6514.9106)(228.32889, 1127.4426)(229.1223, 347.68835)(209.1152, 6099.9053)(210.1109, 1053.4596)(212.12225, 1289.7994)(267.08084, 118.603004)(247.91833, 1616.9846)(248.96114, 5107.4795)(249.10995, 1641.2096)(231.1014, 199.57)
CPD0-889	901981	877402	1826578	1835544	1791993	1798033	641264	639332	1052744	1070029	1033154	1049992	684120	683324	453725	467167	1	312900	1672928	1636962	1173241	1168111	869969	878049	501876	495544	572865	572297	703026	716716	794985	788953	477706	457325	834947	814772	CPD0-889	CPD0-889 [ C12 H12 N2 O5, tgt=66.78, overall=66.78 ]			(264.07062, 24308.654)(247.06583, 1352.335)(265.08203, 12507.72)(266.087, 1577.9865)(267.09885, 299.15002)(287.057, 2596.895)
CPD-20277	298330	123344	3071087	301421	118817	334862	260622	264732	253160	247483	320863	338930	119612	113612	143006	146685	298824	112472	311798	293204	246342	265829	204579	306340	191820	184310	201467	122796	225886	215175	2095492	1827054	2265726	2294748	2497003	2504874	CPD-20277	CPD-20277 [ C8 H15 N O3, tgt=29.29, overall=29.29 ]			(194.27347, 30426.443)(195.05605, 3287.0256)(196.04985, 637.24396)(197.09541, 4171.8965)(198.09634, 452.91998)(156.101, 2016.655)(175.11398, 1092.938)(213.40776, 2624.8528)(217.1517, 993.08386)(217.8792, 1741.6189)(218.08055, 1817.425)(175.11775, 49487.09)(176.12106, 4130.915)(179.12796, 6180.6123)(180.68791, 9383.714)
CPD-13494	5319525	5372928	6533901	6806247	5271798	5198588	1204421	1122077	813236	810467	879643	856139	5711156	5682777	4408374	4493787	6465424	6342752	212077	207412	451413	246613	406449	397047	6703707	6766017	5621212	5711482	6430418	6407098	336683	313619	179830	175020	442715	427152	CPD-13494	CPD-13494 [ C17 H26 O4, tgt=86.53, overall=86.53 ]			(294.91245, 1968.5883)(277.17838, 608.7525)(295.1871, 31466.043)(296.19028, 5500.032)(282.18985, 4854.27)(333.25003, 17244.236)(334.14603, 3607.525)(335.1441, 378.61667)(319.14017, 2977.4434)(317.17087, 175744.42)(318.17468, 31389.236)(319.17477, 6589.831)(304.1826, 236.92)
UDP-GLUCURONATE	3535803	1	1	1	1	1	3840654	3837950	1	1	1	1	1	1	3666022	3642769	3256902	3253191	1	1	1	1	3435915	1	1	1	1	1	1	1	3368092	3017748	3027426	2921293	3616751	3553512	UDP-GLUCURONATE	UDP-GLUCURONATE [ C15 H19 N2 O18 P2, tgt=15.51, overall=15.51 ]			(615.95746, 232641.77)(616.9595, 26465.623)
PREPHENATE	868048	113705	228807	1	96329	1	589620	1	1558283	1	246904	222540	1	1	225739	350260	563969	488650	260951	2008110	322187	1	829658	361108	437060	2335039	1	356529	1	274217	2301926	749480	165957	2020876	2342404	339922	PREPHENATE	PREPHENATE [ C10 H8 O6, tgt=43.69, overall=43.69 ]			(208.13947, 3467.6836)(211.0322, 80.11)(245.6521, 375.73752)(246.98839, 366.2225)(248.67429, 12969.297)(248.02869, 800.88995)(210.7014, 685.59)(266.0008, 338.74667)(266.9991, 77.46)(225.03674, 12806.656)(226.04256, 263.6175)(230.377, 20094.846)(231.16643, 1215.1093)
INDOLE_ACETATE_AUXIN	246967	521527	516803	179773	196033	131750	1	527351	163483	131791	188495	548561	350009	182624	423875	215515	402497	261990	179531	215747	132993	414207	159887	393161	398463	444353	281054	219296	341456	329222	212547	232608	210722	444146	466554	12390	INDOLE_ACETATE_AUXIN	INDOLE_ACETATE_AUXIN [ C10 H8 N O2, tgt=59.45, overall=59.45 ]			(174.79109, 3248.663)(175.05516, 499.40833)(158.52078, 3464.6948)(160.75668, 3236.2075)(160.05554, 2775.55)(176.58386, 8217.145)(179.07439, 4767.9272)(180.0739, 9986.42)(160.22441, 2760.1624)(161.0592, 10117.89)(214.69775, 14549.995)(216.40395, 18145.26)(219.02718, 36717.156)(197.00645, 12553.893)(198.76068, 694.7525)(201.0168, 1858.02)(197.34677, 1635.522)(180.5009, 4823.1216)(183.6213, 3209.381…
CPD-10759	326603	915013	721808	713565	1140404	1	2135736	2123380	1148449	1141648	277226	525768	566768	322939	1282465	462280	610585	1630697	522750	512300	1642486	575838	571348	328272	1	1	1	1	1	1	2116375	2051747	1343430	1311034	1452051	701029	CPD-10759	CPD-10759 [ C15 H26 O, tgt=54.36, overall=54.36 ]			(245.18585, 26274.67)(246.18863, 2079.5623)(247.2009, 375.53)(227.1705, 1993.64)
CPD0-1366	374683	230874	388914	228664	357414	351162	771735	731130	349861	359088	386438	371293	354942	337373	252237	281313	372296	347219	704937	507491	768721	681950	696521	692300	582842	494692	465904	127744	116405	283466	1008533	980166	792704	815961	829128	606472	CPD0-1366	CPD0-1366 [ C12 H13 N O2 S, tgt=55.58, overall=55.58 ]			(235.38109, 1643.8988)(239.49634, 2098.6873)(219.19986, 4982.9346)(220.05746, 1075.688)(221.0618, 148.69)(236.07446, 675.7833)(219.83162, 6680.9194)(220.81438, 10025.855)(222.31772, 497.1075)(276.38937, 35927.344)(277.9489, 26589.828)(278.63333, 10170.089)(279.0348, 4568.63)(259.13705, 8895.583)(260.9781, 1918.757)(261.0228, 3417.88)(258.17163, 11484.347)(243.04776, 71130.81)(244.08073, 6392.533)…
CPD0-1367	1344810	1072870	1429307	1467444	586149	1	306536	1054693	237029	683819	926718	973061	838744	799968	723878	731054	479297	461819	1364358	1433221	1890218	1825661	1882841	1934384	1606115	1787339	686637	712151	1024376	989948	2356156	2329860	484227	484295	496337	478265	CPD0-1367	CPD0-1367 [ C16 H16 O2, tgt=52.81, overall=52.81 ]			(223.35725, 477.7058)(224.1129, 475.35)(244.78223, 4633.832)(246.14279, 6380.0747)(223.98631, 3226.559)(225.12105, 8796.061)(226.1241, 549.74)(280.43854, 7961.342)(282.58368, 2512.2622)(284.41913, 1835.996)(285.08368, 1296.7859)(263.93097, 520.68427)(264.0751, 711.48)(264.3932, 2092.5955)(265.377, 30025.992)(266.2477, 8697.498)(267.1145, 877.5475)(268.1226, 46027.09)(245.52783, 3191.919)(247.8188…
CPD0-1364	1	1	115465	118155	1	1	91527	96124	1	1	93155	88487	97458	91676	1	1	92114	96001	152522	157242	183236	167427	193894	209448	186745	184785	137627	154495	180870	181963	205530	207635	209986	209998	193933	173859	CPD0-1364	CPD0-1364 [ C21 H26 N6 O14 P2, tgt= ]			(651.1092, 5617.58)(652.1118, 1420.22)(653.108, 942.55)(651.11365, 3397.4075)(652.60803, 3824.0374)(653.10815, 486.76)(637.117, 2233.66)(687.0681, 4564.0776)(671.0891, 4708.8223)(655.093, 1395.0701)
CPD-11259	640600	647761	584893	620219	1152075	1118200	2121658	2095392	2971392	2953847	538572	561653	1453223	1428735	840224	804361	912196	922187	2480136	2595704	1335836	1	580495	560613	585477	1	1156485	1152411	1	1292629	588211	547922	639156	589566	358540	362933	CPD-11259	CPD-11259 [ C18 H28 N O4, tgt=48.88, overall=48.88 ]			(323.20096, 2942.3738)(325.21686, 639.30286)(323.21646, 6442.6206)(324.22818, 1651.0646)(325.21735, 1387.696)(309.20602, 6358.1816)(310.20917, 461.958)(367.16806, 520.605)(349.10718, 27322.703)(350.1708, 5286.706)(350.2009, 3712.18)(331.1873, 32694.709)(332.1905, 5989.1753)
CPD-14553	364145	357613	253623	251384	189994	184134	476228	458993	289162	280086	244482	245335	350647	360843	400003	385825	300148	306059	188940	191178	297129	314144	298111	308002	299245	293162	322542	313771	275150	289950	278372	282508	261992	259355	372891	362923	CPD-14553	CPD-14553 [ C15 H22 N2 O17 P2, tgt=80.46, overall=80.46 ]			(546.0237, 928.1977)(565.0534, 21109.045)(566.0507, 555.48285)(550.0439, 27325.713)(551.0465, 3855.8723)(552.0343, 14228.863)
AMINO-ETCETERA-PYRIDIN-1-YL-PROPANOATE	312540	310215	296674	291792	183293	176634	307923	302403	275069	272407	416150	422185	223922	232807	265927	253695	218725	214498	268433	281015	295458	296060	224020	221900	64155	75561	129619	1	68841	206222	227009	234799	228009	230565	152880	305878	AMINO-ETCETERA-PYRIDIN-1-YL-PROPANOATE	AMINO-ETCETERA-PYRIDIN-1-YL-PROPANOATE [ C8 H9 N2 O4, tgt=28.94, overall=28.94 ]			(181.11028, 5277.338)(184.01883, 1492.1927)(184.0572, 1965.49)(198.06448, 293.29752)(180.48499, 36580.12)(181.04877, 2050.0432)(236.0226, 621.96)(204.0392, 530.73)
CPD-11253	922792	747521	646336	622405	281885	740996	391707	1659790	679007	984951	964167	561341	479330	1335106	2301429	624373	2353036	1648755	891487	892743	628032	791901	788652	819095	841856	411506	750746	386563	977915	1054763	428229	401720	1337077	481401	398967	939727	CPD-11253	CPD-11253 [ C12 H17 O4, tgt=57.85, overall=57.85 ]			(225.11113, 11986.086)(226.11203, 426.229)(227.10605, 1444.015)(207.20335, 1136.6147)(227.16211, 6307.9956)(228.32889, 1127.4426)(229.1223, 347.68835)(209.1152, 6099.9053)(210.1109, 1053.4596)(212.12225, 1289.7994)(267.58188, 117.22167)(248.0689, 1499.7438)(248.96114, 5107.4795)(249.37656, 1723.3723)(231.09505, 135.64)
CPD-20260	543770	1	1	469411	444928	476559	272539	285455	1	308978	224849	1	351507	454784	374976	328396	1	1	358431	345123	396684	396904	394555	414328	1	603733	1	1	1	523972	456360	418409	1	424419	1	414052	CPD-20260	CPD-20260 [ C12 H16 N2 O6 S, tgt=44.98, overall=44.98 ]			(319.74326, 960.9988)(301.05515, 39958.5)(302.05914, 11605.175)(303.06183, 9676.561)(304.06616, 1234.27)(318.0924, 257.36)(300.27127, 11987.585)(300.95782, 1954.6417)(356.37454, 5616.7065)(358.04395, 1731.795)(359.03967, 1267.535)(341.24582, 791.44006)(339.0567, 5085.249)(323.18015, 2507.7566)(323.04633, 3401.354)(325.45352, 422.138)(326.05634, 278.93)
20A-20B-DIHYDROXY-CHOLESTEROL	1569601	1483796	540619	420791	1024458	996367	997758	1013389	1797205	1802235	791042	811424	725283	735781	1245176	1230891	1520057	1506150	891446	876169	1106654	1167788	1463120	1479008	405620	391697	205089	812037	880807	875733	1548165	1420691	1842486	1828153	1	1	20A-20B-DIHYDROXY-CHOLESTEROL	20A-20B-DIHYDROXY-CHOLESTEROL [ C27 H46 O3, tgt=64.41, overall=64.41 ]			(424.36096, 1182.755)(458.95706, 16116.267)(459.37967, 4171.028)(461.30133, 13444.725)(440.62576, 8727.755)(445.3079, 8705.22)(442.32812, 25391.072)(443.333, 997.88666)
CPD-20262	1352787	1770712	2088907	1697814	1517633	2262403	1797500	1810195	1393466	1994578	1751720	2304563	2237112	2071218	1566143	375179	1534249	2635959	1956227	1441494	1754578	2858133	3778413	3666031	1501663	1455489	115058	2457766	1751651	1	1539996	1401068	383150	349672	415434	1532606	CPD-20262	CPD-20262 [ C12 H14 N2 O6 S, tgt=38.84, overall=38.84 ]			(316.0497, 106.05)(299.04514, 2089.9692)(300.1582, 844.1511)(301.0537, 1146.7562)(302.05817, 639.16504)(319.98154, 2424.1968)(301.2598, 3218.02)(301.5581, 3447.2751)(301.0569, 6459.08)(302.0606, 1960.84)(303.0634, 1584.31)(353.01984, 135.975)(335.01648, 4132.745)(337.26324, 11619.901)(339.05484, 903.27997)(320.3363, 9395.511)(321.0447, 5309.1045)(321.05154, 159.36)
CPD-20264	3144609	3004674	3535418	3510428	1757539	1753621	3026048	2617726	1986201	1772967	2416518	2806709	2499709	2457255	1921836	2306930	1380096	1566016	2277602	2718526	254530	340518	2286442	238478	3333930	3593418	1927231	1810787	910463	1992241	1356184	1280166	2813693	1873407	100052	2995281	CPD-20264	CPD-20264 [ C12 H11 N2 O5 S, tgt=51.50, overall=51.50 ]			(297.44244, 30048.412)(299.044, 9448.225)(277.09564, 54369.098)(278.0358, 5159.119)(299.0465, 11714.032)(300.0463, 11094.83)(279.2907, 2885.185)(281.36752, 16962.912)(282.69748, 11148.239)(284.03702, 8224.123)(333.99426, 968.5767)(335.005, 268.865)(316.9947, 701.7793)(318.66055, 665.3233)(318.9934, 286.7)(322.35934, 1354.5055)(301.78366, 1239.3156)(303.8287, 1653.7961)(305.02185, 1072.0155)
CPD0-1372	262090	249698	272475	267494	140028	151100	233629	229956	239714	281600	311040	310434	232388	234613	209689	211013	296817	256160	361456	370127	70672	525580	541005	559286	438098	73423	295909	291195	525821	381195	458935	467699	70243	71014	493412	474889	CPD0-1372	CPD0-1372 [ C7 H14 O8 P, tgt=16.38, overall=16.38 ]			(258.08148, 15155.095)(259.35583, 12612.997)(260.8613, 14902.644)(261.83228, 5920.028)(262.06027, 669.67664)(242.65509, 6637.5723)(262.06073, 8900.114)(243.2155, 6375.768)(244.0509, 1682.87)(300.5557, 1528.1152)(301.0166, 4685.38)(302.01334, 510.3933)(279.0029, 4704.5894)(282.7554, 2745.7788)(283.0338, 21087.29)(284.0399, 21621.84)(285.0414, 6498.83)(263.9345, 38150.688)(265.5484, 3418.6423)(265.…
CPD0-1375	1498860	1424222	1274902	1330879	1415544	1258223	883422	869126	1050830	1034825	1182316	1233894	740565	757780	745851	656289	801079	1	1347008	1360465	1065342	857243	850138	853156	954915	925872	945928	934473	1010260	1036587	1	1570797	986846	898777	1259760	1230571	CPD0-1375	CPD0-1375 [ C18 H33 N7 O3 S, tgt=56.07, overall=56.07 ]			(430.74103, 1329.5226)(428.2324, 252.615)(412.72394, 765.28754)(414.21857, 2059.3)(415.2294, 7369.66)(431.24796, 3084.054)(415.7394, 2867.8215)(416.2372, 1002.89667)(469.20328, 4877.066)(472.1989, 13653.395)(450.06207, 9958.539)(451.51785, 4587.024)(453.06268, 4143.7056)(454.63797, 2705.1047)(435.09998, 19071.11)(436.2502, 3990.5352)(437.2145, 1201.65)
CPD0-1473	186669	185830	157518	148562	1	1	132496	137872	134706	140612	1	108021	145440	133098	169862	171783	130667	129155	164172	188198	115661	371188	163889	151256	116186	107344	1	1	119183	105955	140539	315374	107065	111253	140196	142220	CPD0-1473	CPD0-1473 [ C29 H29 N9 O12, tgt=47.56, overall=47.56 ]			(695.595, 3732.5068)(677.1644, 2223.3872)(697.5281, 1135.91)(699.2071, 1512.29)(684.2001, 63970.723)(736.6678, 2995.455)
CPD0-1471	240738	218155	189045	191955	162168	163180	829157	85630	299843	99397	1087361	321134	153279	151629	165680	178594	198392	210754	154097	139528	1238166	185064	212654	211781	389670	398286	252926	262608	331233	241378	316958	517296	1	467790	493540	265683	CPD0-1471	CPD0-1471 [ C7 H5 N5 O2, tgt=58.19, overall=58.19 ]			(192.08276, 4937.828)(192.03714, 1400.9885)(193.03606, 424.79666)(174.9622, 2793.2676)(176.19118, 776.11237)(192.21677, 7297.358)(193.14198, 1219.4745)(194.04895, 393.505)(174.04344, 900.0326)(230.23897, 4198.0757)(233.0047, 21437.21)(214.00117, 962.4367)(217.66977, 11671.751)(219.04787, 12044.266)(198.47034, 1700.6823)(199.02887, 1714.1333)(201.032, 201.52)
2-FLUOROBENZOATE	962930	2024857	335580	254423	648813	328280	731779	1575083	1741982	440796	1605035	376725	596361	237259	382577	96679	144020	682272	1	1707409	112621	151577	142932	140131	108493	1810691	675602	191792	553684	540273	678641	1963277	736137	1849734	107793	1	2-FLUOROBENZOATE	2-FLUOROBENZOATE [ C7 H4 F O2, tgt=37.95, overall=37.95 ]			(143.0332, 8450.37)(122.01341, 3289.1023)(141.06494, 4107.555)(123.608536, 3664.794)(123.02015, 783.295)(181.53317, 268.56546)(167.02266, 1025.77)(144.37807, 18340.219)
CPD0-1474	173256	539173	670503	1	1	503891	301592	297187	329963	323960	301181	308641	451738	445139	402610	554433	319936	513623	353816	351124	275734	259756	166627	155357	675332	666733	219667	208216	222062	210978	320583	282755	194413	182416	277149	271516	CPD0-1474	CPD0-1474 [ C25 H29 N8 O9, tgt=42.01, overall=42.01 ]			(589.9517, 3496.044)(573.20435, 1444.2308)(572.5116, 1679.3145)(573.9385, 1575.5892)(574.2056, 758.92)(629.31726, 2856.4712)(630.195, 171.25)(610.5083, 2850.5994)(612.16437, 570.36)(609.1927, 5255.8774)(610.4626, 2260.7126)(612.3349, 3885.024)(613.1902, 691.18005)(590.99164, 4949.255)(592.2052, 441.96002)
CPD-825	998217	938913	213769	1	781448	1	1251668	398809	1640632	1	1	1	1206162	1	1	1	759934	221119	337483	1	1	299932	1	357915	1	1	586651	536820	1064578	1	371306	1988755	771652	1	1474306	1	CPD-825	CPD-825 [ C5 H12 N3 O, tgt=66.34, overall=66.34 ]			(131.56696, 8899.776)(132.9015, 628.708)(112.0876, 3244.55)(134.84285, 157838.67)(133.1068, 145850.81)(134.1096, 11924.0)(169.96196, 17815.145)(171.17401, 1990.3767)(172.1708, 9678.101)(173.17743, 17354.53)(174.07008, 5336.773)(151.0505, 38743.223)(152.0604, 479.175)(153.25706, 1968.0981)(157.0983, 477.26)(135.20477, 39529.746)
GERANIAL	287734	260543	667046	634063	319330	331885	339282	389505	370514	420841	280969	299043	283757	277062	321677	327470	412599	400672	308832	327163	603675	378709	422817	489278	587012	540260	266541	237512	473521	243803	350187	331142	413307	388751	304300	622736	GERANIAL	GERANIAL [ C10 H16 O, tgt=74.71, overall=74.71 ]			(134.10669, 7948.093)(135.11906, 705.22)(156.13882, 4874.8623)(135.1168, 18956.24)(136.11993, 720.19916)(195.0858, 4153.2104)(196.60919, 3564.1558)(196.34338, 2408.9102)(174.7773, 2068.875)(157.0994, 5347.3237)
CPD-15332	1	1	164634	137769	1	107198	147196	91435	134853	156434	124011	138181	1	126741	120044	1	90049	144203	167326	166698	338832	366264	258172	244455	232219	236372	176967	142497	333660	162160	608151	448103	870401	193861	706362	793650	CPD-15332	CPD-15332 [ C5 H4 N4 O3, tgt=44.81, overall=44.81 ]			(169.92, 2237.369)(151.26799, 1838.1862)(152.01944, 5035.5493)(169.28508, 6285.7124)(170.04207, 666.9757)(152.88612, 1133.8357)(155.03485, 2121.22)(207.98946, 861.48)(208.9927, 394.32)(210.9905, 1415.49)(191.0166, 1162.2328)(175.95883, 2934.1685)(177.01636, 821.36)
CPD-17604	1	1	536326	532374	205773	202890	308056	317365	750480	697961	430871	439370	399506	379697	358285	365194	186500	196323	400482	415965	452638	454712	415191	375575	314197	319143	223995	203700	242719	251167	1	518227	460064	449783	167687	167962	CPD-17604	CPD-17604 [ C17H16O2, tgt= ]			(253.14131, 18241.436)(254.43631, 2106.9343)(257.123, 305.55)(235.10178, 4092.1511)(278.29343, 417.55554)(259.09634, 46518.12)(260.0996, 6276.933)(261.10974, 40114.65)(262.1128, 4349.123)
CPD-17601	3477739	2818133	3449984	2752490	4153772	3628645	2879626	7805967	5962070	3132782	2477463	2569901	4098315	4127362	3814672	3988052	3480010	4579246	6430898	2490755	2704006	4863306	3532891	347863	841425	13067503	3749900	2786676	3729840	3758494	6094426	6751362	3464489	2843841	4076891	4569191	CPD-17601	CPD-17601 [ C21 H24 O6, tgt=49.72, overall=49.72 ]			(373.029, 1041.9053)(373.1597, 78.57)(356.5013, 9109.258)(357.2171, 8631.387)(358.94647, 8550.721)(359.16385, 13758.545)(375.17236, 847.7519)(377.1754, 1783.34)(356.46136, 7145.7886)(358.26904, 6207.203)(359.16327, 3785.9524)(412.53046, 26374.166)(412.85934, 6441.4854)(413.73676, 3687.9253)(414.5251, 299.74396)(393.7806, 26101.133)(394.11737, 7038.1733)(395.12033, 933.38086)(397.2358, 32732.27)(3…
CPD-9677	463553	436365	453047	291011	425222	415055	680272	255294	928212	931793	199726	212010	256739	481451	584662	780403	800595	797129	689539	234990	297051	157798	112915	114962	666630	287706	747806	752176	417647	542078	268740	240927	498057	495571	601232	590905	CPD-9677	CPD-9677 [ C29 H34 O12, tgt=67.87, overall=67.87 ]			(574.9538, 1566.4884)(560.56506, 1185.5337)(561.193, 2146.36)(576.3018, 2285.9185)(561.64044, 26180.855)(561.4447, 54907.91)(559.2156, 667.5667)(617.94556, 6421.5674)(615.8347, 5958.112)(615.1603, 3878.48)(597.1471, 4161.747)(602.7398, 10214.259)(598.1944, 4570.4854)(599.1933, 587.99)(579.18207, 9265.024)(580.18506, 887.01245)(581.1836, 191.4)
CPD-9676	168335	165062	164299	162112	101937	83667	121573	129892	142601	124486	132312	113694	102727	97772	123058	124464	110515	131126	135697	148049	155838	169483	172205	210249	154094	186927	101130	89721	109571	108162	162901	177830	136605	164328	166334	153266	CPD-9676	CPD-9676 [ C8 H13 Cl3 O6, tgt=46.27, overall=46.27 ]			(310.80133, 665.95654)(293.53568, 749.01105)(299.16418, 426.84198)(299.9674, 409.60498)(300.9702, 422.55)(315.7891, 1159.066)(320.98007, 1864.4733)(292.9779, 5383.352)(293.97775, 1011.3379)(353.55722, 1566.1738)(355.078, 1084.8484)(356.2491, 1023.2189)(356.8303, 1396.7395)(357.431, 954.125)(358.42944, 391.02)(331.55487, 560.0779)(337.80066, 1477.6617)(338.99707, 1605.0791)(341.03275, 683.70294)(3…
XANTHOSINE	1708645	1587254	1	1559543	1	1	1323914	1328568	1407954	1487837	1062674	1055794	1513067	1	1510276	1	1	1	1601328	1557985	2112460	1775611	1795146	1702348	1410179	1	1440075	1	807827	793593	2203864	2017984	1974268	1	2134587	1819953	XANTHOSINE	XANTHOSINE [ C10 H12 N4 O6, tgt=47.54, overall=47.54 ]			(267.06055, 2932.065)(323.7125, 4496.737)(305.02728, 5465.9575)(307.0648, 47206.16)(308.06763, 3372.5396)(289.0513, 428.65286)
CPD-16870	1	1	1	1	558735	1201639	1	23468544	24106676	24033440	196600	1	1414279	1433900	1	1	1	1	29504334	28410524	42217080	42048084	1	1	1189967	1181601	1327254	1315235	6318349	1	1	37938256	46292128	1	35029568	34591148	CPD-16870	CPD-16870 [ C20H19NO4, tgt= ]			(319.12595, 12359.352)(320.13147, 2126.2761)(341.15594, 2025.7439)(323.6373, 4037.7231)(377.98734, 131945.03)(378.9809, 30289.121)(379.87216, 8187.625)(380.0958, 1214.2867)(359.703, 3627.6875)(360.9187, 4120.9937)(361.0871, 3674.4)(360.9433, 905.37476)(363.1294, 385.1)(345.1164, 30775.057)(346.12256, 3225.9016)(347.12543, 2687.3267)
G3P	695961	850218	973720	559929	549861	543460	657707	646120	400018	676484	400500	444383	804838	497132	502744	764908	524411	338720	779684	812199	724077	607476	874370	765622	1066540	270891	348041	644974	795292	805206	899039	867450	1048429	689900	983287	787037	G3P	G3P [ C3 H4 O7 P, tgt=39.21, overall=39.21 ]			(182.96396, 53277.45)(165.96059, 4167.501)(166.95935, 3511.9429)(188.99205, 771.78143)(167.50635, 3537.4849)(210.40053, 2467.8777)(210.72116, 990.24506)(210.971, 1418.03)
CPD0-1465	3797463	3627728	3450470	3501246	2190406	2130554	3863963	3934419	3622691	3662398	3079150	3078985	3764883	3632735	3635487	3831003	3372073	3509166	2879614	2939291	3692595	3762877	3623391	3641707	3275076	3225205	3140723	3082940	3411878	3374398	3543946	3419032	3363422	3291359	3930002	3773301	CPD0-1465	CPD0-1465 [ C11 H14 N5 O14 P3, tgt=21.57, overall=21.57 ]			(571.9299, 230782.03)(572.9319, 23635.258)
CPD0-1468	415020	392375	361042	377377	215205	202974	308462	297926	289470	308422	350743	343038	358137	352131	304881	301898	408152	413673	307810	294114	340254	343185	324947	337219	400165	395780	397317	412695	429158	418799	289830	403665	369690	347177	347571	263662	CPD0-1468	CPD0-1468 [ C10 H11 N4 O8 P, tgt=17.70, overall=17.70 ]			(350.03033, 715.195)(332.27695, 1450.6012)(333.02893, 5825.855)(332.91858, 3208.209)(333.53326, 1758.82)(388.99435, 2248.9053)(372.986, 241.10698)(369.01108, 4848.747)(351.01532, 8164.9556)(352.019, 189.17)
CPD0-1467	279333	262952	317784	1030044	218817	209354	1313502	1075646	180216	338415	229821	586448	1047047	127177	164912	194364	148068	491514	1197521	716587	606267	297736	217752	621042	824404	1305612	922431	1126314	696614	1289667	488977	266969	641992	211948	1781070	1824261	CPD0-1467	CPD0-1467 [ C7 H9 N O2, tgt=47.58, overall=47.58 ]			(139.11063, 10721.554)(123.65191, 34973.52)(125.564224, 3399.4749)(126.066, 1289.25)(140.61559, 6701.978)(142.0716, 8507.06)(126.2584, 44108.777)(127.075, 233.8)(181.63124, 3986.7974)(183.76059, 2190.3545)(184.03197, 4273.2266)(160.75948, 1137.6537)(163.01822, 1925.4437)(163.29413, 8299.377)(165.9831, 6709.7427)(167.06729, 1103.3049)(145.01283, 31811.736)(149.05963, 31970.496)
STERCULATE	133835	125290	131997	184098	887660	887298	391548	397848	1640078	1665643	171531	177573	390553	391814	164390	171193	158441	152411	645404	648091	418589	414595	796837	806115	155219	140482	1283714	636891	708220	706292	161787	158819	822293	814505	119045	112004	STERCULATE	STERCULATE [ C19 H33 O2, tgt=48.05, overall=48.05 ]			(293.24652, 30313.064)(294.24982, 5414.7617)(295.25125, 344.625)(280.26245, 1839.3416)(281.2647, 355.015)(333.75922, 1958.7473)(335.22122, 785.43506)(317.20856, 45227.094)(318.21182, 7982.3564)(319.21542, 860.93164)(317.45862, 5709.045)(319.80164, 1940.4536)(302.906, 254.72002)
CPD1F-461	360232	351495	272839	260241	592812	616467	203974	202161	1	291439	316468	329629	152356	164987	1	201887	307219	318421	304907	300775	294156	277092	252017	252985	326021	337401	154614	138676	228938	222746	1	237750	1	250490	1	1	CPD1F-461	CPD1F-461 [ C21 H19 O10, tgt=59.68, overall=59.68 ]			(453.05087, 8714.23)(454.56018, 1394.0068)(455.0669, 3145.106)(457.10065, 2423.2148)(471.0712, 219.76)(435.11874, 2056.7617)(437.07294, 853.20294)(439.08905, 446.58502)
CPD1F-462	341719	1	1	1	1	1	160989	166187	1	1	1	1	1	1	1	1	1	1	186773	218445	246100	183938	170453	175842	1	1	1	1	1	217897	372415	362076	176487	171522	264373	258822	CPD1F-462	CPD1F-462 [ C27 H30 O14, tgt=27.35, overall=27.35 ]			(581.0688, 2939.1855)(581.4314, 965.6675)(560.3997, 7953.8516)(561.1528, 1211.22)(582.2767, 1310.7131)(584.1752, 535.58)(567.1736, 5910.4053)(603.1601, 491.44)
CPD-16876	3850154	20222300	2304802	1	16831912	17165488	718934	13641384	1	1028982	16649256	16521351	2069328	113097	129924	1740775	1	156381	722410	1	19619472	1098324	215865	20342168	19296428	17719412	16095240	542701	19540412	1	1	671635	23476524	648365	1	722366	CPD-16876	CPD-16876 [ C5 H6 N O4, tgt=55.94, overall=55.94 ]			(145.03291, 11262.624)(146.03633, 1946.8945)(127.73858, 99132.79)(129.02666, 42137.65)(130.02716, 12890.69)(146.75603, 15852.328)(148.0432, 2225.16)(149.0485, 174.43)(127.02441, 781911.8)(128.02625, 1728.948)(129.0219, 1010.5075)(186.99313, 8907.283)(187.99335, 6350.395)(169.9882, 414.925)(167.01701, 12958.623)(168.01172, 2380.546)(169.0085, 494.2)(151.51607, 2800.179)(152.01723, 6776.6035)
CPD-2483	12875895	12807073	10740435	10867615	13724724	13630686	11966972	11888262	9501796	9412997	8967069	9135836	10319848	10262809	11356856	11533894	11313387	11465459	10531227	10584495	8461760	8324301	7927505	7951199	10256516	10297846	11016643	10941619	8709828	8727140	11325038	10709337	8288665	8181179	9556071	9496266	CPD-2483	CPD-2483 [ C3 H7 N2 O2, tgt=50.39, overall=50.39 ]			(104.05813, 21809.438)(144.98698, 4910.225)(145.0159, 6643.48)(129.07335, 38139.7)(130.4095, 41899.617)(130.78294, 40107.3)(131.05002, 33550.266)
TETRAHYDROPALMATINE	732932	735854	533100	514258	946102	940864	590525	591246	335149	644110	1695138	521443	635263	620522	1605064	721085	351132	1455132	636765	613956	452544	452422	432620	335730	2270209	2168670	466032	1206856	714638	692887	834160	815024	2540048	2394337	843059	875293	TETRAHYDROPALMATINE	TETRAHYDROPALMATINE [ C21 H25 N O4, tgt=60.13, overall=60.13 ]			(355.17114, 13721.53)(356.16678, 3946.1191)(338.41858, 583.3125)(357.65646, 5827.098)(358.3022, 317.50336)(359.20093, 7475.5586)(360.20523, 367.79498)(339.40024, 1395.48)(340.58298, 558.312)(397.08197, 70040.086)(398.0006, 15394.952)(398.90335, 17966.912)(399.35492, 5799.184)(399.1397, 6085.995)(378.94516, 12917.501)(382.1378, 3113.79)(380.1409, 3861.6892)(382.38226, 3295.0342)(382.68442, 1648.56…
INDOXYL	1	192060	231196	216772	1	1	294874	1	242688	1	188289	262165	1	1	1	215381	1	1	236424	268500	227116	278353	1	342975	272774	279860	1	1	1	307446	405041	298770	394550	368115	347450	326797	INDOXYL	INDOXYL [ C8H7NO, tgt= ]			(135.51598, 34449.684)(136.78957, 44506.34)(137.06549, 9082.438)(115.03895, 6370.1426)(134.06238, 1487.4163)(117.41999, 3719.124)(121.06546, 22286.836)(174.92772, 45326.516)(177.29533, 8671.282)(177.02489, 11500.016)(154.60474, 2508.837)(159.09953, 1120.6995)(159.85385, 2161.17)(160.05551, 2127.375)(139.03444, 14483.615)(140.5831, 4116.781)(141.04007, 5155.8555)
D-THREONINE	12436609	1	11733065	11593859	11305762	11045287	10580292	1	12011241	1	1	1	8108373	7809808	10823895	10834032	8203696	8134876	1	1	1	1	1	1	1	1	9632284	5439505	1	1	1	11378377	727256	12975897	11673109	12033565	D-THREONINE	D-THREONINE [ C4 H9 N O3, tgt=86.96, overall=86.96 ]			(122.07049, 544.8145)(102.055374, 190691.72)(103.057884, 9350.594)(159.02707, 157.84201)(145.01472, 515.7239)(145.85715, 14095.981)(146.0606, 4321.84)(124.03872, 2847.4087)
CPD0-1454	616073	1396790	410966	1437625	1393207	1447107	1295169	1318408	1261725	151476	276644	1308585	1328052	1296126	390587	209330	1273864	1429367	1308534	1300814	1332119	1267251	1	1314006	1340212	1334234	1292677	1376204	1413906	1321602	1344434	1318872	1228979	1269312	1271889	1261285	CPD0-1454	CPD0-1454 [ C5 H10 N2 O6 P, tgt=53.91, overall=53.91 ]			(207.5007, 687.6333)(229.1233, 2130.5798)(210.8972, 304.90198)(212.03398, 206.17)(266.99573, 905.0449)(268.99188, 919.7525)(246.02101, 134.4285)(251.98114, 102.84274)(230.00511, 523.38727)
CPD0-1458	910578	867583	1189958	1318586	531170	521399	1520655	1330197	1423955	1336328	1739649	1803706	1022757	1130112	1253954	1106599	1227700	1064864	1915852	1931344	2277947	2405954	2121997	1708276	1719692	1757371	1012943	1239949	1561493	1390069	1661862	1608560	1671235	1717712	1377914	1470313	CPD0-1458	CPD0-1458 [ C3 H7 O5 P, tgt=84.08, overall=84.08 ]			(154.0027, 68920.93)(155.00623, 1149.0681)(155.9993, 823.471)(139.00285, 4427.9146)(156.8512, 161614.6)(158.01431, 6980.128)(159.02092, 4007.4497)(160.01984, 2989.3499)(138.55058, 4842.878)(140.00603, 2066.421)(194.96735, 13666.172)(177.9574, 415.16)(178.99353, 3144.1064)(158.98634, 5854.0635)
D-GLT	279809	189961	505519	208469	1	1304568	1756304	2118356	184919	196529	182259	187776	348676	166306	198068	192928	185476	179586	206141	213498	256937	1133640	270370	292417	301953	302069	152366	191546	235369	534732	311361	318143	193443	1	1	2439594	D-GLT	D-GLT [ C5 H8 N O4, tgt=65.51, overall=65.51 ]			(147.22139, 6069.5664)(150.05713, 37954.152)(151.05959, 2563.4333)(128.58344, 2575.7434)(132.0448, 596.79)(150.05807, 16498.092)(151.24344, 597.2137)(152.0641, 2490.525)(132.3641, 8387.266)(132.04855, 1072.4381)(186.66335, 1040.0497)(190.01474, 2956.4248)(168.29999, 4054.308)(169.7477, 464.10248)(169.39204, 6409.1987)(170.04233, 647.9763)(152.19366, 1590.9095)(154.53415, 1120.5751)
S-COCLAURINE	629625	603207	648274	637769	1156020	1159160	724395	724652	815354	799924	765865	756696	1051943	1024402	818813	793262	1035186	1036751	781074	768623	894042	839444	413117	397159	706634	729303	995876	983150	1265581	1235193	913675	883929	650133	624055	889731	844582	S-COCLAURINE	S-COCLAURINE [ C17 H20 N O3, tgt=85.17, overall=85.17 ]			(291.15314, 1868.0586)(274.1612, 8811.845)(331.12332, 543.63336)(311.0937, 451.08002)(291.1223, 58942.453)(292.19025, 9069.539)(293.12936, 994.2993)
CPD0-1449	1268919	91420	1021751	981712	88265	226871	224465	224481	374308	145754	300219	173396	305568	1760253	987900	309245	1017603	1013431	377813	352178	1	413205	114050	315979	1087299	1352321	1968546	2135779	1230768	1236872	353654	292875	1869762	427230	1434279	1217355	CPD0-1449	CPD0-1449 [ C9 H12 O2, tgt=55.83, overall=55.83 ]			(154.54639, 2295.5283)(157.09747, 1317.1)(138.08192, 18953.81)(155.63802, 862.09924)(137.43657, 5347.5474)(139.0897, 838.31335)(192.75975, 3357.42)(195.8498, 561.444)(174.1639, 1125.6158)(175.83702, 2153.173)(176.4656, 989.5714)(177.03589, 1807.165)(178.88098, 2519.64)(180.01964, 4223.4204)(180.0866, 2544.27)(160.63997, 4623.6035)(161.50166, 215.52571)
CPD-15319	570223	5837439	2572625	4932297	4030109	3369685	3961803	6045778	4169497	3527045	1	747177	1191470	2026113	4447412	2393418	7188713	246316	4035861	4045616	4245570	4827488	4217403	5148577	597513	666229	1769812	807377	2761545	3046936	3921652	4795844	4938119	4575083	5140562	4668744	CPD-15319	CPD-15319 [ C6 H10 N O5, tgt=70.01, overall=70.01 ]			(179.90337, 14527.67)(180.99565, 988.8)(181.0641, 21.09)(159.51573, 769.16266)(163.05865, 6292.5513)(180.27385, 627.8649)(160.0149, 2024.489)(162.1896, 5333.122)(162.28381, 164.05222)(163.0583, 534.96497)(215.11217, 30032.457)(216.02136, 2051.0652)(197.00781, 9912.428)(198.0107, 499.77548)(200.64703, 15231.879)(203.65506, 17210.559)(204.0574, 872.04004)(183.43726, 8645.635)(184.21628, 14434.607)(…
CPD-15318	209636	193634	92781	83482	157848	143245	184701	127794	131315	200735	114739	124985	171260	126816	105475	198222	166168	94818	199291	186376	235410	163644	213963	166707	239610	119076	159353	183742	205183	210946	165997	226808	245227	175734	205401	218558	CPD-15318	CPD-15318 [ C5 H9 O8 P, tgt=32.15, overall=32.15 ]			(229.25552, 14479.926)(230.00558, 3823.392)(232.57947, 4281.184)(233.01024, 4397.4233)(211.4929, 630.415)(230.01007, 12270.685)(230.00595, 3473.015)(213.64784, 2508.1353)(215.69223, 2320.3125)(216.01135, 1811.46)(270.49896, 493.22824)(272.97345, 895.935)(254.9622, 377.14)(255.00545, 499.66)(236.10124, 1001.4133)
DODECANOATE	2303669	2233770	2279460	2296363	2777955	2763395	188658	2238837	2149473	2166817	1665817	1670703	133067	2574865	2359959	2343479	366984	2481413	1848077	1865059	1715118	1934497	1995607	1698013	1907417	1882316	2364836	2357240	2097619	2086574	2052939	1709098	1867390	1596046	1815976	241123	DODECANOATE	DODECANOATE [ C12 H23 O2, tgt=65.96, overall=65.96 ]			(220.26544, 28202.627)(221.27342, 2589.3682)(222.1328, 257.94)(227.1746, 163.85)(184.1703, 3748.2734)(202.24431, 2846.9697)(203.18243, 316.0759)(243.13339, 4506.5596)(202.1809, 3084.2766)(203.18344, 368.27502)(204.90207, 116552.84)(206.15663, 19866.955)(207.15906, 1744.3314)
CPD-2461	304307	300897	1054841	943335	230872	412931	776801	1208504	980869	1080226	1102240	773641	1078313	326455	282582	417392	309505	376664	785730	834064	602102	756507	774818	666099	324561	1608420	242435	203834	250457	1246914	1237147	488100	1024070	667067	1122041	332339	CPD-2461	CPD-2461 [ C5 H6 O4, tgt=47.62, overall=47.62 ]			(130.02722, 15111.205)(131.03432, 355.18066)(114.44802, 7528.114)(115.02182, 2015.9475)(133.04225, 1345.6984)(115.94004, 3671.8623)(116.0313, 6677.22)(169.99583, 442.91666)(153.54456, 856.492)(156.52081, 949.8738)(138.0094, 7216.717)
CPD0-1437	1	1	1	1	1	1	1	1	1	1	1	1	1	1	1	1	1	1	165474	167142	219022	211357	238566	234232	1	1	1	1	1	1	153022	151472	208539	209033	146181	145102	CPD0-1437	CPD0-1437 [ O2U, tgt= ]			(314.00882, 108024.68)(292.0269, 63031.184)(293.0289, 7305.586)
CPD-15377	7627751	7514531	7000624	6988540	5674188	5713586	817716	808817	857126	8119544	7230224	7224158	814989	844423	7103814	7186691	6500204	6591597	7574371	7642362	8534955	8379022	536264	8222545	6240402	533683	4700879	4410165	4981710	5272659	8670751	8366627	1	1	7699235	7570917	CPD-15377	CPD-15377 [ C5 H10 O5, tgt=51.41, overall=51.41 ]			(150.37944, 135666.31)(151.38196, 21853.88)(153.05754, 5685.8438)(134.04567, 1172.6389)(151.06065, 634.52325)(134.05487, 258.1967)(189.97926, 1640.0613)(176.01147, 1590.2256)(173.04128, 1702.6909)
CPD-864	360424	361749	292194	1	389713	403426	404931	436201	417696	294761	388849	375774	322112	320221	386403	375722	513318	521345	384847	294317	454202	469835	461946	466319	1	242619	303009	263176	293917	278478	487156	434097	268234	557051	462171	445509	CPD-864	CPD-864 [ C10 H14 O2, tgt=80.32, overall=80.32 ]			(167.22826, 7859.7715)(170.00519, 1324.3881)(171.1132, 1633.9166)(167.10632, 17545.19)(168.10901, 616.01)(149.09647, 20658.459)(150.1007, 1451.1804)(211.07487, 4561.7534)(173.75958, 23991.293)(175.08823, 60711.324)(176.097, 1051.0)
CPD0-1438	97259	85562	1	1	1	1	1	1	1	93107	110313	123847	82348	1	74808	85269	1	1	130342	121201	132664	135548	127583	144359	1	1	1	1	1	1	107734	291666	178835	144801	142966	1	CPD0-1438	CPD0-1438 [ H7 N2 O8 P3, tgt=61.02, overall=61.02 ]			(255.9434, 9185.752)(256.93988, 1069.482)(257.94086, 1798.0701)(238.93051, 529.0025)(282.9474, 1864.385)(265.93286, 1169.67)
CPD-14609	447651	453025	590740	978763	759178	744892	183995	938043	1120621	775136	802629	132118	703379	711625	477511	504021	1017193	986644	804394	776922	417675	242403	178432	209778	798323	811334	882464	888582	834035	822655	1241001	956292	179088	189027	1201897	1185583	CPD-14609	CPD-14609 [ C8 H16 N O4, tgt=74.90, overall=74.90 ]			(192.24532, 18725.986)(193.29692, 1420.1095)(172.09692, 1635.58)(173.08897, 343.97336)(193.07205, 1930.875)(194.28564, 4838.4634)(175.1144, 2104.7148)(232.52954, 4558.9185)(233.5748, 352.362)(234.07121, 387.53665)(214.17636, 12385.256)(212.07014, 2145.1484)(216.2156, 10764.968)(216.53833, 3507.9976)(215.1037, 366.26)(197.3335, 3682.3206)(197.38039, 6346.332)
CPD-15374	6554851	10183472	18451030	16096974	22659756	21522252	14307917	14921330	15086966	15324815	12958543	12349139	17822860	18129458	16122223	15753928	18327182	16800804	15273846	14275501	13062647	5560508	5347410	13792735	9993176	8355325	10258853	4857519	1	8035903	9847777	12113926	10772084	10885850	8954691	9061811	CPD-15374	CPD-15374 [ C6 H12 O6, tgt=97.66, overall=97.66 ]			(201.07976, 6663.1816)(203.05267, 128611.29)(204.05574, 8966.024)(205.05766, 534.6097)(163.0594, 6540.3145)(182.49323, 10742.74)(181.0677, 1161.1217)(219.02711, 365874.72)(220.0298, 40475.074)(221.02545, 47086.703)(184.07722, 2883.813)(186.09142, 16119.528)(186.04407, 240.15001)
CPD-15373	6554851	10183472	18451030	16096974	22659756	21522252	14307917	14921330	15086966	15324815	12958543	12349139	17822860	18129458	16122223	15753928	18327182	16800804	15273846	14275501	13062647	5560508	5347410	13792735	9993176	8355325	10258853	4857519	1	8035903	9847777	12113926	10772084	10885850	8954691	9061811	CPD-15373	CPD-15373 [ C6 H12 O6, tgt=97.66, overall=97.66 ]			(201.07976, 6663.1816)(203.05267, 128611.29)(204.05574, 8966.024)(205.05766, 534.6097)(163.0594, 6540.3145)(182.49323, 10742.74)(181.0677, 1161.1217)(219.02711, 365874.72)(220.0298, 40475.074)(221.02545, 47086.703)(184.07722, 2883.813)(186.09142, 16119.528)(186.04407, 240.15001)
CPD1F-437	500973	496820	473043	476432	198426	206646	5314742	5310633	5864159	5775718	4045696	4107238	149955	156400	433197	430501	351448	354345	6711629	6605033	6615766	6545877	8035809	8085833	340815	344680	440921	441253	872427	870425	8675476	8324070	7971044	7792510	7252882	7191538	CPD1F-437	CPD1F-437 [ C21 H19 O12, tgt=71.68, overall=71.68 ]			(463.08588, 137971.16)(464.08893, 31690.035)(465.09244, 11410.607)(466.0951, 924.30914)(449.10577, 28135.533)(487.08646, 378.4743)
CPD1F-431	7639215	7297673	7238892	1	1	1	6240358	6555177	1	1	6457935	6443347	7161248	7308684	7089066	7173081	7306971	6525077	7176655	1	1	1	1	1	6678674	7278985	6711963	6502465	5936885	6106923	7890871	7263640	7090580	7077212	6775628	6747595	CPD1F-431	CPD1F-431 [ C33 H40 O20, tgt=30.69, overall=30.69 ]			(758.21967, 169020.67)(759.2203, 122384.25)(760.2187, 99030.09)(761.2181, 46508.6)(762.2164, 21182.426)(779.1475, 13455.772)(780.1485, 9156.882)(781.1512, 8296.812)(782.1517, 3675.5781)(785.2301, 1044.7355)(763.20337, 7585.6816)(764.18945, 3884.6965)(765.1805, 2920.054)
INOSINE	567569	636060	337426	731086	250966	264716	554132	115345	126221	120196	531690	1	832450	166340	661452	659530	141066	205825	254622	262311	228803	214887	214684	219898	719163	704777	674242	699576	362724	784319	600889	127955	252724	128927	164655	155160	INOSINE	INOSINE [ C10 H12 N4 O5, tgt=47.62, overall=47.62 ]			(268.55835, 7327.557)(269.66464, 784.8263)(253.4132, 487.5389)(269.64166, 2911.2275)(254.90395, 8135.242)(256.08267, 31641.23)(309.04224, 226.528)(289.96826, 4575.986)(293.20636, 815.45874)(295.07532, 381.82333)(275.94644, 881.01117)
CPD-15382	6554851	10183472	18451030	16096974	22659756	21522252	14307917	14921330	15086966	15324815	12958543	12349139	17822860	18129458	16122223	15753928	18327182	16800804	15273846	14275501	13062647	5560508	5347410	13792735	9993176	8355325	10258853	4857519	1	8035903	9847777	12113926	10772084	10885850	8954691	9061811	CPD-15382	CPD-15382 [ C6 H12 O6, tgt=97.66, overall=97.66 ]			(201.07976, 6663.1816)(203.05267, 128611.29)(204.05574, 8966.024)(205.05766, 534.6097)(163.0594, 6540.3145)(182.49323, 10742.74)(181.0677, 1161.1217)(219.02711, 365874.72)(220.0298, 40475.074)(221.02545, 47086.703)(184.07722, 2883.813)(186.09142, 16119.528)(186.04407, 240.15001)
MYO-INOSITOL	6554851	10183472	18451030	16096974	22659756	21522252	14307917	14921330	15086966	15324815	12958543	12349139	17822860	18129458	16122223	15753928	18327182	16800804	15273846	14275501	13062647	5560508	5347410	13792735	9993176	8355325	10258853	4857519	1	8035903	9847777	12113926	10772084	10885850	8954691	9061811	MYO-INOSITOL	MYO-INOSITOL [ C6 H12 O6, tgt=97.66, overall=97.66 ]			(201.07976, 6663.1816)(203.05267, 128611.29)(204.05574, 8966.024)(205.05766, 534.6097)(163.0594, 6540.3145)(182.49323, 10742.74)(181.0677, 1161.1217)(219.02711, 365874.72)(220.0298, 40475.074)(221.02545, 47086.703)(184.07722, 2883.813)(186.09142, 16119.528)(186.04407, 240.15001)
CPD0-1422	3075481	5778739	22098296	22654844	7166250	6916396	2878300	2914997	36620176	23734884	6361717	6388990	3112978	2983932	38326260	22792566	28558336	28976692	22269148	35942148	26090372	42246904	43648664	2355612	2314699	2902097	3535378	3100037	3736454	3255781	5727444	5116312	4489542	4609204	23904548	22917504	CPD0-1422	CPD0-1422 [ C35 H67 O8 P, tgt=71.84, overall=71.84 ]			(650.02545, 76616.734)(651.0517, 59116.703)(651.6911, 118222.2)(652.12634, 209080.17)(652.4604, 143894.56)(628.49335, 4026.122)(629.8029, 609.9067)(651.00806, 81362.625)(652.3413, 144917.81)(653.0674, 94629.37)(653.46924, 67405.44)(631.31177, 9069.921)(631.9096, 1582.6349)(634.4697, 180.56)(691.4219, 4327.129)(692.42487, 1073.9224)(672.4234, 6400.317)(673.41656, 4051.3657)(674.4154, 237.54)(669.9…
CPD-3041	1	1	1	1	1	1	954127	591438	669361	1	1	1	631398	657950	701753	696618	677360	1	1	1	781469	1	4435247	690347	746204	735873	1	1	1	1	1	3085107	1	656931	2594929	1888717	CPD-3041	CPD-3041 [ C15H12O4, tgt= ]			(256.07828, 12066.059)(257.07477, 1420.6636)(241.0688, 7832.1978)(258.33618, 1212.7225)(241.07002, 6045.208)(295.0415, 2382.4875)(279.019, 1184.88)(279.24026, 4557.557)(281.40378, 505.57004)
MALTOTRIOSE	410699	398843	604854	591483	828098	811506	709797	1	1	488039	1	1	965415	441071	374677	446743	776984	778711	1	1	1	1	631877	610049	646773	666140	725235	673739	1346237	1319161	2203970	2042743	3054513	3099539	1992743	1991655	MALTOTRIOSE	MALTOTRIOSE [ C18 H32 O16, tgt=56.63, overall=56.63 ]			(543.13074, 45334.76)(544.1339, 7546.7437)(545.13196, 526.516)(527.1537, 5263.8857)(528.1616, 1560.0302)(511.1604, 1604.0394)(512.1624, 424.76)
CPD-862	287734	260543	1	1	319330	331885	339282	389505	370514	420841	280969	299043	283757	277062	321677	327470	412599	400672	308832	327163	1	378709	422817	489278	1	1	266541	237512	1	243803	350187	331142	413307	388751	304300	1	CPD-862	CPD-862 [ C10 H16 O, tgt=74.71, overall=74.71 ]			(134.10532, 2381.2275)(135.11673, 19707.787)(136.11993, 775.69055)(195.70633, 3927.994)(196.9917, 3834.029)(197.09778, 3124.6602)(176.57596, 1238.0175)(157.09966, 5848.7793)
CPD-9693	1	1	148618	103852	121313	147410	1	1	1	1	1	1	1	1	1	1	1	1	1	1	101833	104173	142375	139183	1	1	305881	305298	297243	562543	117818	90383	124073	120915	88738	90330	CPD-9693	CPD-9693 [ C29 H32 O16, tgt= ]			(637.1875, 2941.7114)(638.193, 1644.21)(619.1762, 13074.4)(620.1789, 1879.45)(621.1846, 454.72)(637.6938, 4805.2476)(661.12695, 8358.109)(662.13043, 1941.0437)(660.1693, 7916.6836)(661.1728, 1338.335)(663.1587, 2812.635)(645.1494, 3365.9438)(646.1527, 1000.8588)(647.14935, 820.0267)
CPD-9695	265839	180848	159369	143031	401626	398230	120999	128519	114234	108025	118890	121346	142858	153290	162520	96645	151144	134445	94296	131654	129953	99222	154652	133949	266614	276487	105654	219019	117579	104303	161596	97781	133780	114065	144729	81632	CPD-9695	CPD-9695 [ C30 H36 O16, tgt=25.66, overall=25.66 ]			(635.183, 12356.344)(636.1868, 4423.206)(691.15796, 2878.2861)(692.16113, 1068.8838)(677.16425, 1289.3741)(676.1805, 892.6994)
INDOLE-3-ACETYL-GLU	2322584	2319771	1945182	2311181	1896753	1662909	2237910	2210130	2294484	1953187	1062129	1998941	1744631	1713282	1721758	1789680	1905146	2068360	1693396	1703598	1014171	1016079	2071310	2190402	1591349	1951099	1393180	1521443	723234	108121	2134724	2321479	2191656	2190630	2049188	1957166	INDOLE-3-ACETYL-GLU	INDOLE-3-ACETYL-GLU [ C15 H14 N2 O5, tgt=59.85, overall=59.85 ]			(304.65805, 4702.6797)(304.89368, 1919.6218)(305.09558, 1370.7)(285.083, 3736.6401)(287.0873, 165.50667)(305.28088, 5860.8193)(308.1193, 5692.765)(285.73737, 5170.205)(286.085, 409.59717)(345.91406, 768.6043)(323.29462, 3657.0552)(324.0546, 226.16832)(328.54712, 684.55365)(308.20905, 22119.596)(308.0684, 3403.7546)
CPD-16172	719832	105200	136892	153179	707200	105445	1151625	93565	140040	1	114490	75491	91187	1833938	77019	98429	79203	68575	132211	96511	114758	120713	109241	90950	69602	92933	701667	1122980	71401	67479	87605	109707	428183	115700	1951000	1102732	CPD-16172	CPD-16172 [ C7 H7 N O, tgt=47.61, overall=47.61 ]			(123.87189, 19560.314)(125.0617, 2760.9575)(126.0659, 2549.84)(105.11599, 4026.1948)(108.05887, 7126.6533)(126.68374, 91042.03)(106.858955, 1498.0028)(108.059135, 7155.0015)(160.80074, 1020.6048)(163.0193, 476.53)(142.47798, 3393.6995)(143.0167, 543.03)(144.98523, 17004.111)(149.0597, 30095.85)(127.26648, 549950.94)(131.04773, 29025.756)
CPD-16173	317850	287773	667390	183059	139927	155263	1	4749387	295656	814211	291294	276830	166896	284278	241874	230814	1	251983	188265	1	209262	262809	508672	470739	535241	258352	201876	281696	1	241126	1	109640	159763	530146	539169	568922	CPD-16173	CPD-16173 [ C7 H5 N O, tgt=74.46, overall=74.46 ]			(122.04374, 6220.3086)(101.027405, 30868.75)(102.0276, 365.215)(123.05145, 810.095)(103.03905, 97.185)(158.0032, 24418.812)(158.997, 927.97626)(159.9945, 509.71)(139.9882, 1962.08)(145.32135, 13580.693)(146.0366, 2075.4546)(127.02449, 1160712.8)(128.02615, 224770.98)
DITHIOTHREITOL	474048	476348	464725	774928	278976	184518	396033	202744	508213	454066	172554	187382	189622	222010	679540	405718	521420	400489	803589	607621	303975	243255	579607	341679	394053	721059	836019	294101	318054	586079	671605	705851	1086262	468324	413356	637436	DITHIOTHREITOL	DITHIOTHREITOL [ C4 H10 O2 S2, tgt=53.52, overall=53.52 ]			(156.62279, 69596.72)(158.09033, 9298.086)(160.002, 827.64)(137.00096, 546.43335)(155.02028, 3438.613)(156.0345, 368.33)(138.2851, 2629.705)(139.78105, 3520.9143)(142.00322, 24423.762)(143.00244, 40495.94)(194.96898, 10146.565)(178.99416, 2254.065)(158.98721, 5048.799)(159.99203, 146.82666)
CPD1F-453	279708	272014	273991	1	1	1	290501	284837	296632	295355	266634	255304	1	1	1	1	270576	276477	1	343275	282851	291186	319182	1	1	1	1	330109	345239	1	446046	431300	390682	378601	367057	352167	CPD1F-453	CPD1F-453 [ C21 H19 O11, tgt=59.61, overall=59.61 ]			(487.06064, 15529.711)(488.0643, 847.88)(469.0498, 295.03)(471.08395, 8417.18)(472.08624, 1217.3667)(473.08307, 1022.31116)
N-NITROARGININE	5820846	501834	6533361	6502574	5950114	835248	2977699	2909308	612872	2801386	816125	3194533	744006	757019	5278501	5173427	549272	656492	646394	2476102	879693	1238205	579793	540739	5942350	5920718	699593	684166	703430	689290	837012	862380	929543	949264	811278	739189	N-NITROARGININE	N-NITROARGININE [ C6 H13 N5 O4, tgt=67.16, overall=67.16 ]			(219.69113, 87314.41)(220.44987, 11936.3125)(221.11053, 1117.5453)(202.0896, 1198.8042)(203.08705, 133.02)(224.61737, 1620.8574)(206.10278, 1803.4001)(259.9337, 10952.613)(262.06104, 675.015)(243.32056, 46215.492)(244.05191, 6079.9966)(245.05258, 1958.8961)(243.75594, 1664.4052)(246.0967, 136.23)(225.14505, 5720.5767)(226.7524, 1322.9744)
CPD-9699	1830127	2107020	1378124	1443837	3255550	994631	1870345	1256906	1257148	473818	1179782	1200296	468363	2139574	1541652	2446797	618920	293538	1179905	1431122	660103	680799	659984	630048	1841999	1307711	2893272	2329628	210886	1814341	819141	1170487	492395	868860	1062478	1098020	CPD-9699	CPD-9699 [ C7 H11 N O2, tgt=47.62, overall=47.62 ]			(142.59496, 3148.2383)(145.08635, 1819.39)(124.679405, 3651.748)(125.37908, 5141.985)(142.19032, 1188.4233)(124.075325, 124.218575)(183.09409, 929.16156)(184.0488, 55.42)(163.56949, 12197.244)(165.69963, 445.42004)(166.0332, 147.87666)(166.24039, 10339.495)(167.07684, 1453.3455)(146.41791, 14638.875)(147.61736, 1355.6111)
CPD-15369	106898	101901	99841	95228	89945	75083	76107	86371	75384	92412	238009	87710	85347	84967	93668	95912	98174	95690	183588	187025	91022	89656	194518	96397	78529	88214	90723	78660	76411	71660	120209	84092	84971	83118	75835	88960	CPD-15369	CPD-15369 [ C41 H68 N7 O19 P3 S, tgt=35.11, overall=35.11 ]			(1069.4553, 4012.2197)(1070.345, 2814.0186)(1071.3447, 1039.8)(1070.3424, 4291.3)(1071.3412, 1195.0208)
CPD0-1406	1	1	1	1	1	1	1567414	1	1	1	1	1	1	1	1	1	1	948871	1	1	1472801	1463751	1	1	1	1	1	1	1	1	1288128	1261014	1507154	1491308	1392524	1394424	CPD0-1406	CPD0-1406 [ C14H25N7O3, tgt= ]			(339.19318, 61990.54)(340.1964, 12539.083)(341.20157, 713.87665)(365.1569, 7751.3555)(366.16382, 515.8443)(365.19138, 7005.23)(366.194, 2197.265)(347.18286, 8885.611)(349.09674, 5684.009)(349.1968, 11464.11)
CPD0-1408	1	1	1	1	1	1	937216	966772	1076145	1	841098	1	546867	509193	1	67013	93657	1	1	982394	1	1	118822	947792	524524	1	406712	414459	544746	503792	1	155716	1060524	1058685	971894	922719	CPD0-1408	CPD0-1408 [ C8H9NO2, tgt= ]			(151.4119, 10281.994)(156.07567, 8686.958)(135.0604, 205931.7)(136.56387, 150523.6)(137.06514, 17571.727)(155.54895, 5380.1553)(156.0772, 8812.24)(135.06148, 181422.84)(137.06517, 23947.123)(195.81424, 3263.7673)(174.73372, 27668.197)(176.10536, 24901.26)(175.0185, 48680.77)(175.05576, 4425.1025)(157.94511, 741.1337)(160.0553, 1344.692)
CPD-15366	1	1	1	1	120489	112285	248741	245170	296544	294515	162212	171097	229350	234015	1	435490	405489	418303	304259	301373	1	1	416053	434511	433584	431291	110234	104161	259404	253546	253206	249023	403609	383507	407189	392189	CPD-15366	CPD-15366 [ C41 H68 N7 O18 P3 S, tgt=12.71, overall=12.71 ]			(1093.2943, 9577.761)(1094.297, 4207.8315)(1095.3019, 435.78458)
CPD0-1401	1068594	1050304	827523	802293	984148	1016281	1794475	1767071	1736759	1726820	1575214	1600665	751356	739088	728413	742539	668546	682233	1903039	1961518	2200707	2201488	2103218	2125528	662879	681352	914192	914314	1155630	1138680	1865318	1878639	1951917	1970173	1771665	1723678	CPD0-1401	CPD0-1401 [ C11 H17 N8 O3, tgt=86.07, overall=86.07 ]			(313.14923, 813.35333)(291.4409, 1291.6237)(312.36203, 772.6133)(313.43826, 624.3158)(314.165, 1335.09)(294.15063, 1617.6974)(350.82626, 7131.243)(352.65503, 2053.1545)(353.66183, 2299.2651)(353.60492, 585.83496)(354.1058, 723.16)(332.13345, 52227.113)(333.1366, 7214.3916)(334.14334, 1535.8414)(314.12018, 646.8)
CPD0-1403	1046683	1534374	970468	227278	846652	861548	1567414	1834027	1868823	382055	310692	299647	264843	256849	2213962	684730	1388356	948871	801808	263780	1472801	1463751	1016538	991698	224081	211804	264025	247706	226290	260575	1288128	1261014	1507154	1491308	1392524	1394424	CPD0-1403	CPD0-1403 [ C14 H25 N7 O3, tgt=57.49, overall=57.49 ]			(339.48288, 28712.686)(340.49158, 6426.151)(341.43954, 496.8947)(322.46732, 1491.5472)(343.4605, 12480.325)(344.5502, 24570.953)(345.2302, 1224.2)(323.44952, 2471.7324)(325.2153, 363.18)(381.16708, 9518.03)(382.16983, 1808.8734)(363.2641, 4409.882)(366.16382, 515.8443)(364.34433, 7703.2383)(365.77643, 13579.525)(366.2109, 6726.95)(347.8077, 13822.658)(349.1198, 4505.955)(349.1968, 11464.11)
CPD-15367	378107	365500	426225	418833	225028	223883	524180	86371	559976	92412	305391	87710	299683	84967	330927	286451	282710	278738	496706	504400	91022	356913	491814	492233	325688	325694	165814	1	180475	177894	120209	180420	84971	83118	75835	88960	CPD-15367	CPD-15367 [ C41 H66 N7 O18 P3 S, tgt=63.14, overall=63.14 ]			(1072.4233, 12732.507)(1073.4418, 2309.0652)(1071.3442, 1066.2638)(1072.7467, 8325.521)(1071.3474, 1206.3)(1108.2845, 1011.2883)(1091.9673, 3842.2222)(1092.9702, 1455.8533)(1093.2938, 15033.023)(1094.2963, 7641.47)(1095.2992, 961.32007)(1074.3458, 11604.344)
CPD-15362	1	1	1	1	1	1	180430	179813	1	1	127354	129723	162874	166160	1	282640	263228	266832	214246	211253	1	1	276059	283051	281293	277468	1	1	180475	177894	184131	180420	260550	248860	264367	258187	CPD-15362	CPD-15362 [ C41 H66 N7 O17 P3 S, tgt=12.71, overall=12.71 ]			(1093.2949, 10294.282)(1094.2977, 4703.495)(1095.3019, 434.72092)
CPD-15361	1	1	1	1	120489	112285	248741	245170	296544	294515	162212	171097	229350	234015	1	435490	405489	418303	304259	301373	1	1	416053	434511	433584	431291	110234	104161	259404	253546	253206	249023	403609	383507	407189	392189	CPD-15361	CPD-15361 [ C41 H68 N7 O18 P3 S, tgt=12.71, overall=12.71 ]			(1093.2943, 9577.761)(1094.297, 4207.8315)(1095.3019, 435.78458)
CPD-3061	1	1	1	1	1	1	954127	591438	669361	1	1	1	631398	657950	701753	696618	677360	1	1	1	781469	1	4435247	690347	746204	735873	1	1	1	1	1	3085107	1	656931	2594929	1888717	CPD-3061	CPD-3061 [ C15H12O4, tgt= ]			(256.07828, 12066.059)(257.07477, 1420.6636)(241.0688, 7832.1978)(258.33618, 1212.7225)(241.07002, 6045.208)(295.0415, 2382.4875)(279.019, 1184.88)(279.24026, 4557.557)(281.40378, 505.57004)
CPD0-2099	90718	1	166709	328324	423542	127810	143163	143859	252948	149429	100059	130450	129095	254691	229077	140011	211958	1	144763	144845	182182	362952	145958	198217	454115	270794	177841	1	112372	106921	221989	352134	108795	140515	127045	154239	CPD0-2099	CPD0-2099 [ C4 H10 O5 P, tgt=45.92, overall=45.92 ]			(170.85356, 3150.5586)(151.86133, 2430.6953)(154.64552, 5914.365)(155.0214, 8516.54)(173.32816, 2547.6646)(174.0456, 626.546)(155.03117, 3130.5261)(153.016, 168.2)(208.16537, 637.57294)(194.98181, 16834.7)(193.0137, 820.26)(176.07008, 3278.0134)(176.0123, 914.44)
TROPINONE	442502	444932	443213	392004	476104	1203555	348858	309457	199145	185468	809377	795983	774181	929399	341996	273296	277255	313494	282495	1	241227	250841	171738	1	216356	216214	431105	939313	263204	263169	787212	255337	238234	257862	347061	943695	TROPINONE	TROPINONE [ C8 H14 N O, tgt=47.58, overall=47.58 ]			(127.11179, 172.80334)(179.43756, 3873.8577)(161.05992, 7256.4883)(162.06363, 376.86462)(163.0586, 733.305)(166.62473, 6447.576)(148.02628, 4704.5054)(146.08139, 4944.925)
INDOLE-3-ACETYL-GLN	200583	193174	692138	688052	1538766	1609729	926983	929108	2815836	2804386	882609	879304	587428	594923	424323	415833	607535	638945	102844	1	396661	2344745	266205	280317	619424	636558	661118	664690	647893	634376	3036807	3042009	3098591	3128126	2609178	2546623	INDOLE-3-ACETYL-GLN	INDOLE-3-ACETYL-GLN [ C15 H16 N3 O4, tgt=69.23, overall=69.23 ]			(305.0263, 1355.4823)(307.12024, 398.50668)(284.31903, 20044.885)(286.857, 7405.5815)(286.10175, 285.778)(305.1325, 578.92)(285.5894, 18829.258)(286.61264, 2182.7546)(289.1259, 8090.77)(345.16745, 7868.667)(342.0704, 2886.717)(343.06818, 563.4625)(324.2605, 1608.598)(324.0568, 163.77)(325.10358, 2338.5798)(309.79236, 8578.046)
CPD-885	840354	779185	1131195	1127848	624748	648995	1883395	1713238	1588402	1300767	1050071	1090336	1155536	532233	1265538	1238104	2662721	2594754	1	1183478	1273706	1369476	1148282	1144276	585288	542240	1	871008	1	821291	754609	673876	1567638	1181242	851422	822829	CPD-885	CPD-885 [ C20 H27 O5, tgt=55.14, overall=55.14 ]			(347.43274, 15642.101)(348.1846, 5586.5103)(329.62805, 24061.488)(330.17615, 4287.4546)(331.1881, 175.845)(349.19357, 12344.96)(350.453, 879.7925)(351.212, 15072.89)(331.68826, 50888.766)(332.19, 11095.677)(370.7409, 1548.074)(370.16895, 25033.305)(354.17316, 3143.6855)
CPD-884	64054732	58391108	53882552	56877464	75696576	73736360	63091380	59419472	57219608	56642864	56998964	58536116	56280464	58514792	60348124	54717188	61931428	54204748	56689024	56561268	43866596	46898416	41319984	40296760	51561480	49892120	63791184	64028540	48726200	46501984	63680008	60153464	54695800	718916	58236328	59038664	CPD-884	CPD-884 [ C6 H13 N O2, tgt=86.61, overall=86.61 ]			(132.43207, 911.3467)(132.10226, 2158322.5)(133.10544, 192124.06)(134.1069, 10666.68)(114.091484, 6318.882)(115.0871, 107.19)(173.06003, 501.58374)(173.0574, 120.4)(155.61128, 1418.2551)(154.08537, 6057.594)(155.08046, 371.54086)(136.07428, 303582.0)(137.07614, 5256.593)
3-BENZOYLOXYPROPYL-GLUCOSINOLATE	469143	450843	313601	322188	200876	203398	121780	121140	119242	93584	84499	95621	73715	75895	497319	503895	448887	432105	121583	101381	224090	218264	446389	478424	369667	366525	445992	456720	848513	871987	378287	360750	344445	331045	481942	464057	3-BENZOYLOXYPROPYL-GLUCOSINOLATE	3-BENZOYLOXYPROPYL-GLUCOSINOLATE [ C17 H22 N O11 S2, tgt=12.33, overall=12.33 ]			(481.81744, 7011.2485)(483.35654, 3138.1938)(483.07645, 1967.0577)(487.0828, 36057.05)(469.0513, 6642.68)(519.70416, 26887.53)(520.70294, 1969.4573)(523.01715, 11762.585)(501.28928, 3591.4192)(507.019, 3132.19)(508.0035, 17040.99)(503.80136, 2835.4016)(490.0283, 1416.34)
L-1-GLYCERO-PHOSPHORYLCHOLINE	142972	94773	174654	186687	79493	142239	124356	134319	130444	238310	173252	226514	1	1	1	1	1	1	1	219277	1	153139	390678	1	206328	174869	1	1	1	1	218789	205626	215402	1	148853	1	L-1-GLYCERO-PHOSPHORYLCHOLINE	L-1-GLYCERO-PHOSPHORYLCHOLINE [ C8 H20 N O6 P, tgt=45.94, overall=45.94 ]			(260.20773, 6654.5337)(262.11267, 516.0967)(240.09209, 535.4033)(243.1017, 120.04)(260.85275, 4307.3584)(263.12555, 5557.6953)(243.27132, 2309.665)(245.1053, 5356.16)(296.85367, 9340.134)(298.15222, 2204.0027)(299.40405, 700.93)(281.0651, 1064.98)(283.54105, 16590.57)(285.1021, 4100.895)(263.33606, 1291.365)(267.1005, 24578.3)
CPD-10051	287734	260543	1	1	319330	331885	339282	389505	370514	420841	280969	299043	283757	277062	321677	327470	412599	400672	308832	327163	1	378709	422817	489278	1	1	266541	237512	1	243803	350187	331142	413307	388751	304300	1	CPD-10051	CPD-10051 [ C10 H16 O, tgt=74.71, overall=74.71 ]			(134.10532, 2381.2275)(135.11673, 19707.787)(136.11993, 775.69055)(195.70633, 3927.994)(196.9917, 3834.029)(197.09778, 3124.6602)(176.57596, 1238.0175)(157.09966, 5848.7793)
CPD-13518	171059	90801	235625	244316	231193	235848	143224	151104	149697	151167	101991	106800	96925	113682	115131	127860	303741	180957	99227	92348	83364	288197	182976	336259	144723	143238	159930	149384	186128	106704	99335	89151	105320	72647	100696	125626	CPD-13518	CPD-13518 [ C6 H15 N4 O3, tgt=49.81, overall=49.81 ]			(192.9977, 1198.9241)(194.2505, 3516.9207)(195.62271, 906.34)(192.94116, 1144.6135)(175.259, 7838.456)(232.2918, 3737.3442)(232.67871, 1163.6941)(233.577, 1995.84)(236.0781, 676.64)(213.91595, 3281.0962)(217.0654, 3428.55)(216.23933, 5191.7524)(217.10522, 5946.359)(197.16315, 5607.7495)
CPD-19795	923940	952746	529765	577060	1352970	662597	540285	1188504	469370	1361415	963051	966364	513820	528533	558079	911896	351931	863706	752080	714811	1987929	736146	1899895	3342619	641423	644338	419054	384494	575839	540710	662125	588305	578179	560030	537979	470353	CPD-19795	CPD-19795 [ C28 H47 O8 S, tgt=46.72, overall=46.72 ]			(543.3078, 7259.383)(544.31274, 1259.1985)(525.7184, 15477.932)(526.51624, 4837.697)(531.2881, 124.97)(545.3179, 7554.099)(527.3123, 14203.544)(528.3112, 4888.817)(531.2887, 126.95)(583.26984, 1884.8007)(565.00354, 358.2475)(568.82745, 782.74225)
CPD-19794	1305994	393055	936433	1377062	132568	163061	257833	1	345634	558118	547716	633553	652849	689801	837622	832788	623335	586604	1290299	649160	1790834	802368	1779166	1	473080	687482	165726	213963	1026282	1050902	564855	532000	209357	170336	1275753	736832	CPD-19794	CPD-19794 [ C28 H47 O9 S, tgt=28.59, overall=28.59 ]			(559.43823, 5874.5015)(561.04785, 4491.5)(561.28845, 3799.1748)(541.8369, 587.56885)(561.301, 1433.3623)(563.315, 788.6801)(564.318, 84.27)(543.30865, 10499.165)(547.3107, 88.2)(598.8892, 2526.2986)(600.48724, 330.75333)(580.2571, 222.69778)(586.1495, 5549.378)(587.77826, 2985.4204)(587.8027, 7900.602)(588.3034, 2840.9902)(566.8141, 523.8213)
CPD-19791	9656045	9354632	10747831	10449050	976627	1143929	1297759	1466971	1983768	7387047	6016968	6092745	1177029	1175203	9094515	9354367	893168	850693	1570973	1592779	1264546	846401	8086978	8082415	9460980	9489888	1011196	1005510	1047318	1740725	6395916	6459166	8990978	8909661	8855187	8776824	CPD-19791	CPD-19791 [ C21 H29 O5, tgt=82.24, overall=82.24 ]			(361.19662, 41202.89)(362.1997, 8485.634)(346.53183, 2825.0134)(364.77972, 5171.0137)(364.2155, 2469.38)(365.2234, 7087.36)(366.21204, 2817.375)(346.39636, 39762.01)(346.20526, 12036.522)(401.64352, 41668.332)(403.42816, 10629.766)(404.17996, 1394.2933)(384.00082, 2165.7534)(386.9584, 2309.48)(388.15857, 4730.34)(386.7611, 848.7023)(366.75937, 173769.47)(367.76294, 32705.088)(368.7636, 6943.8223)…
CPD-17688	1	1	1	1	1598029	1	718651	1339319	1538353	1468961	663725	712637	1	1	1	1	1	1	1	1	1	1	1	1	1	1	1	1	1	1	1479666	1430929	1	1	1340580	1306420	CPD-17688	CPD-17688 [ C15H19O5, tgt= ]			(279.12207, 22878.977)(280.12463, 2614.3865)(261.11063, 2651.7979)(264.58456, 988.9482)(321.7637, 474.40665)(302.10785, 2013.3229)
CPD-19790	12767603	12813932	12654067	12573722	15079196	14873948	12295887	12013352	12969881	12990710	11761643	12199122	15070802	15193786	13770627	13671940	26283662	28936724	14672868	14671840	11896766	11868479	11487453	11596056	14366016	14550235	15189700	14236632	16412212	15799670	14687796	13133141	11739996	11915542	12670173	12633016	CPD-19790	CPD-19790 [ C26 H37 O4, tgt=81.05, overall=81.05 ]			(413.2664, 570474.75)(414.2685, 179419.81)(415.27094, 25638.96)(416.27356, 1894.9507)(423.27246, 596.30084)
CPD-8144	209285	487104	127874	143419	251081	242445	127741	217732	152401	224720	197112	141270	279747	458447	265786	358636	480208	464443	1	1	1	1	1	155867	290933	1	300846	251147	273216	1	1112562	928119	165039	165028	1012692	1143707	CPD-8144	CPD-8144 [ C21 H20 O8, tgt=41.44, overall=41.44 ]			(401.62296, 1102.74)(382.50348, 4817.7666)(387.12704, 2857.58)(402.382, 1716.2875)(384.11234, 3615.7097)(385.11816, 857.5975)(444.1515, 1668.8661)(424.29224, 2180.4202)(426.7528, 1084.8134)(427.11438, 1215.94)(407.93665, 1619.1691)(410.11786, 379.25)
CPD-8143	1	1	1	1	1	1	127741	1	1	1	1	1	1	1	1	1	1	1	1	1	1	1	1	1	1	1	1	1	1	1	1112562	928119	1	1	1012692	1	CPD-8143	CPD-8143 [ C21H20O8, tgt= ]			(385.1279, 1840.56)(386.1302, 387.35)(445.0892, 2292.1667)(427.07944, 1091.3168)
CPD-8158	2340380	2251812	2777416	2666589	3629748	3480660	1268069	1275293	916266	926518	1398051	1406800	2001817	2069639	1991222	2024783	2053783	2079740	1608448	1566323	1217229	1285210	831224	832449	1944631	1941656	3863490	3790633	2803478	2639551	1824736	1633066	11616051	11834092	916507	914209	CPD-8158	CPD-8158 [ C42 H80 N O8 P, tgt=96.21, overall=96.21 ]			(802.2376, 48259.082)(803.2448, 26852.117)(799.52747, 95373.695)(800.52966, 17333.375)(801.53235, 2109.85)(803.54694, 120918.89)(780.7175, 26685.309)(781.5532, 12934.778)(782.5575, 2945.9397)(762.75836, 3893.7114)(767.5357, 1428.77)
CPDQT-299	581171	566255	508578	1	1	435451	414241	411460	424866	446349	492606	501395	509909	512985	376864	375083	528466	538543	710607	715717	955102	927365	1015471	1017174	970175	989837	786715	764386	994206	924763	1337728	1354070	1449463	1408566	1096624	1094036	CPDQT-299	CPDQT-299 [ C16 H30 N O10 S3, tgt=50.75, overall=50.75 ]			(499.11157, 14814.23)(481.0799, 228.56)(496.73172, 8845.207)(499.58282, 15970.204)(500.11627, 6973.8584)(482.10272, 258.526)(534.0698, 3026.919)(515.0909, 28079.71)(516.0942, 3996.0574)(498.0782, 242.97249)
CPD-8159	1155229	1081849	1484508	1452003	1454353	1192052	622389	616109	915076	929118	925361	671681	968298	680696	793126	790615	675757	661330	864710	856228	767335	780411	486267	797746	887036	859964	1306518	1298989	1154471	1090016	1005167	1512854	718053	759795	944395	942304	CPD-8159	CPD-8159 [ C42 H78 N O8 P, tgt=95.38, overall=95.38 ]			(778.53516, 21118.635)(779.5382, 9394.892)(780.541, 1743.867)(738.54535, 57434.72)(739.54803, 24576.752)(740.5503, 5603.3433)(800.5164, 7117.574)(801.5203, 2928.1755)(756.5549, 13732.261)(757.55853, 5280.7134)(760.50885, 5031.863)(761.51355, 1793.333)
CYSTINE	3553818	190877	4047543	4090993	141140	2110899	3433731	3351739	2310751	2338116	3270267	148318	3345189	3305012	165334	2613836	1898941	1867834	3124693	3107929	3328700	2798997	194197	3078541	4697844	215774	2303277	2307652	2931570	2871802	3774520	203644	3431793	3945317	3142907	3408213	CYSTINE	CYSTINE [ C6 H12 N2 O4 S2, tgt=40.10, overall=40.10 ]			(240.02324, 1977.5233)(227.00735, 648.445)(244.10559, 3479.4421)(246.91797, 11506.341)(247.0242, 509.82)(227.01753, 1568.7659)(228.02255, 610.35754)(280.98618, 1063.6086)(281.9804, 457.78665)(261.97607, 1979.4784)(263.59998, 76675.695)(264.56244, 6498.245)(268.01297, 1194.558)(245.00697, 6394.136)(246.01517, 1230.3342)
CPD-8157	1239787	1202937	1408263	1431137	2113932	2096581	605003	599295	178705	177083	671092	695840	1191637	1211096	1170441	1223643	1273242	1247249	701657	651223	358088	342683	465198	473548	1015664	1022571	1970903	1886303	1419557	1366419	838499	743220	1696430	1701448	1676855	1646665	CPD-8157	CPD-8157 [ C42 H82 N O8 P, tgt=94.45, overall=94.45 ]			(763.19086, 614.9685)(763.5698, 1026.8726)(743.55444, 1018.3879)(744.55914, 140.78831)(761.18555, 7128.7617)(761.5913, 2998.1877)(743.55774, 835.675)(802.39325, 14103.152)(803.8591, 14444.42)(804.81635, 4791.9146)(802.5448, 2068.98)(803.5454, 7348.39)(804.55, 367.91)(780.5297, 4275.3276)(782.56714, 15130.672)(783.5691, 6843.456)(784.572, 1781.4109)(764.6861, 1418.2483)(766.5469, 460.115)
CPDQT-296	239294	238723	194270	179503	363808	356782	150679	146706	141175	132667	119562	130414	278894	279962	212918	203662	162363	168280	221774	225010	157531	162854	232974	238654	346979	351641	241688	229816	251426	253635	312018	305492	251624	241574	236205	235352	CPDQT-296	CPDQT-296 [ C15 H28 N O9 S3, tgt=57.24, overall=57.24 ]			(464.1014, 67368.26)(465.10464, 14101.521)(467.10645, 4753.154)(501.06235, 11816.511)(502.06607, 1582.6665)(503.06122, 1482.672)(486.08316, 24097.428)(488.08655, 10076.706)(489.0779, 2297.4668)(491.0665, 1440.9172)
DELTA1-PIPERIDEINE-2-6-DICARBOXYLATE	734581	627779	645837	866562	641094	632263	363788	382969	724568	450764	690944	654574	352768	745257	830469	626238	680985	695346	579399	571903	618729	677376	511337	476887	681897	982722	914645	605268	711523	646949	756691	548582	605164	719758	513284	506497	DELTA1-PIPERIDEINE-2-6-DICARBOXYLATE	DELTA1-PIPERIDEINE-2-6-DICARBOXYLATE [ C7 H7 N O4, tgt=77.73, overall=77.73 ]			(174.04486, 1356.5009)(153.55928, 3434.0156)(154.53549, 498.93002)(170.26143, 37107.05)(171.0515, 9301.76)(152.03548, 5482.6665)(212.31845, 993.0997)(214.01176, 428.62997)(194.0329, 790.0153)(175.01865, 37775.1)(176.10764, 1101.8772)(179.02376, 625.96075)
CPDQT-295	413031	379210	280482	286790	195748	1	457874	443224	303473	336422	271960	279853	404859	402023	431606	456357	388495	360409	207212	214538	330765	336788	344563	347497	325261	313288	378312	348545	305637	328799	1	321861	2547390	1	2035816	1	CPDQT-295	CPDQT-295 [ C15 H28 N O10 S3, tgt=46.12, overall=46.12 ]			(479.08585, 61959.965)(480.0879, 12777.33)(481.0893, 2989.205)(484.07825, 1904.635)(461.09485, 4671.535)(519.04083, 21145.564)(520.0437, 2249.061)(504.83368, 4863.738)(501.0655, 11064.885)(502.0691, 1712.2)(503.06226, 1122.175)
CPD-9602	787567	933097	956769	944584	963277	983640	521766	518161	900439	548473	547977	558863	1018675	1018695	917269	586803	1825014	519366	873791	518726	882550	908401	1531793	1551049	1005872	608187	1052099	646887	993859	975244	1157715	1135477	1138551	1	945942	928234	CPD-9602	CPD-9602 [ C20 H22 N2 O11, tgt=68.16, overall=68.16 ]			(471.1255, 628.20996)(471.1284, 390.59)(449.10812, 70564.26)(450.1113, 15020.173)(451.11456, 2401.1165)(487.0861, 2875.077)(488.0854, 333.78)(492.11307, 1814.8844)(471.10257, 23396.264)(472.10513, 3272.4744)
CPD-9603	811246	801615	804198	772705	1321924	1342781	1035734	1051643	1093528	1129560	778960	779237	777860	832194	794426	767685	692261	695849	716672	719545	538197	527220	345322	350195	323140	475475	715360	705690	350845	357848	754873	104968	126281	99668	92836	95002	CPD-9603	CPD-9603 [ C26 H32 N2 O16, tgt=27.79, overall=27.79 ]			(629.1942, 19961.814)(630.1972, 6570.484)(631.1988, 840.94)(611.9511, 7811.7144)(613.45465, 2429.8994)(614.93243, 3070.0662)(615.85, 1560.43)(616.1831, 531.28)(629.1948, 9021.888)(630.1979, 2677.5042)(611.9665, 13795.556)(612.96967, 3568.7188)(615.1817, 1691.852)(633.13885, 6585.26)(634.1423, 716.7767)
CPD-9608	78522	71554	1	1	1	1	1	1	1	1	1	1	1	1	1	1	1	1	1	1	107095	1	1	87451	127730	107963	76501	87241	102790	100808	78727	97595	131494	117508	1	95849	CPD-9608	CPD-9608 [ C10 H5 O3, tgt=56.81, overall=56.81 ]			(173.02676, 723.6482)(157.01767, 8486.785)(158.2545, 2246.8547)(159.10649, 12287.888)(160.0225, 5683.8)(174.96939, 3399.6008)(176.28699, 976.24506)(177.03583, 2115.1255)(179.0491, 345.05)(157.69212, 1114.7467)(159.02469, 17860.965)(215.9955, 414.89)(194.97882, 12992.815)(198.77203, 504.01877)(199.0205, 756.72)(181.7996, 870.2999)(182.01341, 869.2734)
CPD-13511	226035	222175	186489	181324	258254	256707	295804	692152	311051	1044531	703898	270822	220849	232797	159864	153985	970321	853908	359556	355749	1260611	283111	1204927	840966	471436	226599	409869	386564	155055	153047	1078138	1312961	1376764	950738	1260974	1323111	CPD-13511	CPD-13511 [ C16 H12 O7, tgt=40.73, overall=40.73 ]			(317.0639, 301.47)(299.04553, 88699.37)(300.04672, 31748.646)(301.0544, 39019.453)(302.05826, 11581.563)(303.06107, 9539.95)(321.08157, 302.73666)(299.90887, 75733.93)(300.04886, 33639.387)(359.0349, 996.95)(341.1215, 1509.1691)(339.5522, 8658.345)(340.52573, 1245.0865)(322.258, 3291.5857)(322.7162, 506.79666)
CPD-13510	463380	449282	356740	383003	1265340	1315699	837201	840148	918520	953428	776282	831779	521018	529362	327411	308881	509349	502303	1459728	1467512	1012829	76717	98760	113779	417485	421232	299089	301326	251527	259537	1377800	1322690	160206	138350	81985	80504	CPD-13510	CPD-13510 [ C22 H24 O10, tgt=44.63, overall=44.63 ]			(449.14023, 1963.3027)(431.37112, 1273.4464)(435.1265, 544.05)(449.1443, 8864.775)(450.1517, 2994.1165)(451.15735, 867.005)(431.13455, 3491.6433)(488.50342, 3933.209)(488.08594, 272.03003)(470.80682, 5520.2104)(472.0897, 777.45)(471.12366, 7558.2134)(472.12775, 4320.375)(455.12158, 23556.713)(456.12137, 4324.7915)(457.11768, 3403.52)
CPD-13509	500973	496820	473043	476432	198426	206646	5314742	5310633	5864159	5775718	4045696	4107238	149955	156400	433197	430501	351448	354345	6711629	6605033	6615766	6545877	8035809	8085833	340815	344680	440921	441253	872427	870425	8675476	8324070	7971044	7792510	7252882	7191538	CPD-13509	CPD-13509 [ C21 H19 O12, tgt=71.68, overall=71.68 ]			(463.08588, 137971.16)(464.08893, 31690.035)(465.09244, 11410.607)(466.0951, 924.30914)(449.10577, 28135.533)(487.08646, 378.4743)
CPDQT-281	163349	145740	175932	147692	312100	320551	85216	105264	770884	703709	870306	98382	160551	581800	131428	668252	619974	603421	979933	101845	1113804	1135748	997776	1029790	879086	176248	151620	159139	189201	175615	848709	804929	899144	594929	520383	360851	CPDQT-281	CPDQT-281 [ C12 H22 N O9 S3, tgt=47.58, overall=47.58 ]			(425.0426, 27819.37)(426.0451, 6615.2)(427.0402, 6122.97)(402.03064, 1395.284)(424.85077, 19605.041)(426.04257, 4783.629)(427.03815, 4348.121)(405.37137, 6841.0107)(406.37222, 1508.103)(405.4437, 1216.175)(462.9928, 1332.7563)(444.10193, 1503.907)(446.9793, 839.67)(443.0231, 400.55)(427.02325, 446.665)
5-PHOSPHORIBOSYL-N-FORMYLGLYCINEAMIDINE	821852	1	580862	353042	124245	163945	1735316	1	1632452	1713577	291169	160501	84214	364842	770762	649716	213458	803946	2045908	1	3117468	1	4060372	4029661	552753	96874	1870431	187766	2169959	2209732	3028794	3194194	4034637	4030630	148713	2865088	5-PHOSPHORIBOSYL-N-FORMYLGLYCINEAMIDINE	5-PHOSPHORIBOSYL-N-FORMYLGLYCINEAMIDINE [ C8 H15 N3 O8 P, tgt=44.06, overall=44.06 ]			(313.40228, 6756.203)(315.46777, 1404.4126)(317.06705, 252.15833)(295.42154, 25787.629)(296.26364, 2610.5308)(314.0731, 1358.02)(317.06757, 652.41003)(318.0784, 1882.8401)(295.62918, 20294.482)(296.05258, 5482.3804)(351.01562, 6851.7754)(337.1898, 8640.165)(338.67435, 4183.548)(339.05643, 6395.9805)(319.04626, 3778.6108)(321.04077, 3809.9358)(322.05505, 6943.2075)
STRICTOSIDINE-AGLYCONE	2224936	2214607	1940158	1913421	8019881	2900866	2478539	2399849	11232550	2420295	2564016	9631147	2522114	2504623	2442064	2443511	2778163	2810686	11364523	11648075	2351847	14221323	1	2572515	1909559	1914936	2498956	2405465	2166221	2181943	1715787	1865853	2797588	3100026	1336397	1261118	STRICTOSIDINE-AGLYCONE	STRICTOSIDINE-AGLYCONE [ C21 H25 N2 O4, tgt=59.50, overall=59.50 ]			(371.58853, 1812.8846)(355.0076, 4362.835)(355.1714, 10204.88)(372.19574, 8741.727)(374.92197, 22658.863)(375.211, 26539.336)(355.8193, 3025.1726)(357.1858, 7448.078)(410.79016, 191765.53)(411.77924, 60953.734)(412.7362, 12561.659)(414.15524, 1804.4749)(392.1338, 2753.8599)(392.13907, 1187.0751)(393.13608, 1391.0049)(395.18518, 6372.08)(376.1663, 3865.1511)(379.17188, 214.83333)
CPDQT-284	220291	215264	259831	262277	197539	1	173726	170815	252523	244508	267356	278210	204127	203518	177590	176991	213416	214525	247863	253781	234602	230459	214770	215505	142647	148673	1	1	1	1	204693	198076	221610	208913	77136	78211	CPDQT-284	CPDQT-284 [ C13 H24 N O10 S3, tgt=45.75, overall=45.75 ]			(490.02795, 1566.9199)(492.0141, 11398.936)(473.9992, 2688.83)(479.04208, 694.631)(455.02353, 9054.085)
CPD-8123	4318167	4294251	3867741	3861377	2344912	2314661	4751564	4776246	4037961	4028336	3363258	3390535	4549156	4530793	4407326	4343270	3873012	3834965	3083889	3125728	4216449	4251934	4207719	4208451	3657333	3708590	3472956	3484199	3902771	3855429	4052659	3873056	3727668	3533764	4991470	5073811	CPD-8123	CPD-8123 [ C10 H10 Mo N5 O8 P S2, tgt=49.74, overall=49.74 ]			(518.7189, 52634.445)(520.0265, 18847.227)(522.5915, 17134.963)(525.45557, 70860.234)(530.16187, 255292.84)(531.1638, 54800.297)(531.8839, 3445.3855)(496.87442, 46411.918)(497.87735, 8072.7373)(499.8536, 16353.473)(505.42813, 175263.53)(508.52026, 137924.47)(509.52228, 22981.424)(509.982, 2172.7043)(499.49316, 9715.768)(506.25287, 146037.52)(508.66928, 91461.06)(509.67123, 12425.703)(510.20566, 2…
CPDQT-286	170015	155122	1	1	1	1	1265082	1238983	1161450	1	1131751	1	1	1	1	1	1	107404	1	91308	102475	1153093	104722	108835	149515	148974	228450	228069	406582	409313	1630436	1545768	1349584	1245367	1045791	1353047	CPDQT-286	CPDQT-286 [ C13 H24 N O9 S3, tgt=25.54, overall=25.54 ]			(437.79575, 11810.7)(439.46878, 3245.5105)(417.0417, 427.59)(421.0644, 1183.095)(455.01016, 6179.4204)(439.0293, 957.82996)
CPD-8124	961188	949773	92183	86614	456567	437416	168406	1025764	168485	173910	175408	776273	160535	1095126	945398	882287	209644	209194	125535	646264	894706	876413	161487	159076	836391	843856	829718	845786	906861	877729	189420	944806	787580	796060	956018	292920	CPD-8124	CPD-8124 [ C10 H10 Mo N5 O7 P S3, tgt=44.26, overall=44.26 ]			(533.4596, 64029.965)(533.86163, 5872.1045)(538.00183, 12310.744)(539.1323, 5371.5913)(540.8958, 4649.257)(517.69794, 6938.339)(519.8187, 739.305)(515.84894, 10527.343)(517.8127, 4469.3306)(522.2659, 16080.151)(527.8408, 6149.3003)(563.0396, 6050.094)(563.8499, 2185.7524)(551.8308, 1585.2433)
CPDQT-285	1094021	1096853	1217178	1210266	861624	882729	869233	849163	1011717	1012432	695605	724481	774358	789394	1078064	1046623	967015	967661	1223703	1237952	1821156	1843552	1786592	1833830	1146632	821882	1133947	1121033	918542	937330	1256248	1219379	1674095	1676859	1239274	1216753	CPDQT-285	CPDQT-285 [ C13 H25 N O6 S2, tgt=67.71, overall=67.71 ]			(355.15692, 2136.9392)(356.2074, 981.36)(337.94882, 6199.474)(339.10678, 43205.277)(340.10995, 6738.48)(356.61508, 1363.0249)(357.1157, 316.12)(338.10623, 10779.342)(395.07184, 133940.44)(396.07483, 22118.508)(397.07327, 10816.68)(399.49515, 1587.6562)(401.08142, 2175.1057)(377.06714, 9907.966)(378.06912, 1114.6512)(379.06552, 290.5625)(379.1007, 609486.7)(380.10266, 135345.0)(381.10367, 24750.07…
CPDQT-288	471565	460793	401696	394854	449608	440313	103689	108685	102961	1	131249	122189	478443	470747	365851	355471	370159	365748	123615	123566	315605	310049	331143	1	473384	477623	329428	333494	317631	327500	503443	480958	421913	397542	397828	127452	CPDQT-288	CPDQT-288 [ C14 H26 N O10 S3, tgt=54.55, overall=54.55 ]			(471.06665, 1532.6406)(470.71158, 7317.6826)(471.94476, 2600.0913)(472.0863, 796.54)(447.06967, 17493.709)(448.0727, 3022.6157)(509.04034, 5135.359)(487.06332, 17860.21)(488.066, 1203.1388)(470.46368, 3240.82)
CPD-10037	780647	728144	869354	898573	1	523464	772221	790312	877362	827459	687953	678581	528081	535042	666302	655569	634696	665597	1260687	1121682	1451952	1471511	1409034	1380802	621695	656972	1	449573	626063	613358	1098366	1076160	1454266	1503901	1327140	1256182	CPD-10037	CPD-10037 [ C10 H14 O, tgt=84.97, overall=84.97 ]			(177.07004, 8337.701)(133.10133, 53949.754)(134.10457, 4850.196)(189.071, 4393.6416)(151.11186, 1270.7075)
CPDQT-280	316436	310946	368412	398631	233497	258681	474863	458731	471026	477211	550308	551726	345647	355248	380673	384298	364315	353838	598030	179524	643895	657272	592584	609061	484568	506159	366647	356162	416092	400806	468626	469422	498704	496169	484674	483995	CPDQT-280	CPDQT-280 [ C12 H22 N O10 S3, tgt=53.03, overall=53.03 ]			(437.0555, 10089.507)(424.8338, 12017.927)(424.5713, 18351.684)(426.04254, 4674.729)(462.99094, 1117.9052)(441.01758, 31955.912)(442.02084, 3697.408)(443.021, 523.014)
CPD-17667	7937206	7729145	7122393	7129243	8101648	8162452	7159506	7129724	7713924	7555242	6907801	6969429	8098006	8050695	7896462	8070394	8516651	8235024	6826069	7139146	7524444	7485185	7451341	7608046	6826745	6669144	6786460	6860652	6695548	6745538	7624605	7666610	7908617	7900736	6888752	6802025	CPD-17667	CPD-17667 [ C17 H14 N2, tgt=77.01, overall=77.01 ]			(248.27173, 2297.8647)(250.1281, 1236.3118)(247.15788, 16898.273)(248.2777, 1594.6174)(286.10855, 2020.3923)(288.80432, 4176.8433)(290.37082, 16790.1)(290.65475, 20306.22)(291.08505, 26854.078)(269.10757, 328874.25)(270.1059, 60386.703)(271.10696, 5587.591)(272.1126, 220.27)
DECOYININE	623031	618171	686117	700150	504264	504547	200860	216869	309490	306353	420055	419104	393234	394791	250037	249401	1	1	1016883	1006077	737708	734492	665663	667301	271004	272749	1	1	251325	249462	585662	559507	1	259804	495570	501681	DECOYININE	DECOYININE [ C11 H13 N5 O4, tgt=67.04, overall=67.04 ]			(279.09866, 28321.443)(280.102, 3796.7583)(306.093, 14524.996)(307.09515, 991.7214)
CPD-8120	1329320	1285695	398247	1016564	1196974	860891	1158792	1105233	2001387	1948729	938454	927051	468561	457420	1882154	1898861	2602231	2605854	2510517	1906969	951546	971727	938870	920112	2549090	2573149	1053262	998595	1324561	1371408	528964	510675	658114	651332	293389	288658	CPD-8120	CPD-8120 [ C20 H33 O2, tgt=73.52, overall=73.52 ]			(329.07553, 1269.2)(329.71002, 1644.06)(328.24106, 5088.316)(329.2427, 1274.6724)(291.2515, 8739.854)(292.25497, 1087.7599)(305.24667, 28387.531)(306.24997, 4944.2183)(307.25204, 595.325)(345.7638, 9065.168)(346.81415, 34862.332)(347.66354, 11792.134)(348.2214, 1272.61)(313.2337, 42331.402)(314.23685, 6044.4697)(315.23874, 327.13)
CPD-8122	3466889	3479491	3113849	3191078	1701526	1706863	4579954	4473480	3358025	3527408	2655151	2761245	3722708	3640703	3793252	3943732	3118167	3088213	2523798	2541028	3558721	3504349	3540215	3470367	3012945	2901970	3153114	3097375	3072207	3072080	2960748	2856157	2646981	2716180	3798497	3776390	CPD-8122	CPD-8122 [ C20 H23 N10 O12 P2 S2, tgt=41.54, overall=41.54 ]			(726.0201, 82686.49)(727.02246, 11759.573)(704.88873, 25414.584)(705.0153, 14543.582)(761.0275, 2010.4928)(764.0096, 326.34)(741.99774, 749.6516)(748.03357, 46641.734)(749.03577, 6897.5938)(750.7061, 30849.758)(751.0147, 21150.947)(726.0208, 69111.414)(727.0232, 9846.528)
LOGANIN	3602337	7714529	7630321	7522121	13463386	7272582	5537496	5780994	4762179	4656975	6993633	6769791	13436970	13445013	7461349	7688506	1472245	1433744	4243728	4324746	4939089	2659460	2283881	2451566	7124557	6951280	14597898	14492309	9975655	10228218	5873549	5700868	1133461	1100173	1159000	1134125	LOGANIN	LOGANIN [ C17 H26 O10, tgt=82.52, overall=82.52 ]			(392.7088, 926.26215)(395.1661, 226.20001)(372.98956, 4078.1646)(373.8124, 2384.3667)(375.1554, 200.44)(377.1651, 571.44)(374.15292, 26740.49)(374.14868, 6403.9424)(375.15662, 563.03503)(429.11703, 19025.088)(430.1211, 3002.455)(431.12155, 841.20996)(411.30795, 44847.625)(412.11142, 8412.479)(413.1119, 7303.99)(414.124, 282.83)(416.97754, 4593.4473)(395.13022, 214593.06)(396.13333, 38180.883)
CPD-8138	3480076	2777140	4392316	4359839	6992581	389562	10395862	4499016	6814347	6797875	4566482	4529300	12625463	343504	9962562	3599168	2561518	2994396	9454088	9771080	7415874	2503466	2466190	6550477	12042136	12049727	2815197	2752312	8332884	8348616	3674050	3660708	3490663	3820336	6234206	3165106	CPD-8138	CPD-8138 [ C15 H10 O3, tgt=36.02, overall=36.02 ]			(240.60202, 2579.5005)(220.0558, 2132.0886)(221.0611, 94.42)(241.57846, 722.875)(222.06609, 19245.656)(222.07043, 1315.84)(277.572, 26380.65)(278.03738, 7078.1953)(260.90973, 32165.055)(263.60162, 9231.99)(265.0213, 16090.792)(262.47565, 8617.223)(262.06168, 1106.4384)(243.24715, 103893.49)(244.17528, 12663.925)(245.044, 970.5734)
CPDQT-277	664994	652954	1587470	559742	2743918	2679729	1554562	928723	1283201	1305294	1819971	1819967	2104242	2000772	1124729	1126596	1431974	1532395	1754913	1850620	1285755	1278532	1235861	1282428	1631594	1679183	1431054	426851	1485676	506612	1063331	1097071	1159652	1	1861429	843914	CPDQT-277	CPDQT-277 [ C11 H23 N O2 S, tgt=47.57, overall=47.57 ]			(233.4613, 9137.374)(234.15268, 1076.1499)(215.51308, 17861.021)(216.51855, 1981.9875)(239.14865, 6183.8335)(219.37413, 3442.7644)(220.94649, 1215.992)(275.22217, 13686.587)(276.26306, 3129.733)(277.41675, 4215.7495)(278.1111, 981.31433)(254.87033, 2911.2268)(255.59665, 1543.6626)(260.7379, 16357.0)(261.13818, 16037.585)(242.83563, 3111.1082)
CPD-8134	400467	105978	1	1	412625	399169	349777	440699	606601	598937	190539	329899	407867	417484	350561	353732	239536	367823	351227	353430	243162	248624	338828	309322	1	397416	426025	433929	295851	298247	231154	167044	75598	303678	709460	89018	CPD-8134	CPD-8134 [ C28 H48 O, tgt=35.49, overall=35.49 ]			(388.3912, 732.31836)(388.3919, 693.408)(440.53696, 22834.66)(441.5428, 1817.4141)(444.3329, 3775.46)(422.1487, 7247.835)(422.3297, 650.63007)(424.5952, 4710.934)(425.36414, 3180.72)(407.34836, 231.34666)
CPD-8135	2563048	2250099	2430460	2299910	1315215	1323925	2060317	2089197	1381159	1417144	1696384	1675895	2101891	2138302	1846570	1997322	1699806	1705034	1473338	1532871	1938416	1968562	2195944	2073147	2055456	2130426	2008866	2015904	1887766	1915333	2527729	2448477	1	2074913	2327263	2278772	CPD-8135	CPD-8135 [ C28 H46 O, tgt=86.31, overall=86.31 ]			(403.38, 21319.61)(404.3832, 5167.76)(381.3359, 132567.39)(403.37653, 22222.795)(404.37967, 5363.709)(441.33246, 3046.4773)(425.30212, 157477.03)(426.33365, 42368.4)(427.336, 6409.5337)(427.3645, 4481.56)
DIPYRROMETHANE	159307	159618	230329	225036	87820	80486	211537	205225	421913	222690	287496	197905	223583	216562	282017	278560	136480	129109	539819	299721	607255	597038	402121	409193	870942	864192	661004	656380	826496	838336	690774	189216	772943	746253	168482	174121	DIPYRROMETHANE	DIPYRROMETHANE [ C20 H20 N2 O8, tgt=65.43, overall=65.43 ]			(416.18115, 18719.234)(417.12222, 6877.4233)(418.12012, 910.00665)(398.10876, 6998.435)(399.11063, 1115.2694)(420.33893, 2362.5737)(422.1372, 4906.1733)(399.1281, 642.82)(441.11475, 26646.734)(442.11792, 5688.564)(443.1253, 11793.88)(444.1327, 219.265)
CPD-18334	995020	667594	105219	680986	661443	621975	637461	365317	181438	512455	217399	185785	665897	144550	686752	260578	802527	161167	522553	498483	299960	653268	214008	854289	274219	294149	336394	484205	119400	182145	505112	485018	561644	576351	563501	597388	CPD-18334	CPD-18334 [ C11 H5 O4, tgt=31.00, overall=31.00 ]			(201.22845, 5834.014)(183.0064, 5217.6655)(184.0155, 421.68)(205.2876, 782.63873)(188.20824, 1184.879)(189.02621, 1005.0228)(242.7365, 883.89496)(245.9843, 750.3275)(227.65216, 3059.5208)(227.01761, 1825.7942)(228.0232, 653.78)(208.00424, 465.985)
CPD-17652	1	1	6841948	7023746	1	1	8056401	8248698	7138522	7227931	6296181	6454205	1	1	1	1	6805678	7005371	1	5997131	7655323	7771036	7313500	7590715	1	6690836	6209980	6109708	6709959	6717333	7158634	6473065	1	1	1	1	CPD-17652	CPD-17652 [ C40H54O2, tgt= ]			(568.15765, 75392.51)(570.9794, 98049.97)(571.67645, 105080.52)(571.92896, 186958.17)(572.4302, 81602.96)(549.41473, 282519.7)(550.41675, 71411.8)(551.4161, 4484.2803)(570.80884, 190948.17)(572.0454, 162775.33)(573.0465, 33127.98)(573.431, 5276.098)(549.41547, 296663.53)(550.41736, 75349.29)(551.4169, 4769.284)(606.3826, 12654.729)(607.3781, 6931.2314)(609.01404, 1408.5078)(610.3773, 2898.3687)(5…
CPD-17651	242993	8514103	6841948	7023746	8728576	8776467	8056401	8248698	7138522	7227931	6296181	6454205	197667	201637	8811402	8790939	6805678	7005371	12013642	5997131	7655323	7771036	7313500	7590715	10978383	6690836	6209980	6109708	6709959	6717333	7158634	6473065	13019668	1	15159843	15337661	CPD-17651	CPD-17651 [ C40 H54 O2, tgt=85.19, overall=85.19 ]			(568.6114, 50128.34)(570.7811, 63713.523)(571.67645, 105080.52)(571.92896, 186958.17)(572.4302, 81602.96)(548.57184, 59256.5)(549.5733, 12786.796)(551.4161, 4484.2803)(570.3061, 148701.98)(571.48785, 125625.016)(572.85956, 30804.24)(573.431, 5276.098)(549.6771, 259384.2)(550.6793, 66037.88)(551.4169, 4769.284)(606.9163, 10144.084)(607.617, 6464.728)(609.01404, 1408.5078)(610.3773, 2898.3687)(589.…
CPD-8131	1	1	1	1	106813	137932	1	1	303128	394605	1	1	1	1	445922	1	393001	150734	169268	277859	1	1	1	1	1	1	118002	140898	93109	293734	1	136185	1	1	1	1	CPD-8131	CPD-8131 [ C10H8O, tgt= ]			(149.0678, 3721.76)(129.05492, 2965.6306)(148.53737, 8552.37)(149.74321, 2579.45)(150.07544, 6937.965)(129.0596, 2724.68)(185.19264, 1816.3607)(189.0258, 347.17)(168.2463, 6508.2393)(168.33911, 2215.4285)(169.05396, 1564.87)(153.54965, 4011.2876)
RICININE	1	215599	239063	1	1	1	227997	220657	209588	229448	190119	205862	195932	202999	1	1	1	1	252871	246606	302115	337026	408306	355280	1	361988	226777	230482	238010	331785	504350	311217	277808	449642	270782	342004	RICININE	RICININE [ C8H8N2O2, tgt= ]			(167.06268, 8516.083)(167.76566, 4489.849)(168.06439, 8900.205)(150.05693, 63383.41)(151.05983, 6317.136)(168.32712, 16377.887)(148.06125, 32830.125)(149.06204, 11728.685)(205.87221, 3906.7815)(206.02751, 4555.2534)(187.5102, 1040.8226)(190.0138, 2854.36)(188.67952, 1300.5889)(190.65395, 1466.878)(192.0548, 3836.09)(169.2214, 6035.819)(170.35892, 877.29)
4-HYDROXY-BUTYRATE	239399	353885	214341	356775	302145	294178	439689	350586	309209	294065	384139	352096	366247	472199	359879	341225	245717	224249	1	366090	1	182897	178895	171206	327676	1	259790	200569	510437	242287	391085	425083	199601	487174	376522	463488	4-HYDROXY-BUTYRATE	4-HYDROXY-BUTYRATE [ C4 H7 O3, tgt=46.20, overall=46.20 ]			(103.03936, 11859.785)(106.04983, 3998.0093)(143.55882, 27451.002)(144.80594, 2934.202)(125.191055, 2519.912)(125.9873, 4741.4937)(128.03593, 708.90674)(108.015366, 1574.8525)
CPD-12402	499441	6020431	718185	784309	984979	775636	1332946	1318891	721360	769885	1148499	1145515	903519	3182808	4645333	448908	4497122	4401829	1351239	1290427	856136	851636	1087659	1094993	362189	357074	280757	296319	645909	664578	4433974	753044	6407886	1022877	1131831	1158127	CPD-12402	CPD-12402 [ C19 H33 N4 O7 S2, tgt=58.62, overall=58.62 ]			(493.2386, 1454.4738)(495.1806, 9568.96)(496.1848, 1041.03)(477.16608, 9675.112)(478.1678, 3768.0938)(479.17505, 1175.6375)(495.18155, 60463.164)(496.34665, 14188.759)(497.1946, 12481.208)(498.69574, 2220.5325)(500.1822, 1264.91)(478.8689, 4600.7334)(480.17813, 3298.641)(480.9821, 688.464)(536.85504, 23583.13)(538.1383, 8608.389)(539.1434, 1498.8423)(516.82263, 17699.877)(517.93396, 5452.683)(519…
CPD-12401	94721	80751	166598	112901	107235	481391	87846	320174	107964	106302	245683	113543	93630	91789	364250	334649	341219	362037	312851	109971	354745	338766	253229	264324	268280	80402	236045	219999	328779	338468	104937	481364	361984	368154	347874	360838	CPD-12401	CPD-12401 [ C9 H19 N O2 S, tgt=78.17, overall=78.17 ]			(205.11655, 4130.7593)(187.10059, 2167.4517)(206.2416, 2230.2556)(188.11353, 3091.066)(231.10135, 5397.2036)(232.1048, 511.66)(213.09137, 22835.033)(214.09479, 2774.2102)(215.09314, 538.31)
CPD-9638	1	1	1	1	1	1	4205339	1	1	1	1	1	1	1	1	1	1	1	1	1	1	1	1	1	1	1	1	1	1	1	5314944	5352143	1	1	1	1	CPD-9638	CPD-9638 [ C9H9O4, tgt= ]			(181.05293, 2616.28)(163.03937, 187848.33)(164.04266, 17482.803)(165.04604, 350.18668)(185.06532, 10577.413)(186.07184, 903.17)(205.04549, 1635.6533)(189.03253, 1471.18)
CPD-9639	1	1	1	1	1	1	3685214	3669870	3392315	3421198	3072514	3184081	1	1	1	1	1	1	5115332	5106977	7455704	7406644	7668486	7693844	1395636	1	1379943	1	1	1	5734440	5559271	1	1	1	1	CPD-9639	CPD-9639 [ C18H16O8, tgt= ]			(361.08838, 162840.92)(362.09265, 27294.332)(363.0952, 4649.5527)(365.09778, 11127.203)(345.0856, 1886.525)
CPD-9633	1	1	1	1	1	1	3685214	3669870	3392315	3421198	3072514	3184081	1	1	1	1	1	1	5115332	5106977	7455704	7406644	7668486	7693844	1395636	1	1379943	1	1	1	5734440	5559271	1	1	1	1	CPD-9633	CPD-9633 [ C18H16O8, tgt= ]			(361.08838, 162840.92)(362.09265, 27294.332)(363.0952, 4649.5527)(365.09778, 11127.203)(345.0856, 1886.525)
CPD-9631	734803	725976	929861	1013275	981509	943135	797017	759435	1389691	1363769	547497	550628	1306308	1267105	649219	667891	95403	96291	681970	670149	444313	435499	507859	519953	345476	331025	1564528	1529176	1316027	1311382	595234	571585	388211	368164	593669	579094	CPD-9631	CPD-9631 [ C17 H13 O7, tgt=17.65, overall=17.65 ]			(331.07883, 404.22748)(312.56863, 7661.3203)(331.0809, 17661.395)(332.08356, 21646.53)(312.06857, 15095.726)(313.07123, 1040.572)(351.01645, 240.82666)(353.05643, 12084.438)(354.22684, 585.50226)(355.06317, 1233.6508)(337.30914, 4594.1494)(338.05807, 2471.3237)
CPD-9635	15481367	15044542	16134321	16018008	15389881	15676266	15231156	15909852	14657834	14473560	14361396	14368854	11148680	11725376	15381966	15800205	15150032	14762854	13496116	13212536	16323499	15287370	13007132	13920328	15648937	15896128	14688044	14428625	15492446	14905430	634328	582049	1	651206	759600	738309	CPD-9635	CPD-9635 [ C35 H52 O4, tgt=60.76, overall=60.76 ]			(537.24866, 559252.9)(538.3957, 260615.6)(539.3947, 73873.74)(540.3947, 14458.826)(541.39606, 1390.4421)(518.3909, 3898.29)(541.4217, 1067.89)(519.3799, 12363.49)(520.3805, 285.515)(559.3864, 7039.022)(542.9757, 675.95605)(544.3713, 3368.2227)(545.3838, 1351.1174)(546.3663, 524.53)
CPD-19751	1044975	1073212	242854	918325	1038884	1337935	601755	1234113	945376	909492	1199535	856771	280901	747744	279614	311015	569764	356674	710104	517319	522144	679372	872976	607559	1189582	980383	599238	166417	571553	1136917	1177525	1125618	981783	437917	1059835	606539	CPD-19751	CPD-19751 [ C6 H5 N O, tgt=50.50, overall=50.50 ]			(110.902275, 2840.553)(111.7154, 2186.785)(109.4724, 1156.967)(112.25558, 271.548)(145.9996, 67.66)(130.9929, 511.16)(130.02756, 14345.838)(131.0354, 342.9575)(115.24098, 1142.5858)(116.0307, 5905.26)
CPD-17646	266745	268786	5279108	5210507	231925	1	1026475	648365	825509	1057023	421728	279473	3733250	369152	519192	473324	522837	496930	452379	434572	4343293	1	589853	597772	1	1	1	165291	224806	222786	4506732	4433051	5067417	343640	5169858	1	CPD-17646	CPD-17646 [ C18 H29 O5, tgt=59.87, overall=59.87 ]			(325.81454, 4024.1729)(327.60846, 10310.451)(307.18988, 11189.037)(308.19302, 1164.2466)(309.20447, 230.985)(327.5473, 5382.4917)(327.54642, 466.73666)(309.2046, 11419.641)(310.208, 871.855)(313.2143, 174.21)(366.34763, 3923.0398)(366.16162, 669.6833)(346.14755, 170485.75)(347.14935, 25824.607)(348.15143, 3070.1287)(349.6903, 15172.064)(350.4397, 8517.893)(351.19766, 1337.5533)(330.39548, 9760.93…
CPD-19753	1360974	1340280	2069763	2099543	2513156	2534740	2099776	2017018	218516	292134	860362	842882	2734434	2705260	2345384	2607562	2549089	2510551	2337197	2348790	720541	729374	2282049	2252731	2701803	2744673	121260	118122	2150858	2145124	3241647	3215679	523082	535030	2621054	675949	CPD-19753	CPD-19753 [ C8 H13 O8, tgt=69.98, overall=69.98 ]			(219.04752, 21009.926)(220.05615, 2288.2012)(221.0607, 216.84)(260.13968, 7965.909)(263.10803, 1551.5785)(264.0219, 80.95)(260.3545, 15880.232)(262.0605, 998.02124)(276.02036, 3039.2803)(277.01733, 5569.1484)(242.07892, 1150.2108)(243.04745, 41568.28)(244.32031, 3625.9553)(245.04643, 1547.1608)
CPD-17647	5266114	5123249	5726194	5731798	4460748	4425880	4898908	4861386	5011654	5049110	4009036	4032704	4575915	4533317	4975324	4999544	4652453	4587379	5382152	5469390	6050901	6114471	5705636	5727487	5431954	5363005	3860950	3826084	4791536	4798075	5304912	5383488	5741763	5731252	5267517	5198598	CPD-17647	CPD-17647 [ C12 H26 O2, tgt=72.55, overall=72.55 ]			(205.21169, 7219.3286)(241.15462, 195926.25)(242.15764, 26384.1)(243.1604, 1495.2366)(244.165, 227.64667)(229.15457, 136106.12)
DICOUMAROL	384346	942661	1107036	1068310	725786	787445	242981	152680	931131	205714	844839	1045439	752456	1207844	1439777	1344166	163383	861530	216801	395078	1026286	1247707	1289897	192519	176207	2567253	105625	1117238	1345022	1691794	1870377	2335867	794790	1849551	2023278	1949638	DICOUMAROL	DICOUMAROL [ C19 H12 O6, tgt=41.71, overall=41.71 ]			(336.80222, 25831.592)(338.12558, 8374.658)(339.2138, 9524.091)(340.08072, 2562.5667)(319.87088, 2984.6626)(321.56213, 1323.465)(322.31042, 1584.5275)(338.06793, 26934.295)(338.6684, 7879.1616)(319.45496, 4155.4736)(378.58307, 446.2011)(363.56253, 330.44583)(342.91498, 1714.2794)(342.0476, 457.67197)
CPD-17645	186195	1704396	264683	250312	1549345	1676264	454988	445244	484576	1654758	1710228	1658942	213243	1458069	1658043	1395093	1373298	1385204	394332	399304	573665	613180	331745	428405	167341	1754667	1573433	1596812	208139	1708592	489277	393129	1733990	1877985	1624686	1546343	CPD-17645	CPD-17645 [ C18 H27 O5, tgt=49.71, overall=49.71 ]			(323.90134, 6225.9116)(324.6898, 876.86163)(305.1718, 19993.225)(306.17502, 2514.7815)(324.81165, 2041.4479)(327.2107, 82.12)(307.1885, 544.64)(363.0749, 1552.497)(365.65186, 2990.96)(344.68472, 6083.3125)(345.14777, 1512.933)(347.41223, 3350.8528)(350.61465, 1635.9537)(351.1871, 3255.8232)(329.86108, 15934.2705)(330.784, 2367.121)(333.1879, 129.39)
CPD-17642	1288702	1265888	1163864	1149327	1674584	1652032	1327736	1294330	1442597	1457475	1462519	1508027	1676156	1739884	1690538	1656354	1960503	1962539	1283945	1293874	1302227	1	1317436	1316063	1274096	1285534	1914845	1854558	1832864	1833375	1707158	1634212	1489852	1	1405591	1375991	CPD-17642	CPD-17642 [ C16 H34 O2, tgt=75.38, overall=75.38 ]			(301.2151, 394.53)(281.24646, 1100.0477)(263.2364, 62738.516)(264.23965, 11552.922)(265.2475, 331.9)
CPD-17643	112726	101575	118913	117615	1	1	351297	1120733	560414	478157	85095	87236	185076	289479	95810	90882	1	1	467033	441218	261368	314659	245819	263162	90608	78880	1	1	245136	224435	172605	152523	221852	197869	184282	182945	CPD-17643	CPD-17643 [ C18 H38 O2, tgt=40.23, overall=40.23 ]			(309.2401, 7067.7964)(310.24332, 1072.9099)(309.27835, 3210.1978)(291.26767, 5623.5854)(292.2716, 411.44)
CPD-17640	105937	107572	1302429	79365	378111	373469	1	1	99441	96837	100119	93541	106000	106228	122223	116781	201540	204193	1	1	76337	83135	103551	92278	82297	78082	184486	171835	160361	159083	137178	138378	841362	125193	107625	108343	CPD-17640	CPD-17640 [ C18 H35 O3, tgt=44.11, overall=44.11 ]			(300.2537, 75291.234)(301.25684, 13091.965)(302.2587, 401.02)(281.24686, 5475.6675)(282.251, 613.865)(283.26492, 9150.989)(284.2662, 3275.1)(343.41794, 2061.0283)(344.24106, 3067.978)(324.8542, 6648.8633)(324.61456, 4418.0044)(322.5836, 11366.392)(323.2505, 1482.025)(305.24765, 783.04004)
CPD-19759	11692104	10981172	10726406	11019781	313458	301028	10928892	1	10431483	10564794	10815056	11032747	10780572	11135378	11073325	10856625	10772909	9937589	224166	225391	464762	459403	666958	691236	10792410	10663396	10513947	10428612	197176	1	12085677	10987365	10765245	10890576	10192779	10383890	CPD-19759	CPD-19759 [ C35 H32 Mg N4 O7, tgt=3.65, overall=3.65 ]			(649.2087, 10161.371)(650.21094, 2651.327)(629.8616, 228.825)(649.2139, 238.33)(631.1958, 105.72)(688.15393, 28089.52)(689.14185, 11163.665)(689.8055, 5848.2754)(689.7727, 4712.146)(690.1686, 3178.88)(665.1845, 483.85)(674.1938, 180.7)
CPD-10081	224258	225906	247729	266025	549278	150708	6606292	6573142	6585391	6693439	4871747	4844197	605577	135192	169163	170057	238101	235791	8270835	8083849	9293077	9205511	9968748	1	220405	220217	144487	923306	275669	269625	10670211	10445200	10688208	10574950	9616245	8516291	CPD-10081	CPD-10081 [ C26 H25 O13, tgt=68.96, overall=68.96 ]			(528.1177, 6036.025)(529.11896, 3008.9885)(531.1445, 1699.7474)(547.142, 13963.306)(548.1449, 3241.2366)(570.0755, 16113.495)(571.07715, 3886.237)(569.12366, 2146.7993)(551.10315, 300129.06)(552.10535, 91415.33)(553.10565, 23388.826)(554.10864, 3659.7234)
DETHIOBIOTIN	605904	3317572	397523	432968	494080	3133827	1079929	1060317	1110308	1097843	881701	903557	3447302	3436127	3319057	423511	771546	745056	1002677	1002978	1215394	1223879	416600	550937	3604984	3633406	4136401	1	3936735	3942522	909503	961073	963253	973460	719810	714621	DETHIOBIOTIN	DETHIOBIOTIN [ C10 H17 N2 O3, tgt=43.93, overall=43.93 ]			(213.71205, 12495.253)(214.12604, 1615.2117)(197.7659, 83991.66)(197.11433, 4873.277)(215.13852, 24874.965)(216.13728, 1904.4199)(200.13034, 3832.4114)(254.09003, 4492.5596)(256.6503, 8662.324)(257.4441, 2894.5151)(258.09705, 910.8277)(236.34395, 1066.3568)(240.08745, 255.53334)(236.11261, 995.4814)(237.12195, 140.775)(218.10571, 4367.391)(219.09624, 911.18994)
CPD-9642	1	272787	1	1	1	376484	336221	325620	273113	278249	1	1	181133	1	1	1	1	1	216879	232529	299157	282161	521194	526421	324794	317857	449576	424257	478898	482860	257978	252379	1	1	357333	349183	CPD-9642	CPD-9642 [ C16H18NO9, tgt= ]			(350.55038, 2646.9556)(351.10428, 352.9275)(373.123, 163.83)(355.10452, 8204.727)(356.1125, 1903.473)(393.391, 1537.0427)(395.071, 2021.86)(391.0991, 9779.86)(374.55737, 7826.9473)(377.5318, 2629.142)
CPD-17635	194997	182402	166245	166938	1	1	325726	306311	182356	175797	130180	129230	191980	197792	209297	207813	175365	167590	114334	119798	192869	207723	202992	203588	126258	118519	147077	139693	154815	148646	152655	142587	142940	138546	232066	224625	CPD-17635	CPD-17635 [ C26 H37 N7 O19 P3 S, tgt=47.02, overall=47.02 ]			(880.11096, 1975.7454)(882.0925, 2674.0334)(858.09814, 4690.199)(859.0999, 404.84)(861.083, 2316.1401)(903.0022, 910.2439)(904.09924, 1295.2091)(905.1019, 378.76)(882.0859, 2695.7654)(884.12445, 931.57)(885.0657, 1747.3224)
BIOTIN	712204	643341	671301	302661	556367	402010	465540	352377	237061	443245	288473	382760	483155	231328	312065	408326	511729	280389	270629	202957	631028	338334	586073	259540	431657	339359	379949	552664	264117	202566	520672	537013	718785	315046	617343	631552	BIOTIN	BIOTIN [ C10 H15 N2 O3 S, tgt=55.31, overall=55.31 ]			(245.07722, 5753.996)(246.08554, 286.59998)(229.06874, 791.02765)(244.09273, 2206.24)(231.0837, 288.84)(284.03793, 17130.535)(285.0398, 5063.6895)(286.04224, 3929.0217)(287.04596, 8957.19)(288.04562, 3182.9355)(268.85013, 2192.3882)(270.0306, 4222.5205)(250.04962, 6946.4272)
CPD-15300	186669	185830	157518	148562	1	1	132496	137584	135976	141347	1	108696	145440	133098	169862	171783	130667	129155	1	1	116292	142006	164212	151944	116186	107344	1	1	119492	106231	140539	121962	107445	111253	140196	142220	CPD-15300	CPD-15300 [ C33 H31 N2 O15, tgt=33.82, overall=33.82 ]			(695.1923, 4040.1658)(677.1645, 2233.6096)(697.17993, 1642.3412)(684.20013, 64026.957)
CPD-17638	296547	288714	191259	184525	570559	566052	349547	346410	394610	394405	172874	165267	167349	182987	205174	205770	168356	158038	163857	145602	121360	122415	1	1	224365	213118	257586	237143	256288	278810	273236	241299	101857	92776	236622	219737	CPD-17638	CPD-17638 [ C33 H54 N7 O18 P3 S, tgt=41.92, overall=41.92 ]			(965.2457, 22904.223)(966.24884, 11995.053)(967.25366, 4839.4297)(968.2594, 1531.3099)(1003.19244, 4606.882)(1004.196, 2190.8845)(1005.2019, 388.62)(985.6288, 8360.286)(987.2585, 9443.009)(988.45825, 12242.77)(988.6932, 10881.97)(989.22546, 8451.567)(987.2335, 9195.9)(988.23627, 4871.915)(989.23206, 2539.395)
CPD0-2038	182760	150851	116483	167393	127080	1	1	1	122712	1	140348	149269	1	95877	138740	1	95327	125325	136923	149487	152907	160287	154869	131516	119348	175514	138330	1	126403	122850	147554	143799	126836	155955	134886	168562	CPD0-2038	CPD0-2038 [ C4 H3 F O4, tgt=43.24, overall=43.24 ]			(117.26782, 991.82635)(117.99446, 1190.7439)(135.01268, 10267.442)(136.0193, 1561.9011)(116.995445, 1776.396)(159.13986, 837.2566)(160.71298, 407.7443)(140.98618, 1453.8402)
CPD-12403	337470	1	326308	1	1604173	3303044	3526563	3417307	2410080	1	1	1	2443495	2428970	296274	1	267087	1	1	1	3997605	3985871	2734311	2714278	1470384	1459373	1054259	1019542	281630	3344070	3017940	3098924	2595827	2868556	2515578	2512925	CPD-12403	CPD-12403 [ C14 H27 N3 O4 S2, tgt=51.63, overall=51.63 ]			(367.942, 66157.125)(369.1448, 644.59)(369.6388, 1125.15)(370.1312, 1992.81)(347.6757, 27840.783)(348.1346, 4446.843)(349.13254, 120.35)(366.95868, 265.332)(367.1557, 77.06)(348.14337, 3601.0688)(410.35733, 3843.4558)(409.863, 758.05994)(411.1038, 14843.044)(388.20782, 61368.34)(388.10504, 16985.033)(389.1047, 8355.4795)(391.73077, 225.58598)(391.1365, 648.29)(372.8919, 218335.0)(375.12622, 626.5…
CPD-12404	1381791	1359791	893706	887792	2610269	2625913	1690356	1648403	2937321	2895263	1222973	1192113	1522065	1500517	2118513	2151263	3227631	3149320	1028737	1022954	991205	1018599	1026712	1004926	810556	243599	704234	686339	415679	639349	1473227	1511546	587390	1777118	285701	293156	CPD-12404	CPD-12404 [ C10 H21 N O2 S, tgt=42.58, overall=42.58 ]			(219.16145, 23688.58)(220.17807, 1544.3536)(221.74455, 664.972)(201.81842, 5668.457)(204.12407, 14601.844)(205.12564, 1063.2826)(261.92413, 1005.5347)(263.09222, 461.63168)(242.3987, 1104.4268)(245.27974, 6250.8843)(246.0835, 318.81)(247.06075, 9736.292)(226.23643, 779.88995)(229.116, 2450.365)
LOGANATE	1532491	1508074	1799770	1793698	1426994	1482074	1364955	1361832	1466403	1452753	280009	6107940	1233634	1245083	1497018	1465892	1355743	1325839	1450163	1429653	2078677	2016648	2064033	2060368	1472599	1488947	911251	5097612	1334783	1371133	1416265	5835660	1703200	7336399	7143991	7029246	LOGANATE	LOGANATE [ C16 H23 O10, tgt=70.61, overall=70.61 ]			(357.24234, 23464.697)(358.18616, 2676.9585)(359.1264, 727.73)(379.997, 7084.3857)(378.1491, 625.26495)(359.53577, 13747.398)(360.73904, 1015.97595)(363.14374, 3503.315)(396.07675, 15974.854)(402.12488, 4653.216)(402.98386, 1917.9786)(403.1266, 540.84)(380.1033, 41076.22)(381.1034, 7281.548)(382.10483, 4056.8237)
S-ADENOSYL-4-METHYLTHIO-2-OXOBUTANOATE	2694516	2683716	2997132	2962076	15124738	14774144	2150639	2092989	2285315	2337672	1819657	18879116	19307164	19664192	2780961	2743031	2631584	2644366	2386302	2348330	3254315	3234157	3070265	3111674	2620418	2585161	16596501	16258855	2221185	2233616	1270406	1964548	2273915	2171696	1752020	1682038	S-ADENOSYL-4-METHYLTHIO-2-OXOBUTANOATE	S-ADENOSYL-4-METHYLTHIO-2-OXOBUTANOATE [ C15 H19 N5 O6 S, tgt=53.89, overall=53.89 ]			(399.44482, 8765.0205)(399.1047, 533.4333)(379.09772, 168283.03)(380.1013, 33995.09)(381.1028, 6670.0386)(382.10532, 1395.2858)(402.12262, 5339.665)(403.1272, 1035.98)(440.7221, 5216.823)(440.0611, 1165.8925)(422.71048, 2644.1187)(423.05884, 2531.7651)(423.73163, 1904.8436)
CPD-12405	688638	665713	839733	823484	232606	242563	366629	363728	429961	437878	274200	272332	338852	364933	647482	635968	580248	565675	460688	440184	700691	663768	716352	706591	570546	544602	198853	213763	427456	434519	380936	399605	552878	184591	146950	210433	CPD-12405	CPD-12405 [ C20 H35 N4 O7 S2, tgt=55.96, overall=55.96 ]			(510.7954, 3425.644)(510.19495, 2903.925)(490.02948, 2266.0486)(513.188, 765.03503)(494.62357, 117868.52)(496.0232, 54216.164)(496.18643, 36130.24)(546.1563, 7707.3945)(547.161, 3300.432)(533.16125, 1983.9565)(513.6443, 2762.8408)(513.1614, 834.69214)
CPD-12406	407222	403324	424360	435560	504732	541778	420273	407038	449198	440207	322411	325973	357044	296294	352611	222097	1	236918	421364	385643	1093111	708539	544792	467257	1291038	419757	664408	343670	209997	218047	1242827	1526965	1657255	1589292	859988	1114289	CPD-12406	CPD-12406 [ C15 H29 N3 O4 S2, tgt=54.50, overall=54.50 ]			(381.06757, 13496.695)(381.96252, 2730.2646)(381.1619, 784.61804)(362.36823, 2266.031)(362.1456, 289.63)(382.6663, 2086.4702)(363.84744, 4389.46)(365.19797, 7102.2266)(366.2501, 987.1656)(366.8207, 442.24667)(418.9089, 807.5464)(401.1208, 2317.23)(403.238, 7182.11)(404.15744, 292.35)(385.0698, 1692.4618)(387.7977, 1169.0782)(388.1422, 3712.7566)(390.1257, 4307.7)
CPD-12420	428867	411045	292175	300995	216691	208066	467896	456141	309120	327613	287875	279221	402382	410102	452522	463528	383234	382413	202047	212557	336175	332416	353868	352633	334948	314853	361500	358538	302203	314559	312194	304091	918372	911114	598429	556919	CPD-12420	CPD-12420 [ C18 H24 N O11 S2, tgt=61.65, overall=61.65 ]			(497.07123, 84699.914)(498.07422, 19833.863)(479.08646, 26990.0)(480.08798, 5412.5146)(481.0856, 1904.02)(534.05054, 17026.5)(535.9439, 12497.158)(536.03656, 18608.264)(518.5377, 18521.332)(520.0436, 2143.9143)(521.02673, 35010.35)(522.0215, 1257.3893)(499.05664, 8253.058)
CPD-9618	1041952	1	1	1	728692	735541	865396	862627	835643	842716	879042	891561	884023	904962	1	1	986442	1014367	1	1	936928	905685	856328	863200	1011379	1011046	817562	816812	938119	1	969074	859260	962663	938919	991436	947733	CPD-9618	CPD-9618 [ C16 H12 O5, tgt=46.07, overall=46.07 ]			(288.0713, 6018.577)(290.0867, 450.38373)(305.01758, 27782.861)(306.02097, 332.6614)(309.0642, 10747.508)(289.0414, 5649.1094)
CPD-12423	128778	126358	124268	130835	233421	228620	717740	743028	422479	412118	96046	98075	500087	92626	163581	171000	167900	175041	308920	299388	451901	465303	469203	470248	118708	102562	111110	112934	93972	91342	380795	368044	343712	339982	540028	539793	CPD-12423	CPD-12423 [ C22 H28 N O14 S2, tgt=32.82, overall=32.82 ]			(578.07654, 11186.361)(578.0806, 10674.509)(615.03204, 8924.313)(616.035, 1173.8123)(621.56995, 3243.2454)(623.8408, 4484.097)(624.0886, 7273.375)(603.06836, 1196.311)(604.0783, 821.474)
CPD-12422	186362	189943	148707	127663	94299	93611	265894	282078	153738	151590	133655	132374	191182	184702	187691	187280	143005	150350	110863	111054	165738	166813	171116	167264	165300	154353	153679	167004	147639	164248	137741	127978	122846	126794	194018	201118	CPD-12422	CPD-12422 [ C22 H30 N O14 S2, tgt=43.05, overall=43.05 ]			(639.91223, 1524.6805)(640.08154, 1363.8134)(618.08075, 587.21497)(622.10297, 4180.24)(624.0891, 3852.3584)(606.8697, 6709.4434)(607.09796, 8851.885)
CPD-9616	430592	409705	344438	338266	2623730	4169799	2513975	3361870	3905562	1	1	1	245601	2848340	3496145	267627	3134432	393178	3089198	3272275	4093195	2855482	2979431	4409639	5651658	4288398	53379	1	3561915	99351	6318690	5990205	4336004	4346091	3948022	5272557	CPD-9616	CPD-9616 [ C17 H14 O6, tgt=44.94, overall=44.94 ]			(319.01004, 383.87167)(296.1475, 5595.5625)(297.23587, 718.7049)(298.0637, 665.0234)(317.48175, 972.9308)(318.9699, 480.21252)(320.0959, 247.52)(297.07324, 12584.35)(298.0777, 786.895)(353.46793, 31438.895)(354.3625, 3215.0583)(355.3772, 530.19165)(335.92038, 5521.794)(336.04694, 331.25)(337.13074, 27706.193)(338.0625, 6699.082)(320.30936, 3217.454)(323.0645, 1173.495)
CPD-12421	600212	242719	165026	166218	1	1	3826627	602708	3702331	1	1	1985283	501560	483528	1547009	213758	1329266	1357036	4610423	4647156	4546089	2293340	5285972	192116	499974	594096	3727374	750513	6746130	6910438	1	365665	177713	165654	271833	284716	CPD-12421	CPD-12421 [ C18 H22 N O11 S2, tgt=50.92, overall=50.92 ]			(497.0665, 12095.462)(498.06976, 1148.0339)(496.89963, 38350.176)(498.01416, 14563.607)(498.0716, 25678.22)(481.0715, 1424.07)(535.0254, 1343.0563)(513.00323, 14652.434)(514.0065, 1082.48)(499.05072, 3075.329)(503.05658, 361.75998)
CPD-9615	734803	725976	929861	1013275	981509	943135	797017	759435	1389691	1363769	547497	550628	1306308	1267105	649219	667891	1	1	681970	670149	444313	435499	507859	519953	345476	331025	1564528	1529176	1316027	1311382	595234	571585	388211	368164	593669	579094	CPD-9615	CPD-9615 [ C17 H13 O7, tgt=17.65, overall=17.65 ]			(331.07883, 404.22748)(312.06757, 10723.045)(331.081, 1109.8899)(312.06857, 15095.726)(313.07123, 1040.572)(351.01645, 240.82666)(353.05643, 12084.438)(354.22684, 585.50226)(355.06317, 1233.6508)(337.20663, 4222.188)(338.05807, 2471.3237)
CPD-10077	2373602	2385081	1900183	1886090	3300595	3305058	2235757	2240900	2329463	2270351	1624386	1600509	1849233	1847319	1942613	1912669	1610200	1630905	1577540	1483091	1294672	1250669	529732	550074	2067335	2107411	2041256	2136967	2188887	2145430	1923019	1866598	991433	940381	1809568	1762215	CPD-10077	CPD-10077 [ C23 H24 O10, tgt=77.88, overall=77.88 ]			(463.1313, 5814.085)(464.13495, 409.005)(465.13675, 3156.555)(442.11487, 2741.169)(443.11874, 509.08667)(444.2292, 1927.2815)(449.15924, 19545.0)(502.10034, 12978.353)(503.2234, 5951.365)(505.0774, 120463.586)(505.1084, 177837.86)(483.12708, 89198.17)(484.12994, 23523.057)(485.1391, 1411.98)
PROTOPINE	185206	186882	122942	542238	934561	533378	4300690	4227282	4408731	4378360	2591326	2628882	324266	316462	283120	1	143809	228123	242958	6094957	373247	7556510	7677799	7635698	1	1	554152	553650	437598	429636	8099063	7938024	8803535	1	6948551	6914812	PROTOPINE	PROTOPINE [ C20 H19 N O5, tgt=43.84, overall=43.84 ]			(353.12857, 6983.5767)(354.13797, 2313.5266)(335.11887, 10298.855)(336.12143, 2914.6199)(357.14902, 10804.455)(340.30173, 1193.67)(397.97916, 7561.5337)(374.42932, 92368.36)(375.3291, 12033.133)(376.07468, 976.57404)(379.2701, 1656.5143)(358.43765, 2593.463)(360.1087, 817.81)
CPD-9610	18566260	1584245	18796468	22767202	19291234	19144416	10689575	20573212	6350451	14288128	21379552	24293396	8913497	19559392	17040896	1196863	2085790	2139175	19913040	7816394	18586048	7284376	22952100	23765672	6494391	7882879	1991036	1927018	15238929	17300100	7430114	5799592	3237850	3508825	8387077	1	CPD-9610	CPD-9610 [ C50 H81 O7 P2, tgt=90.95, overall=90.95 ]			(855.99097, 20301.42)(857.7988, 26494.6)(858.3269, 10874.739)(858.54785, 1022.14)(837.9189, 2793.4304)(840.5411, 1454.02)(842.5582, 18444.72)(843.5591, 10178.56)(856.5634, 33346.11)(857.5706, 19208.518)(858.5708, 5183.3745)(859.5745, 865.5572)(839.8, 8580.977)(840.90643, 7205.6147)(842.4631, 4191.2085)(842.935, 1635.6617)(843.5431, 123.2)(898.6903, 7218.071)(899.6361, 5445.809)(900.5842, 2750.378…
GLC-D-LACTONE	4129048	444756	655332	481976	1	189710	496724	217074	739367	611890	744219	1162517	600041	598458	136717	255755	253962	567308	675570	911389	3739858	739363	849918	546622	538351	196093	789750	246579	827246	501488	621522	522660	1266238	1	1	359043	GLC-D-LACTONE	GLC-D-LACTONE [ C6 H10 O6, tgt=66.91, overall=66.91 ]			(182.0526, 2829.14)(161.0379, 1576.321)(163.0403, 17559.9)(181.22108, 7602.541)(164.78088, 39236.137)(166.05908, 3637.8599)(217.01456, 1310.7472)(199.54443, 1248.9374)(202.00313, 327.13)(205.0038, 1163.68)(201.18283, 10914.073)(183.78546, 6610.267)(185.98538, 8088.3867)(186.83699, 2135.695)(187.8392, 3541.4731)(188.04214, 2760.88)
CPD-17621	1	1	1	1	1	1	1	154892	1	1	1	1	1	1	1	1	1	1	1	1	468717	453322	1	502551	1	1	1	1	1	1	491194	483130	516395	481961	433505	433102	CPD-17621	CPD-17621 [ C37 H62 N7 O18 P3 S, tgt= ]			(1056.2448, 18625.445)(1057.242, 7547.81)(1058.2408, 1095.3566)
CPD-17627	1	1	1	1	1	1	256139	297111	374908	326027	113478	113323	1	1	1	1	1	1	463520	458837	937293	903447	949307	943726	1	1	1	1	1	1	1042919	1006680	1215618	1143684	1018082	1017773	CPD-17627	CPD-17627 [ C37 H62 N7 O19 P3 S, tgt= ]			(1055.2393, 28311.0)(1056.2422, 14937.297)(1057.2397, 6557.9463)(1058.2408, 1052.19)
CPD-16884	3144555	3229011	1	2624210	3553523	3414045	3776221	3787259	3831756	3807485	3468263	3514708	3034333	1	3469523	3485257	4188904	4161123	3309057	3371505	3937057	3737886	3776246	3929968	2399474	1	2933503	2248670	2959526	1902533	1821668	1799655	1681195	1732632	1982290	1998122	CPD-16884	CPD-16884 [ C8 H22 N4, tgt=87.93, overall=87.93 ]			(213.14825, 175815.55)(214.15143, 20657.428)(215.14638, 4511.1284)
CPD-12417	77348	1	72969	1	89480	67331	112375	101762	81392	76768	106026	118336	106891	96886	1	1	72254	74047	111408	107378	1	1	1	1	1	1	205464	205756	85848	80760	1	117856	1	1	101720	1	CPD-12417	CPD-12417 [ C21 H28 N O14 S2, tgt=4.69, overall=4.69 ]			(564.99805, 6120.283)(566.43286, 938.88214)(567.0994, 625.1386)(565.10547, 4604.315)(566.1052, 689.51)(567.1054, 566.34)(625.07263, 7419.325)(627.06055, 957.105)(607.0929, 10305.426)(608.09595, 1649.7)(609.07904, 17120.25)(610.0816, 316.9)(587.07324, 2164.9302)
CPD0-2023	1	1	103316	1	1	2751636	101882	129126	398464	110626	1	1	1	2442803	2666955	1	162140	2380717	1	434082	2569520	1	129627	137710	1	3335150	419121	1	1	1890441	525246	125383	104398	962515	89556	674344	CPD0-2023	CPD0-2023 [ C6H11NO4S, tgt= ]			(194.23611, 965.162)(176.62791, 15095.146)(177.0253, 26418.95)(194.59648, 81775.016)(195.05508, 4215.2974)(196.04895, 1440.8833)(177.1491, 677.94556)(180.0381, 846.35)(232.81865, 5230.8276)(236.00153, 2067.38)(236.9977, 1085.91)(215.9956, 446.8)(218.27925, 149092.9)(219.65376, 65180.695)(220.60007, 15515.162)(221.02655, 12643.82)(199.02174, 1770.2737)(200.51988, 2203.1484)(201.01697, 4497.0234)
CPD-9629	1	1	1	1	2623730	4169799	2513975	3361870	3905562	1	1	1	245601	2848340	3496145	1	3134432	1	3089198	3272275	4093195	2855482	2979431	4409639	5651658	4288398	53379	1	3561915	99351	6318690	5990205	4336004	4346091	3948022	5272557	CPD-9629	CPD-9629 [ C17H14O6, tgt= ]			(319.01004, 383.87167)(296.067, 4763.676)(297.06744, 706.055)(298.0637, 665.0234)(317.48175, 972.9308)(318.9699, 480.21252)(320.0959, 247.52)(353.3468, 33727.484)(354.3625, 3215.0583)(355.3772, 530.19165)(335.7233, 5727.19)(336.04694, 331.25)(337.06134, 31754.21)(338.063, 7134.6685)(320.30936, 3217.454)(323.0645, 1173.495)
CPD-17607	1	1	536326	532374	205773	202890	308056	317365	750480	697961	430871	439370	399506	379697	358285	365194	186500	196323	400482	415965	452638	454712	415191	375575	314197	319143	223995	203700	242719	251167	1	518227	460064	449783	167687	167962	CPD-17607	CPD-17607 [ C17H16O2, tgt= ]			(253.14131, 18241.436)(254.43631, 2106.9343)(257.123, 305.55)(235.10178, 4092.1511)(278.29343, 417.55554)(259.09634, 46518.12)(260.0996, 6276.933)(261.10974, 40114.65)(262.1128, 4349.123)
CPD-17606	198054	217465	536326	532374	205773	202890	308056	317365	750480	697961	430871	439370	399506	379697	358285	365194	186500	196323	400482	415965	452638	454712	415191	375575	314197	319143	223995	203700	242719	251167	1	518227	460064	449783	167687	167962	CPD-17606	CPD-17606 [ C17 H16 O2, tgt=55.92, overall=55.92 ]			(253.25435, 18286.953)(254.61624, 2476.3936)(257.123, 305.55)(235.10178, 4092.1511)(239.1254, 22291.61)(240.12845, 696.83496)(291.08643, 1346.41)(278.29343, 417.55554)(277.10675, 56971.35)(278.1101, 9033.3)(279.11993, 3903.815)(259.09628, 44103.99)(260.1574, 6073.19)(261.10974, 40114.65)(262.1128, 4349.123)
CPD-9624	1	1	1	1	1	1	670133	652377	719391	691991	525297	531146	1	1	1	1	1	1	848889	812126	785058	771561	1	1	1	1	1	1	1	1	1071126	1035678	1	1	1	1	CPD-9624	CPD-9624 [ C15H10O6, tgt= ]			(287.05164, 28679.799)(288.0542, 3937.1418)(295.03104, 46977.23)(296.03168, 2367.3042)
CPD-9625	2310851	2205154	2015221	1711453	781015	1511223	2005039	390178	1752033	1655274	2231479	2312030	1876772	1580731	281059	1748620	256538	1552754	2805957	2865824	3662703	3652960	1	3423304	2109115	2061985	3591454	3532915	3408712	3459207	1	890381	1	1	1	1	CPD-9625	CPD-9625 [ C15 H10 O5, tgt=40.62, overall=40.62 ]			(273.19907, 1221.4271)(257.0607, 1146.52)(272.0692, 2414.92)(274.0761, 344.20502)(257.18225, 3308.9568)(258.067, 5528.913)(291.07736, 17931.277)(292.41455, 1099.2161)(295.64417, 548.32404)(275.95834, 47580.895)(276.9591, 4127.6943)(279.03516, 7928.383)
CPD-9626	185282	170278	204063	195515	157834	167835	149527	143761	157183	164246	157057	139686	152132	119229	167016	177273	152349	144052	144033	150145	185385	150428	151526	183042	174437	179429	150136	157554	153690	153255	185310	184309	195210	160968	211299	203495	CPD-9626	CPD-9626 [ C15 H9 O6, tgt=47.40, overall=47.40 ]			(285.03955, 4957.008)(269.87833, 3725.6519)(270.36765, 3683.252)(286.0421, 3855.8303)(272.05286, 548.04333)(327.50772, 697.2341)(306.02457, 996.4719)(310.9948, 412.21)(312.0393, 727.37006)(313.0381, 436.96002)
CPD-9620	179857	185127	192545	186920	1	152615	1885666	1939427	1934408	2012972	1265510	1281227	187545	178187	221565	210842	284494	273688	3203446	3187835	2777200	2768751	3312791	4714031	163796	215829	259657	258492	320450	324437	3180692	3115752	3078152	3017756	2753925	2737455	CPD-9620	CPD-9620 [ C15 H10 O7, tgt=30.88, overall=30.88 ]			(303.04947, 90963.94)(304.0532, 14139.07)(305.1603, 2931.1125)(287.6036, 2223.5044)(287.15228, 32222.387)(288.052, 4913.8696)
CPD-9621	183910	181635	156017	173113	495759	493324	829661	814567	889477	899016	784949	789693	208340	221044	164000	142870	166214	131496	556274	543719	383870	376668	456320	438876	143745	164205	127557	113966	132432	137087	484897	483049	572907	343335	533362	535127	CPD-9621	CPD-9621 [ C18 H14 O8, tgt=47.52, overall=47.52 ]			(358.61914, 1665.8263)(360.17984, 28981.896)(362.09302, 29032.13)(363.0948, 5227.48)(341.06818, 24556.957)(342.0711, 3954.7656)(343.06818, 793.326)(401.02606, 758.10254)(383.24902, 1814.2284)(363.04227, 2383.8474)
ADP-D-GLUCOSE	125479	133365	86532	97503	1	1	367606	368850	335952	322266	316086	314177	145695	140861	136379	131551	76440	94198	377405	338365	345299	347705	339595	339850	93170	88801	128996	120068	110309	96352	461193	429429	379974	386163	422249	399640	ADP-D-GLUCOSE	ADP-D-GLUCOSE [ C16 H23 N5 O15 P2, tgt=29.83, overall=29.83 ]			(589.0557, 22529.969)(590.0588, 5464.388)(569.5705, 12929.888)(571.07556, 5711.7827)(573.08185, 145765.7)(570.0577, 13375.44)(571.0801, 6577.473)(614.0762, 2099.6663)(616.0631, 736.404)
CODEINONE	766069	757474	850811	831510	701439	717201	721003	749793	862103	890177	604254	593170	456179	460031	747729	750866	644475	668656	938667	927858	910574	895997	1054054	1044482	1	1	317103	320306	634551	625127	794756	765966	1	1141113	1	1	CODEINONE	CODEINONE [ C18 H20 N O3, tgt=72.47, overall=72.47 ]			(280.12808, 340.93002)(281.1474, 1470.9773)(338.94012, 1982.0112)(339.43478, 1404.6732)(323.52682, 3011.773)(324.10526, 7192.2705)(325.1083, 120.31)(321.13293, 12084.034)(322.13837, 3065.91)(303.13196, 793.445)
CPD-17610	545207	538569	601519	614565	442987	442865	294502	263800	274699	274002	369016	271573	347685	347042	188489	187477	146527	1	884266	872028	648584	640208	585335	580091	250925	242349	137773	139733	227162	225866	510150	490171	234363	234299	432373	436321	CPD-17610	CPD-17610 [ C18 H16 O4, tgt=57.62, overall=57.62 ]			(298.10437, 2628.7915)(299.1073, 863.9766)(279.0982, 12963.975)(280.1016, 1609.4775)(301.5267, 6517.0)(302.13367, 12747.534)(279.09888, 31930.223)(280.10214, 4510.163)(335.06848, 4713.836)(321.06857, 1895.304)(319.894, 493.01)(305.66293, 14025.477)(304.69257, 2293.9878)(305.09723, 3602.9102)
CPD-17611	1135660	1107215	1315690	1302831	782964	815110	272561	282815	380730	1	1	279959	851248	844545	1183365	1029387	718223	710846	1	110337	89307	479959	381025	381111	1102438	1109536	612156	608201	792384	785798	462717	454751	312730	289494	398795	386112	CPD-17611	CPD-17611 [ C22 H22 O10, tgt=89.96, overall=89.96 ]			(450.9565, 1275.4784)(429.1142, 32898.883)(430.11786, 6000.6387)(431.74356, 1067.2944)(449.1365, 3360.41)(450.1381, 829.53)(429.2602, 21580.973)(430.1197, 3817.1123)(431.1217, 778.80835)(487.08313, 907.7925)(471.1234, 370.53)(451.1126, 1635.7649)
CPD-19785	3362041	3284680	3287916	3311976	4506843	4448249	4156898	4095096	2586713	2632135	3909187	3933959	4619635	4663030	3631782	3634531	3405418	3425858	2933737	3041935	3217460	3228284	2214878	2205444	3037642	3040721	3769153	3715850	2611531	2613541	3357239	3330360	1	1	2719787	1	CPD-19785	CPD-19785 [ C16 H21 O4, tgt=89.82, overall=89.82 ]			(261.14243, 707.4571)(262.47827, 3765.4934)(317.11877, 4115.789)(298.09662, 135304.98)(299.09915, 18069.125)(300.09476, 5676.0254)(304.13965, 3187.1758)(305.1558, 42826.85)
CPD-17614	14094905	14270264	8740815	8800606	9357805	9430817	18633568	18646940	17344528	17102192	14423115	14279202	8214652	8300059	16749833	16638213	19484240	19177328	12607549	12641395	18112324	18163848	20880624	21098576	6847738	1	1	5933010	1	6970127	12143923	11763936	1	1	12383756	12377753	CPD-17614	CPD-17614 [ C18 H29 O3, tgt=99.07, overall=99.07 ]			(293.2107, 176251.12)(294.2138, 33511.242)(295.21707, 3584.3813)(275.20026, 144944.58)(276.20337, 26328.832)(277.21063, 2495.4556)(332.81403, 1271.6198)(333.16217, 228.592)(316.19577, 95802.31)(317.1986, 13140.129)(302.19794, 685.86)
CPD-19784	1	1784227	1244451	1747215	2361370	2386392	2178896	1807976	1750176	1700549	2143084	2120030	2086315	2199937	1580981	1529713	1665469	1259528	1754754	1767574	1523957	1474652	1357429	1350288	1615766	1668001	2043922	1947978	1908853	1921178	2003166	1964962	1607389	1604995	1828232	1807699	CPD-19784	CPD-19784 [ C11H14O4, tgt= ]			(192.07677, 2111.117)(231.4138, 976.8543)(237.86255, 10677.161)(238.09235, 12382.91)(193.08601, 25403.826)(194.0886, 2508.042)(195.08162, 1213.1666)(249.05461, 696.25244)(211.09659, 10137.95)(217.079, 773.83997)
CPD-17616	1041952	1	1	1	728692	735541	865396	862627	835643	842716	879042	891561	884023	904962	1	1	986442	1014367	1	1	936928	905685	856328	863200	1011379	1011046	817562	816812	938119	1	969074	859260	962663	938919	991436	947733	CPD-17616	CPD-17616 [ C16 H12 O5, tgt=46.07, overall=46.07 ]			(288.0713, 6018.577)(290.0867, 450.38373)(305.01758, 27782.861)(306.02097, 332.6614)(309.0642, 10747.508)(289.0414, 5649.1094)
CPD-19789	1	1	1	1	1	4868540	862941	880469	1	1	1	1	964229	977284	1	1	1	634136	1	1	973651	977841	1	1	1	1	762537	729615	814495	835436	1	1349883	1368163	1358899	1	1	CPD-19789	CPD-19789 [ C21H29O4, tgt= ]			(345.20193, 5981.626)(346.2069, 1417.7625)(347.2176, 18542.299)(348.22107, 2809.8374)(366.14963, 6367.172)(367.15527, 1476.8785)(369.20145, 1316.5375)(350.1765, 25609.705)(351.1772, 11271.12)
CPD-16891	8691822	1	5037859	3472187	6682578	6076237	1321636	4333796	1	2658383	1	1	3235908	3110678	2396413	1	1179036	1	1	1	1	2446038	2214648	2958604	6127782	6086652	3729371	3583044	2647432	6001868	10670772	2960038	7282307	6904546	6422440	6428287	CPD-16891	CPD-16891 [ C6 H14 N O4, tgt=58.96, overall=58.96 ]			(165.84982, 420628.25)(146.27469, 12837.01)(166.10118, 292966.62)(149.39537, 982.25)(151.09532, 550.86786)(203.05312, 133051.44)(204.05592, 10380.051)(205.05724, 656.4731)(185.60304, 22876.295)(187.4758, 849.16144)(187.71214, 2069.4927)(188.0832, 140.92)(173.36009, 3734.0732)(174.07933, 634.4394)
CPDQT-425	331781	349957	343094	302211	372906	424158	253369	381213	374518	375130	76265	80229	103632	98254	283474	301269	235630	238025	116125	119844	226404	219491	173990	173140	321676	401179	448614	1	340285	312255	250957	455197	491695	466009	441580	438485	CPDQT-425	CPDQT-425 [ C19 H23 N4 O6 S, tgt=37.98, overall=37.98 ]			(435.49823, 5631.4785)(437.14276, 515.5337)(439.64188, 2481.2976)(441.1324, 209.755)(419.6844, 4664.638)(440.00168, 3243.7852)(438.14764, 161.215)(439.148, 3209.4902)(441.13705, 1150.2325)(419.28818, 3775.591)(419.1206, 844.95197)(479.10098, 1281.1486)(460.75684, 1441.0765)(459.86115, 1913.1309)(463.13715, 67939.96)(464.1402, 14560.605)
CPDQT-427	515125	501425	392908	364981	354977	456034	430383	445451	268218	257406	408712	423016	405355	420209	282191	256116	478977	518268	454584	194756	530569	530172	515791	554826	502150	237171	332567	339612	218395	312878	613421	536062	255818	528919	507621	671119	CPDQT-427	CPDQT-427 [ C12 H14 N2 O2 S, tgt=68.03, overall=68.03 ]			(252.41895, 2414.3435)(232.96835, 5890.3193)(234.56978, 1286.245)(254.27052, 7642.5845)(256.08313, 22679.238)(233.22453, 5972.1177)(234.06958, 654.958)(290.5214, 5773.1763)(275.30057, 21582.885)(276.39575, 12165.7295)(277.02878, 22809.273)(276.16644, 1832.093)(257.52182, 4998.9326)(258.05215, 5074.16)
CPDQT-422	591347	532266	672947	687743	242718	271551	541505	830550	862496	512658	679993	698999	570846	514714	758679	834588	738219	753927	624409	976545	1420753	1406233	1282156	1314813	838992	859408	556526	963007	1740219	1730367	1558330	1546086	1627036	1645082	1298354	1289777	CPDQT-422	CPDQT-422 [ C12 H20 N O9 S2, tgt=47.15, overall=47.15 ]			(370.25137, 1164.8519)(373.0517, 125.905)(393.066, 1244.8992)(370.0515, 1482.34)(428.0156, 294.575)(409.08286, 11018.486)(410.02292, 523.8682)(410.155, 12103.581)(410.26984, 1156.2872)(411.03827, 171.467)(392.80365, 3011.7449)
CPDQT-424	7937206	7729145	7122393	7129243	8101648	8162452	7159506	7129724	7713924	7555242	6907801	6969429	8098006	8050695	7896462	8070394	8516651	8235024	6826069	7139146	7524444	7485185	7451341	7608046	6826745	6669144	6786460	6860652	6695548	6745538	7624605	7666610	7908617	7900736	6888752	6802025	CPDQT-424	CPDQT-424 [ C17 H14 N2, tgt=77.01, overall=77.01 ]			(248.27173, 2297.8647)(250.1281, 1236.3118)(247.15788, 16898.273)(248.2777, 1594.6174)(286.10855, 2020.3923)(288.80432, 4176.8433)(290.37082, 16790.1)(290.65475, 20306.22)(291.08505, 26854.078)(269.10757, 328874.25)(270.1059, 60386.703)(271.10696, 5587.591)(272.1126, 220.27)
CPDQT-429	94197	92012	124217	114870	92038	125970	142464	141574	130667	138346	109565	76728	109276	100151	94139	115339	146000	116745	133729	127357	99090	167265	133347	137738	144475	174875	121281	89988	134321	119067	106707	146629	208154	163313	225642	225459	CPDQT-429	CPDQT-429 [ C10 H8 N2 S, tgt=47.83, overall=47.83 ]			(188.1521, 5017.3936)(189.88431, 1139.802)(189.72755, 1644.0801)(229.22556, 12478.399)(230.3583, 5182.853)(231.0026, 3729.2551)(233.00607, 3412.2217)(211.3248, 1699.4227)(212.0313, 400.97998)
PENTOSE-RING	7627751	7514531	7000624	6988540	5674188	5713586	817716	808817	857126	8119544	7230224	7224158	814989	844423	7103814	7186691	6500204	6591597	7574371	7642362	8534955	8379022	536264	8222545	6240402	533683	4700879	4410165	4981710	5272659	8670751	8366627	1689374	1665805	7699235	7570917	PENTOSE-RING	PENTOSE-RING [ C5 H10 O5, tgt=51.41, overall=51.41 ]			(150.41687, 132720.16)(151.38196, 21853.88)(153.05754, 5685.8438)(134.04567, 1172.6389)(151.06065, 634.52325)(135.25719, 5333.452)(189.97926, 1640.0613)(176.01147, 1590.2256)(173.04128, 1702.6909)(159.04045, 254.40001)
CPD-12236	1197270	1169449	1548799	1512789	777920	784433	765080	765407	838148	1	741047	776512	790644	798538	1069876	1057431	924101	887194	868046	856429	1089956	1088174	987297	993939	1212931	1190902	621733	619163	833944	852295	722277	713484	856029	852595	880112	883212	CPD-12236	CPD-12236 [ C15 H23 N4 O3, tgt=73.99, overall=73.99 ]			(289.16406, 37630.215)(290.16736, 5387.392)(313.1986, 728.68)(349.22195, 8251.735)(331.13083, 2421.9175)(330.15912, 3423.3936)(331.1494, 3864.07)
CPD-12237	1	510481	857556	485139	653629	641465	1845027	1850904	1838151	1786198	1398037	1416824	161320	160664	846150	835615	126613	128996	1767581	1806430	2181719	2240669	2192375	2198525	927756	902085	513215	325534	5631898	4290653	3179884	3084104	2189189	2193173	2046557	2039937	CPD-12237	CPD-12237 [ C14H21N4O3, tgt= ]			(294.4507, 10719.186)(295.1589, 3143.7)(276.8995, 7357.151)(279.15326, 1667.5378)(295.84506, 549.26886)(277.83255, 2583.097)(332.7792, 47364.137)(333.77155, 6823.387)(334.14273, 1779.1278)(315.45154, 829.45746)(318.8015, 1657.9917)(319.15085, 1786.5751)(300.08008, 7316.187)(301.15036, 1355.5387)(303.16116, 686.5367)
CPD-12232	466278	412135	1	313220	328983	931583	210532	206544	360984	367273	218633	733734	235044	842891	542388	553268	1345585	1341744	282335	736638	902480	853072	427257	410952	216108	289603	239128	584152	278033	295176	454790	393516	695638	243312	358133	346741	CPD-12232	CPD-12232 [ C28 H40 N8 O4, tgt=45.50, overall=45.50 ]			(553.20905, 14553.594)(554.31476, 11672.433)(555.3184, 2597.9475)(534.4808, 10842.058)(535.49695, 2564.3699)(537.2993, 6148.5396)(540.3121, 3619.6)(537.54224, 46661.33)(539.3152, 26426.16)(540.53296, 17305.973)(540.9462, 6536.1914)(541.3245, 2107.2297)(575.28424, 5644.4526)(576.28674, 2980.3452)(577.2829, 1284.52)(575.313, 3191.5088)(558.4637, 8174.629)(559.42224, 2764.3374)(560.2962, 922.97003)
CPD-0	457131	135348	471193	164229	292318	260580	516997	507090	452076	491321	584511	646690	443149	458843	563849	109611	569826	534542	576372	94178	1048084	1487782	512326	1005986	1	698894	503610	576119	544975	588653	128940	138429	812938	291432	131170	138553	CPD-0	CPD-0 [ C10 H8 O4, tgt=47.53, overall=47.53 ]			(193.61494, 1008.09424)(193.03552, 612.2625)(175.53574, 2061.6301)(176.23721, 682.36804)(177.03592, 1387.6775)(193.65547, 920.21796)(175.79129, 2804.425)(176.03821, 592.67)(232.51944, 17486.867)(234.00815, 268.875)(214.18393, 1732.8317)(217.51474, 17417.662)(219.04735, 973.31085)(198.76521, 1291.0962)(199.52658, 1863.2102)(201.03094, 355.58667)
CPD-7526	2047780	1966053	1720102	1716717	1064199	995658	2488606	2490352	1985752	1947304	1594106	1596276	2244031	2395415	2360555	2316965	2028350	165741	1438310	1401403	1941176	1915384	1903476	1879805	1764533	1791467	153022	1923201	1928454	1922696	1878306	1854023	1609722	1588552	93386	101867	CPD-7526	CPD-7526 [ C40 H60, tgt=29.58, overall=29.58 ]			(579.75903, 94501.2)(580.7619, 21965.342)(581.42395, 995.1599)(568.4589, 9954.82)
CPD-8960	621263	1251190	504377	486911	657848	647399	2972693	1	1	1	2372806	2410419	674106	686993	535977	526343	525807	530474	338537	349940	2215675	2197647	1	7493469	627056	652328	612126	590084	499763	518547	366978	361640	1	1	1	1	CPD-8960	CPD-8960 [ C22 H22 O8, tgt=54.36, overall=54.36 ]			(414.12332, 4689.7017)(399.6381, 220.99)(415.25046, 6143.306)(416.32996, 802.6444)(399.93954, 2904.0498)(401.1389, 673.1)(453.4043, 630.0969)(440.13315, 772.46387)(440.8031, 251.13335)(441.1262, 795.46)(423.12537, 2516.6543)(424.12787, 202.69)
2-CARBOXY-D-ARABINITOL-1-PHOSPHATASE	68915	69711	87935	73227	1	1	80101	79084	88976	78675	78255	98296	1	1	90214	90770	1	1	122751	119613	82146	143201	88982	138843	132528	103175	1	1	83943	87326	69853	72363	105823	70485	74573	84133	2-CARBOXY-D-ARABINITOL-1-PHOSPHATASE	2-CARBOXY-D-ARABINITOL-1-PHOSPHATASE [ C6 H10 O10 P, tgt=33.36, overall=33.36 ]			(273.005, 1864.5885)(274.004, 607.4734)(254.98958, 3374.6992)(255.98956, 782.1873)(275.18134, 14572.989)(276.81357, 492.688)(260.63412, 720.17993)(314.97302, 701.5916)(297.6251, 1047.4194)(298.84705, 1307.901)(299.3615, 1189.488)(298.6576, 1388.6189)(279.74194, 1047.3201)(281.9816, 602.765)
CPD0-967	339120	348710	314880	509181	376267	569764	760502	959120	575223	953006	847664	610742	583578	357272	651109	928780	965406	571727	889728	867111	1763729	1749268	1368633	259011	883421	889531	797476	993616	403701	489091	1	472624	781836	663155	522378	926011	CPD0-967	CPD0-967 [ C6 H12 O8 P2, tgt=38.66, overall=38.66 ]			(275.002, 1332.028)(277.0116, 485.04)(257.78754, 1523.2523)(259.9959, 3969.41)(275.57626, 15284.281)(276.2839, 1582.7098)(260.85736, 706.96045)(262.00607, 533.4083)(316.56122, 916.43604)(316.9591, 1766.67)(297.0525, 2105.5222)(298.3916, 1545.9344)(298.78806, 976.085)(298.96094, 1063.7)(299.14056, 2222.1077)(302.0022, 1105.3483)(280.9831, 1296.9412)(281.9805, 440.51364)
CPD-8962	1496971	782370	740987	1227200	605719	626314	1083933	1083745	1414466	1482314	841325	833785	878503	903282	1240750	1248927	1239196	1257911	2931416	1201644	2042541	1932468	1984316	1933209	1758137	1672005	948939	213048	2155504	2166792	1866020	1689962	1556211	1492232	1590447	1556260	CPD-8962	CPD-8962 [ C23 H24 O9, tgt=68.36, overall=68.36 ]			(445.3332, 32071.662)(446.83264, 9357.513)(447.40472, 6834.603)(448.4019, 1464.7705)(430.6367, 1913.4951)(429.1508, 642.11)(445.27988, 18088.879)(446.3109, 3323.0122)(449.1544, 6396.34)(450.1526, 687.06)(451.1527, 796.6)(431.03012, 1715.0331)(432.9278, 4666.173)(433.15735, 4918.51)(487.113, 3743.7163)(465.10135, 18190.535)(466.1077, 7753.7554)(467.1058, 1872.2621)(470.78333, 882.6932)(472.1451, 3…
CPD-8961	1	1	1	7512695	12103357	12212178	5281758	5250839	5924303	5969453	5170834	5217478	1	1	6110379	1	1	1	5362684	5145514	4833801	4833671	2365857	2349882	7854756	7978767	1	1	7414800	7423905	6809593	6629070	5112989	4943400	5859504	5936697	CPD-8961	CPD-8961 [ C23H24O8, tgt= ]			(411.14374, 317882.56)(412.1462, 87769.3)(471.12378, 2899.1987)(472.12665, 550.57)(449.0962, 10597.009)(450.09952, 2167.9106)(451.125, 339.01)(433.12418, 65111.62)(434.12787, 15876.505)(435.1416, 870.89)
TRANS-CINNAMOYL-BETA-D-GLUCOSE	7622396	7406338	2787868	2825703	3899485	5100674	5493334	5433778	6294490	319112	228071	217927	2230596	2224643	8196430	1754542	1862420	1843493	220318	201939	6406330	6389895	6533293	6609432	2475552	2465733	2318397	2342081	451309	453928	6608381	6689253	6009621	5906308	6517438	6415994	TRANS-CINNAMOYL-BETA-D-GLUCOSE	TRANS-CINNAMOYL-BETA-D-GLUCOSE [ C15 H18 O7, tgt=80.74, overall=80.74 ]			(314.55392, 3588.979)(311.10724, 3631.245)(313.12473, 6854.957)(293.10007, 241633.4)(294.1032, 32856.45)(295.10745, 3650.6667)(354.26624, 21564.434)(355.0778, 96234.1)(333.09363, 45300.742)(334.09924, 12976.899)(318.0857, 412.09)
CPDQT-436	8751787	8076934	6746952	6889192	8606155	8548224	7983188	7663588	5337433	5361472	7280076	7289804	6939390	7092541	7632533	7408382	8161903	7576229	7678540	7918098	5349094	5617862	5152108	5104814	6488696	6450883	8921494	8932621	6798531	6750471	1582050	7805639	5601271	5638861	7304696	7317034	CPDQT-436	CPDQT-436 [ C10 H13 N2 O, tgt=99.46, overall=99.46 ]			(160.0982, 659.67)(201.06111, 1097.2899)(203.10437, 401.36002)(160.40286, 4096.337)(217.06525, 994.21265)(221.0675, 347.88)(178.10703, 1552.6056)(182.08168, 260799.78)(183.08427, 29687.236)(184.08247, 4062.5361)
CPDQT-434	86718	96390	150069	134888	128133	119226	970403	938062	1076709	1042852	1076310	1089318	1365477	1336396	91356	76716	1376435	1381836	1631548	1669742	1681493	1526317	2168703	1691919	114253	117149	2082233	1883167	2252847	104079	2723844	2710554	2838576	3348163	2145491	1987509	CPDQT-434	CPDQT-434 [ C20 H24 N5 O6 S2, tgt=58.75, overall=58.75 ]			(498.31064, 15569.381)(499.9146, 11850.2705)(500.11835, 10936.529)(499.11676, 72317.29)(500.23633, 22432.191)(501.1226, 7171.228)(482.95975, 566.1178)(483.1058, 944.845)(537.0768, 6089.3677)(515.08307, 503.61667)(518.35895, 3605.5815)(518.1237, 1358.6333)(505.1081, 1645.71)
CPDQT-435	1241987	1225405	1009463	975904	1648748	1643885	1249357	1217072	1281234	1310304	943559	964949	986212	1010311	1008923	1011053	832770	832408	890633	834897	708825	711079	328637	328367	1122639	1097301	1178508	1166651	1159488	1185078	1121778	1070746	635633	601687	1059041	1043974	CPDQT-435	CPDQT-435 [ C21 H26 N5 O7 S2, tgt=55.97, overall=55.97 ]			(506.1116, 32896.0)(507.12228, 18154.752)(508.1266, 3715.7327)(509.1391, 528.539)(547.1245, 1097.7192)
CPDQT-432	2153137	2090172	2516346	2466880	3957741	3910892	888181	893635	2786998	1036522	4178462	4282836	988199	1003534	2451738	2417795	804052	803482	1403268	3413998	858631	95770	840893	2264229	4258378	95919	2066910	764518	2344828	67221	1827086	160965	1439693	1317382	1607732	866346	CPDQT-432	CPDQT-432 [ C11 H10 N2 O5 S2, tgt=24.56, overall=24.56 ]			(314.47537, 68544.66)(315.35468, 8827.118)(318.0029, 76.84)(319.01, 83.23)(320.0014, 68.09)(298.9881, 391.605)(301.9866, 65.36)(316.39148, 5824.174)(317.02173, 995.2884)(320.0067, 734.05)(298.00317, 1611.0419)(300.10242, 812.86334)(302.2477, 573.31256)(302.9903, 125.92)(355.96362, 222.1275)(336.94952, 646.46893)(338.96024, 60.786667)(341.9553, 56.01)(338.994, 470.655)(320.97952, 918.44104)(322.77…
CPD-6061	151242	160920	1	235495	1	1	1	304935	225279	1	1	172961	177695	161129	214029	180072	157897	189784	1	252129	417163	592471	941116	550015	211543	327330	150000	1	173428	173230	2713603	2625176	2937575	3002286	2898378	2873241	CPD-6061	CPD-6061 [ C9 H10 F N2 O8 P, tgt=47.13, overall=47.13 ]			(307.56296, 57908.707)(308.00342, 9676.214)(309.00372, 2831.2476)(307.96497, 729.68115)(350.65842, 6379.0493)(351.18307, 3916.9685)
CPDQT-433	1	1	1	1	401148	1	331505	338622	935249	782514	719603	646607	1	565031	416342	1	422244	1	1	1158384	1288357	1703572	174261	1250628	604456	1	1	644562	1	1	1502458	1294648	1	1249827	643743	1	CPDQT-433	CPDQT-433 [ C11 H10 N2 O S, tgt=47.38, overall=47.38 ]			(244.19838, 50517.273)(242.00647, 93741.875)(243.67305, 57337.527)(244.0076, 15821.051)(245.0023, 9183.244)(245.04045, 4840.955)(201.04335, 14869.062)(202.0386, 465.85)(218.05241, 28164.283)(219.05396, 578.4288)(261.507, 1006.61)(263.0204, 184786.39)(220.31595, 3644.0598)(221.0616, 11760.99)(228.0251, 722.59)
CPD-12217	1	997375	1381127	1	344811	378475	375714	369083	499526	487246	1	1	694927	668482	413831	517827	377416	382299	819525	812241	639818	635055	656790	670869	412746	443624	603905	588311	428751	378294	564361	551199	674207	1583975	575468	566674	CPD-12217	CPD-12217 [ C15H14O2, tgt= ]			(226.52238, 6419.689)(227.70547, 849.98206)(231.11389, 5960.797)(208.94704, 11832.531)(210.80925, 4307.181)(212.46057, 2341.0637)(227.84941, 15808.913)(228.1097, 3761.523)(229.12097, 346.58)(209.63849, 1851.6027)(213.11012, 3224.96)(266.72397, 5247.1885)(249.05336, 5645.766)(251.9619, 8847.807)(254.10748, 501.88773)(233.32939, 2499.7307)(233.08551, 939.8366)
CPD-12218	1	1	1	1	1	1	5083582	5054244	4677884	4717013	4674590	4799615	2103945	2177189	1	1	1872476	1883992	6857689	6860703	9027329	8840445	8980536	9032211	2329383	2281745	1	1	3336806	3334584	7299259	7022748	9621037	9474390	7034555	6995901	CPD-12218	CPD-12218 [ C9H9O3, tgt= ]			(165.0545, 762.505)(147.04416, 163622.39)(148.04892, 15240.573)(149.04655, 384.61667)
CPD-14474	115811016	108540768	93279328	90711200	122853496	120298144	107973168	104891344	86114200	85259680	80919960	81036456	87182416	88598088	101351184	96787808	102080736	97066168	93244416	93163272	73368896	75719336	70949920	69564944	87375496	86544384	94915616	95335456	73896944	73801536	96993464	90965616	78694968	78080432	87617968	88292360	CPD-14474	CPD-14474 [ C9 H11 N O2, tgt=97.61, overall=97.61 ]			(189.3141, 3287.917)(191.17775, 11956.105)(192.03725, 1419.3807)(188.06842, 17179.564)(148.07503, 7004.41)(210.05333, 1530.7969)(166.08751, 2280672.2)(167.08975, 292355.9)(168.09193, 24590.479)(169.0951, 1260.6881)(171.72957, 200.18001)(173.0683, 136.86)
CPD-12225	2835444	2798822	1579092	2259222	2840073	2868172	3411903	3418641	3505588	3544858	3111398	3187498	2210408	2202021	3088427	2165944	2790759	2782182	3071410	3018686	1875946	3547684	3735668	3672899	2085380	2072510	2015163	2001841	1778667	2539412	3445598	2310626	17113776	2337453	19556120	19867892	CPD-12225	CPD-12225 [ C11 H18 O, tgt=87.47, overall=87.47 ]			(189.23474, 3698.539)(149.13243, 135848.97)(150.13571, 14830.913)(205.09978, 550744.7)(206.10223, 76918.34)(207.10371, 7119.3066)(167.14314, 35879.492)(168.14656, 3534.2917)(172.02422, 3297.1023)
DIAMINONONANOATE	1288147	1265016	23227022	25234472	27621136	25252272	538011	1329388	17814062	20355700	524738	689611	1	677554	406137	207520	2074243	1946904	27921228	29452314	10614886	10180719	11426972	7948457	20330090	16859936	1	617206	16032099	13928418	16483217	16543319	447572352	441406720	439444256	434502880	DIAMINONONANOATE	DIAMINONONANOATE [ C9 H21 N2 O2, tgt=87.72, overall=87.72 ]			(189.1598, 288317.06)(190.16277, 28625.098)(191.16289, 1982.8412)(171.1489, 6399.3047)(190.16748, 2937459.5)(191.16713, 317979.0)(192.16937, 18360.309)(228.70831, 801.5017)(231.12013, 2062.4546)(212.87836, 5175.6636)(214.87068, 2208.246)(215.62329, 2120.8298)(216.1228, 1402.218)(212.86214, 2830.5178)(195.13686, 896.9275)
CPD-8978	1	1	1	1	736996	1	1	669858	1	1	1	1	723331	1	1	707213	749673	1	1	677280	1	1	1	1	654118	1	1	712126	1	1	1	726982	1	698877	1	1	CPD-8978	CPD-8978 [ C2 H5 O4 P, tgt= ]			(106.99181, 8906.184)(165.96085, 324.015)(166.9605, 137.38333)(149.95255, 320.28)(147.98636, 107.146255)(130.69196, 5583.457)
CPD-13346	3885063	3757930	5048788	4995438	2470588	2485799	1318807	1323758	653200	642732	652781	645230	3050833	3040097	3049926	2998158	3194812	3144110	804693	849852	769465	797414	676845	708963	137686	4572948	2509396	2504140	153967	3865016	695840	670954	592336	605359	1111961	1089806	CPD-13346	CPD-13346 [ C6 H12 O2, tgt=58.94, overall=58.94 ]			(118.08621, 41234.86)(119.08923, 1138.14)(100.07554, 1020.61005)(121.1009, 1848.0249)(102.091194, 1072.5187)(158.11563, 1050.6788)(160.05608, 367.6592)(139.03424, 8709.174)(140.12335, 4841.0317)(141.03952, 4379.1895)(141.53502, 2123.3765)(121.06515, 82500.92)(122.069, 33720.16)
6AS11AS-36A9-TRIHYDROXYPTEROCARPAN	859399	815601	302768	350568	1	1	1660092	1660062	1653588	1690084	856176	856211	1	1	786149	817310	808090	800817	1	1	1	1	1	1	1	1	1388307	1388004	342689	1	1	3151159	1	1	1	1	6AS11AS-36A9-TRIHYDROXYPTEROCARPAN	6AS11AS-36A9-TRIHYDROXYPTEROCARPAN [ C15 H12 O5, tgt=47.25, overall=47.25 ]			(257.06503, 1902.7294)(299.0679, 6694.1)(256.69617, 1206.8582)(258.08133, 174.69331)(275.07706, 1513.0881)(279.9486, 1147.2045)(279.0492, 2014.68)
CPD-14478	2047019	600698	1630853	295434	1349644	1064903	867471	1079224	1806171	1185568	2851361	2757384	842545	1399778	835969	1483698	274262	741592	932493	352616	907443	3541694	1509236	3588224	363603	2869824	2136417	2057759	277939	283368	352441	298670	262808	226115	333475	1268945	CPD-14478	CPD-14478 [ C28 H40 O9, tgt=59.92, overall=59.92 ]			(520.26495, 5352.986)(521.27185, 5419.904)(503.45856, 6415.169)(504.85452, 18614.455)(505.9746, 5620.489)(521.2768, 9760.97)(522.2782, 6004.76)(523.2845, 982.97)(505.27396, 2554.3025)(507.2768, 1816.4271)(508.2812, 1759.18)(508.2769, 341.38)(509.2906, 1988.07)(560.2276, 348.89334)(544.71814, 2854.9224)(545.23004, 1578.0481)(544.26074, 2111.4302)(527.26404, 2521.0015)(529.0431, 6742.382)(530.0407,…
CPD-14479	244363	299459	938982	927745	1975640	2000039	730139	351763	956342	944975	348486	356591	295023	1030298	1	811737	602836	249189	307906	283042	555237	306152	374057	293136	222629	165672	237344	315511	196984	204319	791430	722838	416177	410293	710699	687465	CPD-14479	CPD-14479 [ C28 H40 O10, tgt=61.22, overall=61.22 ]			(541.2092, 794.8431)(518.2489, 199.02)(540.7856, 532.105)(520.20953, 14273.676)(521.2697, 5445.0693)(576.29425, 2602.85)(578.2261, 701.495)(557.38916, 24338.422)(558.2147, 7705.6655)(559.2183, 1197.3083)(561.60205, 833.31665)(542.0875, 2911.7239)(542.73553, 1261.7684)
CPD-13347	223450	288580	253165	142935	133721	149439	414667	426767	254903	257848	229531	243433	363228	369208	346458	330173	261456	264450	201975	193158	270593	286073	282027	293216	289265	270727	343846	330010	306174	322152	311348	203907	188307	176455	230593	225907	CPD-13347	CPD-13347 [ C18 H16 N4 O6 S4, tgt=47.39, overall=47.39 ]			(513.0, 11262.854)(514.3916, 1148.5927)(515.0885, 3197.7847)(498.5928, 4341.482)(499.90768, 4737.0557)(499.97876, 6135.1553)(495.48547, 9297.75)(499.9797, 6130.34)(557.9458, 1374.4329)
HIS	51551	563695	1182735	694217	1692850	204751	88937	179993	1130158	303550	443918	961363	120039	140926	315655	242677	315462	676882	287686	251643	189981	376506	349223	1	654016	221322	1054688	456764	179272	296862	875549	1366266	315008	297050	184090	632858	HIS	HIS [ C6 H9 N3 O2, tgt=47.62, overall=47.62 ]			(156.67328, 56059.5)(158.07362, 15639.023)(137.79295, 15690.203)(140.81808, 6316.185)(156.34988, 12146.811)(157.41228, 1123.5437)(140.10593, 6126.001)(143.08109, 2769.314)(197.94128, 5738.3774)(199.77638, 13772.9795)(199.70656, 4519.2397)(200.0454, 32850.52)(177.13998, 22002.207)(178.02275, 345.64)(180.34978, 12115.201)(181.2332, 1091.9049)(163.91881, 15925.19)(164.69281, 26712.055)
CPD-12208	145114	588591	665614	1	746630	886722	786419	746274	605223	751458	518272	485271	650400	1	554465	641980	575703	444542	589425	536069	520383	413864	408117	504509	573364	518042	616678	612951	384829	397693	405776	516045	610926	492086	519598	584855	CPD-12208	CPD-12208 [ C11 H9 O4, tgt=50.49, overall=50.49 ]			(207.0515, 896.7959)(210.06479, 294.135)(188.04147, 2999.3923)(189.04349, 889.1406)(192.05576, 6384.4854)(210.0616, 144.12)(190.82895, 7619.0234)(192.62587, 1747.042)(193.055, 328.73)(244.09691, 10583.246)(245.00504, 9555.044)(246.01276, 745.88)(228.88287, 8690.635)(229.9447, 2727.9624)(230.84996, 3013.9153)(231.0034, 3570.22)(231.04839, 2680.4934)(211.39648, 1320.3848)(214.25624, 3864.691)(214.5…
CPD-12207	1159187	1080549	1261917	152480	914879	909723	300674	277806	207866	219593	285939	286482	703626	708379	830699	832756	948902	953291	376538	370506	911705	903665	967430	1530246	1658809	164929	200453	1007832	1505975	1474709	1	1745700	1165999	1144251	718246	727798	CPD-12207	CPD-12207 [ C19 H16 O3, tgt=43.64, overall=43.64 ]			(295.24258, 13603.554)(296.11996, 3386.623)(277.41077, 1124.7625)(277.1038, 9277.73)(295.45053, 472.06998)(275.8736, 22556.729)(276.11307, 2537.5623)(277.11288, 1155.71)(331.2788, 5368.095)(332.0846, 1166.4432)(314.3624, 2360.8828)(317.29285, 2337.1301)(318.07693, 4246.49)(315.69904, 3473.3833)(316.0903, 284.305)(299.66888, 7291.018)(300.1051, 2031.4427)
FORMYL-COA	501114	496862	400630	404390	135910	142585	795967	816653	482110	475897	309544	307919	525692	489670	535632	558636	443972	447756	290216	296745	453462	490025	514190	503481	316102	317176	296023	284903	332635	346641	333466	497377	541160	498355	856758	981938	FORMYL-COA	FORMYL-COA [ C22 H32 N7 O17 P3 S, tgt=28.42, overall=28.42 ]			(792.09064, 18279.195)(793.0609, 2580.7727)(792.06476, 17958.66)(793.0674, 2394.5142)(815.3757, 14829.696)(817.05066, 6286.3994)(819.0255, 6733.261)(814.3019, 10281.683)(817.05566, 5732.27)
CPD-12205	824497	783804	1096473	1101972	3155079	3041179	1047666	781942	3823474	1134109	3558603	514132	2323637	913408	702224	2763523	2220332	1277766	1228636	4803765	1102975	1083527	811543	812994	1009092	981075	443109	463484	1549864	633399	1324808	1255573	1016829	992045	1187671	949149	CPD-12205	CPD-12205 [ C19 H18 O2, tgt=47.46, overall=47.46 ]			(280.13297, 2286.6218)(281.1471, 1186.79)(262.82782, 1475.3411)(265.142, 128.09)(279.1319, 1427.2699)(264.33987, 8958.186)(262.13266, 3862.817)(320.38608, 5323.1655)(322.6881, 2321.2534)(323.1102, 11486.51)(300.1759, 22641.52)(301.34473, 8359.39)(303.5421, 5498.465)(302.7081, 2043.5416)(304.12457, 1132.1449)(283.11557, 29878.416)(284.11865, 3119.3154)
10-DEACETYL-2-DEBENZOYLBACCATIN-III	3187686	3256222	3747844	354632	778432	779382	2453757	2437495	895623	664300	443502	412001	470286	2052935	2629797	2674072	2714906	2622095	1038158	1016350	655624	5868095	492905	1	418227	426781	857924	873342	2314728	2316341	2539278	2444418	2565765	782297	2020571	829730	10-DEACETYL-2-DEBENZOYLBACCATIN-III	10-DEACETYL-2-DEBENZOYLBACCATIN-III [ C22 H32 O9, tgt=47.47, overall=47.47 ]			(440.88583, 3985.5671)(441.62057, 1451.5669)(443.2224, 865.3433)(422.1911, 520.12994)(441.4926, 11228.861)(442.21286, 4207.0522)(443.2243, 1416.3826)(425.3479, 10353.858)(424.19623, 5948.035)(481.1822, 2964.085)(463.97842, 22348.055)(464.95728, 8382.062)(466.3052, 1880.1213)(468.06332, 1341.4686)(468.21045, 127.715)(447.18286, 4602.483)(448.18713, 1277.575)
CPD-11945	668370	564728	610893	221921	733096	702383	701364	1	256638	271487	496222	493533	154087	1046399	1	492179	141019	1114905	586818	563878	707155	739670	685882	1	203650	214410	1346835	1293122	1185164	508052	709756	702827	926928	1	625318	1	CPD-11945	CPD-11945 [ C15 H11 O5, tgt=49.35, overall=49.35 ]			(272.20972, 3154.076)(273.0597, 986.09)(275.0628, 313.6)(257.06607, 1877.2682)(272.07404, 8981.739)(273.07593, 1169.586)(257.14157, 4231.523)(258.07132, 8555.491)(259.07562, 250.22499)(292.84042, 10468.976)(294.01807, 2435.7742)(295.0183, 267.72668)(296.71616, 738.4033)(276.75925, 9060.25)(278.0394, 9412.61)
CPD-12209	170016	180118	187798	183962	7733363	256828	7831970	7806256	1739272	8158108	1	1	8142228	1	8022328	120103	172664	367717	7778172	267052	8856459	8815931	8786252	8941783	7472194	112815	442076	6964929	6895400	839927	173684	2297338	243064	2241187	2113788	1947409	CPD-12209	CPD-12209 [ C20 H14 O2, tgt=51.76, overall=51.76 ]			(288.16635, 6159.3145)(288.10995, 3689.605)(270.5951, 465.76248)(288.76556, 26162.498)(289.76456, 4651.607)(271.19873, 43691.066)(272.20023, 4474.5073)(272.1081, 2061.8208)(328.9251, 1694.932)(331.07632, 1621.3801)(312.06833, 888.8375)(310.5187, 2109.3062)(291.0799, 20787.676)(292.08746, 1869.2485)(293.0818, 1557.4911)
l-delta1-pyrroline_5-carboxylate	97905	104912	117496	112619	94615	1	147118	133797	168311	164410	168395	148844	1	73813	135484	84695	86401	1	151571	164162	190362	197050	177956	170071	140343	143427	1	112815	127831	115380	159033	101099	180936	181417	149230	163793	l-delta1-pyrroline_5-carboxylate	l-delta1-pyrroline_5-carboxylate [ C5 H7 N O2, tgt=49.79, overall=49.79 ]			(113.044235, 1522.998)(116.94788, 5481.6484)(100.0542, 105554.266)(152.7235, 19075.457)(154.31494, 42358.277)(155.47841, 3021.341)(136.9994, 1031.41)(135.34346, 5205.1377)(136.0262, 263.83)(117.33217, 2594.9158)(123.04039, 15161.492)
CPD-13357	1223389	914860	1223307	1207419	889224	282380	1349867	1209172	1492110	1562325	1522523	1517008	946194	1220624	1234323	1005798	1295897	1098757	1617040	1609284	1892094	2001937	1782407	1719146	234046	1711892	1204875	1291681	1587519	1259475	405041	374456	289356	1767547	234759	1576461	CPD-13357	CPD-13357 [ C5 H9 O4, tgt=77.51, overall=77.51 ]			(115.09615, 7000.7583)(116.03433, 426.775)(134.29399, 49259.836)(137.06516, 27321.043)(119.55735, 366.91)(175.35274, 17525.195)(176.24767, 17816.041)(177.0235, 38728.324)(154.22504, 58380.207)(155.00616, 1182.7528)(155.9994, 898.26996)(157.0472, 1046.59)(138.97795, 6466.8496)(140.85666, 4111.7393)(141.03961, 5147.273)
CPD-14485	1052152	1030975	963071	970684	707748	703098	1033611	1048909	982973	952136	858583	847815	1196580	1180564	1139185	1144282	1074644	1086046	758802	786799	905892	900992	886226	840830	988833	997935	1033712	1057248	990429	982595	864646	828134	2288408	751709	2908188	683710	CPD-14485	CPD-14485 [ C30 H46 O3, tgt=90.80, overall=90.80 ]			(455.3474, 15377.633)(456.3501, 3792.5642)(439.34335, 12462.335)(440.34686, 1924.7251)(441.35364, 39452.465)(442.3567, 9726.168)(443.35934, 1372.2723)(495.48312, 3920.5403)(498.31876, 542.9311)(476.70053, 3381.1213)(480.30786, 1776.035)(477.66916, 1420.8085)(480.33984, 914.75)(482.3376, 3431.9)(461.3262, 167527.98)(462.32895, 44283.215)(463.3295, 12224.695)(464.33075, 621.42004)
CPD-12215	929178	1325213	768825	678532	1820874	1832124	1579568	1375635	1217175	1194230	1602428	1439603	1699940	1	1371827	1121097	1114290	865690	1083639	1228070	1039297	1006484	1273846	1271746	1192620	1263276	1706459	1486620	1461850	1239568	1454746	1427919	1083102	529391	1318770	1293132	CPD-12215	CPD-12215 [ C11 H12 O3, tgt=71.50, overall=71.50 ]			(192.16856, 5264.376)(194.08829, 3334.835)(195.0811, 1359.73)(178.53323, 2653.9285)(179.0796, 2820.9133)(193.086, 30545.54)(194.08865, 3241.0198)(195.08286, 1042.54)(180.08807, 1321.9299)(231.42078, 3423.192)(232.0495, 86.78)(233.0424, 764.98)(218.61052, 429.93646)(218.57983, 556.8175)(199.66615, 2235.522)
CPD-13354	2513951	2276705	2957876	1811729	948516	3696281	1553419	1581489	3325138	3292612	1554167	1708642	1269201	1296016	3288727	3238935	5157584	5091056	4157801	4161976	3195398	3405654	2321800	2409120	1331076	1502191	1	716796	3307120	3403007	2348488	3505524	960899	791526	965774	954009	CPD-13354	CPD-13354 [ C14 H20 O7, tgt=83.58, overall=83.58 ]			(302.8948, 3605.2192)(303.59387, 2503.4763)(304.7251, 1984.824)(287.1246, 199.22)(302.46033, 6474.9136)(304.13513, 503.895)(283.11636, 26338.344)(284.11768, 3574.2905)(285.11603, 216.33998)(342.44818, 1118.0718)(344.09055, 225.93)(326.31012, 718.36224)(323.1091, 6279.5728)(324.1125, 2100.323)(306.60965, 7486.3403)(306.1019, 2922.775)
CPD-12212	5637431	913498	1004242	999531	1344260	1373636	5335947	6273185	8318881	8518769	8799780	335241	919128	936603	8535708	5656971	1203522	1196053	8414530	7934706	342967	342963	1	3244347	2009952	1017996	8287485	630688	6982409	8210966	387983	764182	623849	690766	1123316	1113663	CPD-12212	CPD-12212 [ C34 H37 N3 O6, tgt=49.98, overall=49.98 ]			(583.26996, 4545.615)(570.2578, 530.54)(588.293, 753.4275)(566.78015, 2069.3333)(569.2898, 7542.795)(571.2887, 174.97)(625.43207, 9280.704)(624.2312, 17300.91)(625.2329, 3381.69)(604.54376, 17535.467)(605.57513, 6237.7188)(606.21674, 1281.4532)(606.25757, 895.50995)(589.78894, 7270.0684)(590.24445, 3211.7903)(591.25507, 1364.6001)(592.2633, 661.36)
CPD-13353	863753	859274	866898	874299	519569	557556	1192757	1111617	1007284	1007050	1147023	1107564	473254	453197	845054	231553	218199	225393	1335909	1304748	1326124	1294787	1514816	1343956	843129	846515	734460	754073	684860	700496	386057	1811079	364139	1875348	1965502	1802007	CPD-13353	CPD-13353 [ C6 H13 N2 O3, tgt=61.45, overall=61.45 ]			(162.5072, 1508.1394)(166.10103, 117134.12)(143.10938, 4735.5664)(144.16444, 803.49756)(146.15056, 5602.7383)(148.09875, 4333.645)(203.05292, 130114.586)(204.05675, 9320.555)(205.0581, 1209.6871)(183.2432, 5773.9663)(185.19702, 14684.941)(187.05515, 793.2)(184.9476, 2402.402)(167.83998, 25032.102)(168.76134, 3387.424)
CPD-12213	1556643	1572381	1949295	1918565	993984	93288	792890	771926	160047	152187	146949	152113	1000654	1016811	103497	97566	111184	105279	148263	906347	233090	242627	252757	254413	1545733	1510534	144891	145605	158077	146978	780815	754928	274466	287490	207833	207993	CPD-12213	CPD-12213 [ C34 H37 N3 O9, tgt=45.97, overall=45.97 ]			(632.77277, 14938.83)(634.1296, 17963.639)(635.7803, 79090.31)(636.2519, 32317.594)(615.2537, 8657.327)(616.25665, 2433.5134)(615.70264, 17122.336)(616.4951, 4707.957)(652.22107, 6857.5747)(653.2169, 1632.065)(659.2445, 1327.8912)(637.2299, 16809.078)(638.2411, 5112.0977)(639.2501, 301.9)
CPD-14483	1	1	1	1	1	1	168700	1	199497	182304	1	147722	1	1	1	1	1	1	1	1	1	1	234346	1	1	1	1	1	1	1	1	177972	284917	268230	1	1	CPD-14483	CPD-14483 [ C30H45O4, tgt= ]			(469.3297, 12563.425)(470.33292, 3522.8071)(451.31934, 833.096)(511.71445, 25513.56)(513.318, 7674.13)
CPD-4702	1	1	1	1	1186284	1208574	1109287	1092709	1050707	1	1055510	1	1133637	1132100	1095741	1080938	1367229	1375235	1	1180864	1	1	1382873	1	956696	950645	653127	625138	804469	845676	1	1527425	1	1	1251943	1	CPD-4702	CPD-4702 [ C28H43O3, tgt= ]			(429.31635, 56855.414)(430.3194, 12387.939)(431.3211, 1290.3401)(413.3216, 274.96)(429.3193, 2608.93)(430.3225, 423.16)(411.3107, 1825.56)(412.3145, 302.44)(414.3221, 13741.68)(415.3252, 3386.84)(467.1259, 12869.642)(468.1315, 2286.6335)(449.26645, 16527.293)(450.56918, 4669.671)(451.28076, 3384.3633)(452.279, 483.00708)(453.95474, 73671.05)(452.47778, 876.6633)(453.31448, 562.44336)(435.30273, 6…
CPD-7545	2018660	1930003	1349484	1439324	1560625	1583262	1418012	1404080	1964270	1965314	1275640	1273408	1478150	1443861	2245872	2199044	2702115	2539573	1290586	1327313	1651232	1708793	1730246	1710487	1351362	1294463	1129420	1086227	1323057	1311290	1677587	1708604	2040130	2000760	1343818	1315856	CPD-7545	CPD-7545 [ C11 H15 N2 O3 S, tgt=63.23, overall=63.23 ]			(240.07025, 211.495)(242.068, 185.35)(277.03195, 72592.91)(278.06406, 6830.4106)(279.03506, 7946.361)(280.18182, 15565.533)(281.0702, 19532.947)(241.01288, 721.0174)(294.03757, 962.28796)(256.0835, 51883.46)(257.08575, 6290.781)(258.08783, 608.7608)(261.05774, 26867.332)(262.0901, 945.0579)(263.30832, 321.3431)(265.0607, 205.95)
CPD-10201	2769475	2826230	2234078	2188266	2876102	2829422	4693197	4670661	4301802	4332533	4318583	4427808	1980215	2034344	2467837	2578106	1772550	1763251	6319164	6327238	8323996	8162046	8282009	8345875	2221255	2176984	3355153	703496	1435593	1422062	6771194	6461005	8920623	8797309	6466236	2481943	CPD-10201	CPD-10201 [ C7 H10 O3, tgt=60.04, overall=60.04 ]			(144.9247, 11810.143)(126.139015, 3100.5955)(146.08066, 10717.182)(127.48509, 7367.9434)(128.07045, 14871.79)(182.21413, 2361.3389)(183.40135, 2482.3562)(184.03268, 4383.5537)(166.0861, 3346.9263)(168.45042, 6092.517)(169.0272, 3889.0935)(165.05345, 95105.2)(166.05951, 9907.293)(167.06123, 334.26)(147.044, 116562.375)(149.0465, 422.61816)
CPD-7547	250919	110482	147965	146920	1	1	112864	105256	1	1	1	1	133942	213511	1	1	1	272762	164903	154100	135406	197924	181757	1	128987	125638	603039	1	91404	89682	361097	329268	238584	1	88825	134176	CPD-7547	CPD-7547 [ C13 H15 N3 O3 S, tgt=23.49, overall=23.49 ]			(294.52496, 5987.758)(294.08234, 2015.86)(276.18372, 11707.286)(281.0729, 31285.559)(296.74112, 2608.6704)(281.38284, 6217.283)(282.0894, 9325.61)(336.384, 1870.9366)(319.04297, 843.9433)(318.40094, 4545.7266)(318.07776, 9328.543)
CPD-7546	1339683	1370800	694345	665938	536251	800819	518836	505114	1806941	1817943	407860	385978	617752	600988	474715	465359	477131	473447	528319	485993	2957585	2899020	492800	2984748	756893	769624	2510616	2437517	2380431	1841377	2416529	2362824	2766722	3069421	2344879	2315159	CPD-7546	CPD-7546 [ C8 H16 N2 O3 S2, tgt=46.88, overall=46.88 ]			(257.7044, 17289.457)(239.05156, 2865.9663)(256.9282, 3636.283)(257.9582, 12322.888)(258.0712, 19166.0)(238.50739, 3104.4646)(292.27386, 46919.3)(292.02252, 24399.973)(274.38443, 7996.0967)(275.64084, 1126.6925)(279.0057, 509.74)(279.0369, 13222.84)(259.0402, 67240.26)(260.04236, 8595.105)(262.0428, 3389.67)
CPD-8983	177596	80181	157113	181571	252242	201114	142983	144300	167766	191007	138217	134775	203648	184577	137834	1	152737	132036	144359	142255	1	201865	1	1	102255	97906	193793	159685	191363	85429	118912	131907	1	1	1	1	CPD-8983	CPD-8983 [ C6 H3 F N2 O4, tgt=46.33, overall=46.33 ]			(188.73384, 3215.1855)(190.09843, 1726.5634)(167.99747, 2637.4312)(169.003, 765.3433)(187.51791, 4339.451)(172.7143, 719.81995)(229.97484, 1648.9353)(212.56474, 2455.7327)(213.28548, 1629.3395)(214.00256, 1145.8762)
CPD-10206	365812	420206	2582586	2524148	289675	412702	3869182	4499400	4675556	4256155	22226868	23686576	2584096	1249159	464300	462532	495727	480088	6902666	15160038	21428668	21657068	8268385	24979950	2162468	4169120	464188	425288	20622568	20443272	5012121	4616468	5390196	22889084	19358524	5816401	CPD-10206	CPD-10206 [ C7 H8 O3, tgt=73.27, overall=73.27 ]			(143.0522, 106.59875)(123.84022, 75449.03)(124.70817, 8226.581)(143.98085, 10710.703)(126.55606, 1318.3782)(183.0182, 634.87)(166.25523, 2491.534)(167.01143, 2332.8574)(163.03923, 190169.47)(164.04256, 17463.02)(165.04695, 1016.39594)(145.02818, 1124.6947)
CPD-8991	8208128	7547465	7714858	8484730	6977328	6087373	6785450	5390385	6208740	7131020	6043457	5893887	891064	5629793	6709795	7218647	6837088	6236016	7279078	6973058	8178549	7292790	7630145	6504301	7230270	6729280	6369597	7193586	7284289	7087843	7206187	9017540	8397896	8052320	7805705	8326947	CPD-8991	CPD-8991 [ C12 H10 O2, tgt=68.70, overall=68.70 ]			(186.09589, 169370.72)(187.06503, 6027.5977)(169.63612, 80228.47)(170.70418, 16385.596)(173.07607, 807.1567)(187.07404, 139768.3)(188.08105, 23508.078)(170.99152, 16353.042)(173.32848, 715.0125)(225.53676, 4116.194)(226.04277, 744.5512)(208.23196, 1556.3042)(212.0297, 427.445)(212.62836, 4218.3237)(213.40785, 2456.9873)(214.0767, 409.5)(192.33684, 5808.1426)(193.2548, 1292.903)(194.0522, 414.66)
CPD-10205	1449988	1396611	1457734	1433488	614477	596598	570407	528805	2240113	645536	1650949	1737881	679742	514207	1408521	1296319	502280	1	1189042	1729734	1408520	1438176	1362068	1483074	1320838	1572673	756801	620606	1988010	1899451	920842	977942	730719	736681	608344	607019	CPD-10205	CPD-10205 [ C6 H6 O3, tgt=82.38, overall=82.38 ]			(113.03487, 52476.727)(127.03851, 58519.45)(128.04037, 2539.461)(109.02854, 8570.217)(146.98015, 10885.205)(151.21898, 34259.945)(150.02644, 9900.718)(136.02531, 627.0467)
PHE	115811016	108540768	93279328	90711200	122853496	120298144	107973168	104891344	86114200	85259680	80919960	81036456	87182416	88598088	101351184	96787808	102080736	97066168	93244416	93163272	73368896	75719336	70949920	69564944	87375496	86544384	94915616	95335456	73896944	73801536	96993464	90965616	78694968	78080432	87617968	88292360	PHE	PHE [ C9 H11 N O2, tgt=97.61, overall=97.61 ]			(189.3141, 3287.917)(191.17775, 11956.105)(192.03725, 1419.3807)(188.06842, 17179.564)(148.07503, 7004.41)(210.05333, 1530.7969)(166.08751, 2280672.2)(167.08975, 292355.9)(168.09193, 24590.479)(169.0951, 1260.6881)(171.72957, 200.18001)(173.0683, 136.86)
CPD-10204	341458	136388	639546	290601	1330059	1297022	107351	573828	230335	275238	256494	277806	475261	607726	423991	559658	978236	905718	365721	380282	709150	738295	376349	381874	494984	507608	357415	887509	390156	633395	449950	897833	331018	386348	739293	730584	CPD-10204	CPD-10204 [ C5 H6 O3, tgt=78.18, overall=78.18 ]			(115.038994, 5666.1855)(116.03462, 259.008)(156.11342, 16813.162)(157.66953, 11574.485)(158.00304, 15392.617)(137.02422, 5289.234)(138.0233, 130.73)(122.81969, 1031.1748)(123.18807, 1820.2999)(124.0219, 108.15)
DEHYDROQUINATE	1532455	1377398	1727815	1750672	701299	1297334	78112	1407442	1533086	80173	1619933	1676310	1852425	1841157	1568228	1464741	1835802	1683711	1866575	1894180	81807	2252997	2056119	2044976	1886071	1914064	1677780	1649760	1885376	1876597	2252523	2130273	1991622	2041643	1875331	1910158	DEHYDROQUINATE	DEHYDROQUINATE [ C7 H9 O6, tgt=60.95, overall=60.95 ]			(189.14883, 3704.9229)(190.04811, 273.9627)(171.36102, 23350.81)(172.14603, 660.8371)(173.02304, 181.06999)(191.09375, 1337.7684)(191.80296, 359.205)(173.04128, 1782.8672)(174.04523, 122.033325)(232.66216, 7644.528)(231.60715, 2161.562)(231.00386, 3653.907)(233.00891, 4024.7468)(214.00165, 1278.7098)(213.46814, 1149.8469)(215.79295, 500.2475)(198.62782, 2525.7878)(199.02939, 2240.363)
CPD-10209	947697	924204	921344	942329	1909390	1954493	1470227	1465395	1101626	1123519	1567319	1541124	1700247	1754181	792994	836612	905613	879011	1151351	1138283	734748	810493	1387827	1367006	814237	845571	1745170	1688662	1247390	1264634	1946971	1895994	1600049	1594086	1698204	1722156	CPD-10209	CPD-10209 [ C9 H14 O3, tgt=54.28, overall=54.28 ]			(171.13264, 4746.1226)(172.09662, 3047.8376)(154.94643, 218.08714)(171.10078, 42923.668)(172.10197, 4563.805)(210.06665, 174.51)(196.05043, 1299.5974)(193.086, 28669.805)(194.08835, 3368.4028)(195.08228, 1131.9366)(179.3215, 2917.656)(180.08759, 1013.5417)
CPD-10208	1	306525	1	1	1	1	276240	1	1	1	290011	1	1	1	1	1	1	1	1	1	1	1	214161	206657	1	1	1	1	1	260119	242796	274555	1	1	243521	274408	CPD-10208	CPD-10208 [ C9H12O3, tgt= ]			(170.28178, 9561.446)(171.08401, 478.61752)(153.07368, 543.35004)(172.09747, 592.1887)(154.086, 3482.3638)(155.0818, 199.04501)(211.0495, 276.37332)(190.65417, 1134.51)(193.03596, 1356.6367)(193.06912, 1393.2626)(194.07329, 257.49667)(175.7306, 2537.3298)(177.07057, 2934.33)
CPDQT-458	20095050	19465970	13700735	13827630	13854183	13686808	24018396	23869420	21397760	21382984	20606200	20445528	12212396	12157457	22770656	22898414	15089989	9657069	16410019	16582947	23729418	23639988	27808800	27838830	11090348	11119817	1	1	1	10413202	17657682	17083026	1	1	17582680	17715512	CPDQT-458	CPDQT-458 [ C18 H30 O4, tgt=99.07, overall=99.07 ]			(311.22067, 1425.4357)(313.2314, 189.8)(311.40378, 550.8973)(293.2107, 168259.0)(294.21384, 31979.963)(295.21698, 3667.349)(349.17633, 703.97003)(331.166, 11350.627)(332.16815, 1217.7428)(333.16202, 198.25334)(333.20227, 13810.864)(334.20633, 1748.4799)(335.19724, 986.1)(315.19327, 424785.44)(316.19577, 91269.414)(317.199, 13054.321)(318.2112, 442.76)
CPDQT-459	299387	284132	289219	310755	260164	233628	188647	186593	262181	258173	244482	238593	236430	1829669	280121	281347	281275	284875	246639	1116472	252381	253754	1664169	1664580	247909	255975	268578	261778	254778	245627	271913	239592	211870	227491	217653	217090	CPDQT-459	CPDQT-459 [ C53 H84 O2, tgt=33.27, overall=33.27 ]			(792.60443, 12359.272)(793.6051, 5761.045)(794.605, 574.46106)(773.5912, 32678.186)(774.5937, 10965.636)(775.59625, 1950.1423)
2-AMINOACRYLATE	1	1	130583	1	1	276829	520504	374125	224773	518315	92326	1	252533	160042	1	308493	405886	161499	125156	1	215405	360100	216570	359348	269747	1	99799	172512	147102	162435	1	315915	225857	108461	359638	184646	2-AMINOACRYLATE	2-AMINOACRYLATE [ C3 H5 N O2, tgt= ]			(129.99545, 62113.39)(131.00095, 8089.4004)(111.9847, 721.74)(114.031975, 545.30664)
CPD-13369	2400311	2628303	2650638	2554713	2094464	1797798	2764468	2641909	2671680	2529765	2174364	2130929	1999487	1964469	2678323	2686275	2301313	2560818	2721803	2663922	2655200	2783684	2642710	2585844	1588716	1545609	1374643	680773	1226973	1253438	1868657	1612782	1	2199055	1786101	2003892	CPD-13369	CPD-13369 [ C18 H26 O, tgt=99.16, overall=99.16 ]			(279.1583, 11905.66)(280.1591, 1327.99)(281.1626, 195.68)(281.1825, 266.41998)(241.19438, 3916.8438)(259.20715, 84080.82)(260.2103, 14505.817)(259.2051, 86703.586)(260.20837, 16045.761)(261.21393, 1117.6929)
CPD-12201	274125	277611	354426	379250	670903	1	705535	684834	431811	428663	1	364240	258038	261713	1	357166	328616	330113	1	1	578172	602998	581862	600611	482362	510006	226255	289331	361609	361671	521462	538769	1	636193	1	1	CPD-12201	CPD-12201 [ C19 H11 O2, tgt=72.22, overall=72.22 ]			(273.04135, 11841.432)(274.03528, 2811.16)(258.0726, 10092.37)(273.58386, 7428.385)(273.0762, 73.05)(256.0828, 53748.242)(257.08658, 5367.267)(258.09128, 980.27)(292.02167, 20016.133)(294.85617, 2265.9194)(295.31342, 1662.6226)(278.28134, 17300.31)(280.40375, 20284.355)(281.07022, 29620.496)
CPD-12202	439490	425176	388558	401771	453000	447694	331557	1050576	324395	722844	423116	435124	449378	447090	440099	431359	406619	422323	1	1	1	1	1	667097	467605	469313	536715	532535	2697034	3068121	487485	480465	1927780	1	1	708127	CPD-12202	CPD-12202 [ C19 H18 O3, tgt=66.90, overall=66.90 ]			(295.12637, 17999.955)(296.13116, 8591.53)(276.78134, 1072.7533)(279.1228, 5405.87)(280.1284, 240.12)(279.12524, 11813.061)(280.12476, 1728.8932)(337.75775, 2772.93)(338.1017, 988.47)(339.1043, 2682.66)(319.37115, 379.0486)(317.1153, 12740.971)(318.11746, 1296.8027)(299.24344, 5359.9946)(300.09497, 2154.722)
CPD-14499	4723642	4527170	4430575	4449057	1149069	1117402	1500560	1494008	3186507	3100058	3572555	3624316	4285359	4284555	3941460	3967408	3601510	3631325	2399909	2438881	2451043	2420316	4018453	4005898	4240317	4304661	4203902	4212921	4146518	4109248	4425634	4050789	4916794	5014896	5776958	5743188	CPD-14499	CPD-14499 [ C30 H50 O2, tgt=72.07, overall=72.07 ]			(443.3864, 7102.9624)(444.3902, 1672.9825)(447.4023, 31332.457)(448.40543, 8254.767)(425.37628, 26745.76)(426.37955, 7761.6626)(427.385, 898.766)(483.12878, 4475.0967)(482.34775, 1839.426)(465.3685, 66010.39)(466.37222, 35019.168)(467.3749, 5834.3804)
CPD-12203	924589	904309	1	727663	1	1	1159500	1118040	845399	844780	964348	926621	766422	344382	622482	1	1	1	1126084	1119689	1346823	301462	1323023	1399579	848186	840570	507738	495475	701548	701306	1151657	1111542	1844969	2033025	874472	887669	CPD-12203	CPD-12203 [ C19 H12 O3, tgt=64.34, overall=64.34 ]			(289.5459, 2886.4924)(289.8857, 5049.79)(291.08618, 6068.8)(273.08087, 10640.03)(274.0797, 2255.6924)(290.58664, 7518.9233)(292.09055, 183.89667)(273.08182, 8446.519)(274.08032, 1611.8141)(333.05637, 209.89078)(312.03946, 279.76)(312.07123, 1400.2433)(293.13022, 25684.85)(294.1348, 1830.138)(295.0622, 707.2568)
CPD-8999	2114962	2079810	2298344	2155199	2893148	2441636	2225383	2798192	3317908	3043813	3236662	1122662	2527631	3063851	2526682	2988291	411500	2393877	2848815	1747869	1300669	2269588	588761	2332707	2667363	2784057	959644	1883064	2445781	2841280	2299302	2427883	470581	2297684	1235203	553848	CPD-8999	CPD-8999 [ C6 H9 O6 P S, tgt=36.86, overall=36.86 ]			(244.98611, 492.36557)(223.97398, 937.7688)(245.4218, 431.70572)(223.1552, 62846.133)(226.13115, 22379.703)(227.78816, 3898.9321)(227.9862, 3520.88)(280.94846, 1620.5378)(282.81546, 1177.7587)(284.54974, 430.121)(263.2224, 1751.6179)(265.7721, 630.3)(262.98056, 1881.5286)(247.86969, 467.89505)(247.96115, 531.955)
CPD-14494	4723642	4527170	4430575	4449057	1149069	1117402	1500560	1494008	3186507	3100058	3572555	3624316	4285359	4284555	3941460	3967408	3601510	3631325	2399909	2438881	2451043	2420316	4018453	4005898	4240317	4304661	4203902	4212921	4146518	4109248	4425634	4050789	4916794	5014896	5776958	5743188	CPD-14494	CPD-14494 [ C30 H50 O2, tgt=72.07, overall=72.07 ]			(443.3864, 7102.9624)(444.3902, 1672.9825)(447.4023, 31332.457)(448.40543, 8254.767)(425.37628, 26745.76)(426.37955, 7761.6626)(427.385, 898.766)(483.12878, 4475.0967)(482.34775, 1839.426)(465.3685, 66010.39)(466.37222, 35019.168)(467.3749, 5834.3804)
CPD-7535	2047780	1966053	1720102	1716717	1064199	995658	2488606	2490352	1985752	1947304	1594106	1596276	2244031	2395415	2360555	2316965	2028350	165741	1438310	1401403	1941176	1915384	1903476	1879805	1764533	1791467	153022	1923201	1928454	1922696	1878306	1854023	1609722	1588552	1	1	CPD-7535	CPD-7535 [ C40 H60, tgt=29.58, overall=29.58 ]			(579.4244, 99516.12)(580.42725, 23196.79)(581.42395, 995.1599)
CPD-14491	4723642	4527170	4430575	4449057	1149069	1117402	1500560	1494008	3186507	3100058	3572555	3624316	4285359	4284555	3941460	3967408	3601510	3631325	2399909	2438881	2451043	2420316	4018453	4005898	4240317	4304661	4203902	4212921	4146518	4109248	4425634	4050789	4916794	5014896	5776958	5743188	CPD-14491	CPD-14491 [ C30 H50 O2, tgt=72.07, overall=72.07 ]			(443.3864, 7102.9624)(444.3902, 1672.9825)(447.4023, 31332.457)(448.40543, 8254.767)(425.37628, 26745.76)(426.37955, 7761.6626)(427.385, 898.766)(483.12878, 4475.0967)(482.34775, 1839.426)(465.3685, 66010.39)(466.37222, 35019.168)(467.3749, 5834.3804)
CPDQT-462	323293	281306	357555	384857	243864	205158	241931	240980	286188	301577	238865	242110	221532	216202	301449	306416	303527	250566	375376	388629	392242	368359	424342	464731	77665	193605	287483	268531	491365	482211	414934	431665	366363	411188	357178	332653	CPDQT-462	CPDQT-462 [ C12 H8 O5, tgt=45.99, overall=45.99 ]			(233.01201, 5201.4023)(235.0379, 461.89)(217.03105, 13928.593)(233.04489, 6158.1553)(216.46739, 7129.087)(219.0496, 736.71)(273.00482, 2011.475)(276.51395, 1038.03)(277.0137, 490.74)(254.99084, 4664.715)(255.988, 1353.15)(258.32993, 3102.9177)(239.0188, 6637.7197)(240.01805, 539.66003)
CPD-10210	346983	433722	1101645	373646	667338	636614	562389	536314	414230	1155752	565884	564933	591138	599029	1	356557	367897	1042739	400839	411810	314171	1158908	1304227	1058993	311789	320488	571857	535258	432030	387245	1768027	2077252	1599953	1364666	1573319	1651310	CPD-10210	CPD-10210 [ C8 H12 O3, tgt=67.18, overall=67.18 ]			(156.7924, 8138.9873)(157.7183, 1988.835)(140.07169, 2479.9321)(143.0823, 3634.48)(159.0922, 11290.802)(160.14124, 1707.0385)(140.08134, 4149.9023)(142.38571, 3052.5051)(143.08229, 4078.287)(198.4449, 3460.9153)(200.04546, 30712.865)(179.87775, 4943.473)(182.0324, 167.5)(182.7674, 1571.983)(161.74513, 12520.288)(164.0689, 17249.38)(163.05891, 734.8667)
CPDQT-461	2695732	2414466	2409241	486378	900406	863092	297971	1961462	2008878	674839	597457	451253	2521048	878195	827186	2319211	954296	923572	436563	439767	1897613	1811837	1316355	1984679	413650	1530125	1609856	2624159	992102	983637	198220	1554261	1213987	1427627	607916	208397	CPDQT-461	CPDQT-461 [ C12 H8 O4, tgt=43.68, overall=43.68 ]			(217.73055, 7197.5723)(219.83162, 568.6212)(199.43605, 11211.887)(201.24434, 2207.604)(219.14752, 5693.5854)(219.0549, 311.78998)(199.80777, 5108.598)(201.9367, 30910.035)(202.04721, 3713.4604)(203.05241, 46859.31)(204.05537, 2464.64)(259.54474, 315.76202)(238.5206, 56679.605)(242.00534, 59371.105)(243.00574, 55652.25)(239.75552, 11018.421)(242.24028, 6371.2466)(244.0515, 1297.29)(221.17976, 3738…
CPD-10211	561435	510142	574736	569404	894377	233372	451314	539058	635477	499450	544683	535002	734023	629169	600948	529606	689140	531332	566296	527682	456661	474404	466041	399057	468041	637389	609328	288375	426641	648704	621430	549155	556604	344533	420198	356705	CPD-10211	CPD-10211 [ C6 H8 O3, tgt=84.76, overall=84.76 ]			(130.04988, 117367.484)(132.52939, 10563.431)(132.91711, 12747.467)(133.06075, 31393.266)(113.04456, 1240.89)(129.05511, 1496.4753)(111.07315, 3304.0186)(114.0547, 5941.62)(167.38339, 1770.217)(170.68233, 3405.093)(173.0159, 5152.82)(153.03375, 5822.5117)(154.0025, 31217.4)(152.70758, 9728.175)(135.30873, 1354.0737)(137.03506, 213.44562)
CPD-11924	788273	748847	754106	7512695	12103357	12212178	5281758	5250839	5924303	5969453	5170834	5217478	563095	567265	6110379	546113	573965	577263	5362684	5145514	4833801	4833671	2365857	2349882	7854756	7978767	1	1	7414800	7423905	6809593	6629070	5112989	4943400	5859504	5936697	CPD-11924	CPD-11924 [ C23 H24 O8, tgt=78.50, overall=78.50 ]			(429.1504, 40781.06)(430.15305, 8763.345)(431.1482, 3595.2314)(412.09015, 247792.88)(413.0928, 67889.484)(471.12378, 2899.1987)(472.12665, 550.57)(449.0962, 10597.009)(450.09952, 2167.9106)(451.125, 339.01)(433.12418, 65111.62)(434.12787, 15876.505)(435.1416, 870.89)
CPD-8290	7316022	2646778	2447675	2508520	1496358	1356155	3597738	3513088	2577488	2749871	2018848	2071927	2832926	2838442	2923611	3102149	6262518	2477262	1861284	1910933	2721111	12681594	15075383	15019903	10463290	2216374	2375322	2280492	2261897	2278608	9520527	8324002	12237204	11832925	13899095	14081209	CPD-8290	CPD-8290 [ C41 H78 N O8 P, tgt=63.23, overall=63.23 ]			(725.5175, 81798.5)(726.5207, 34079.586)(727.5171, 2806.5554)(732.54266, 638.9033)(786.21625, 2432.6948)(789.5079, 4379.775)(770.4916, 25045.902)(768.53955, 108225.945)(769.5137, 47754.566)(769.90137, 15931.316)(769.5329, 4564.007)(748.61224, 21744.018)(749.528, 2040.959)
CPD-7561	635174	613516	652287	631377	887607	1032555	654023	894550	324064	942342	762515	782688	991730	1020658	146554	137412	885932	813957	955816	201276	424112	413042	1169093	226030	1103477	1071004	944808	1	441397	1170146	306420	359327	1951074	2049010	1619465	283654	CPD-7561	CPD-7561 [ C15 H22 O5, tgt=43.61, overall=43.61 ]			(283.07352, 2755.599)(284.1539, 242.82)(264.9356, 3014.92)(265.1243, 1258.555)(283.65637, 3176.7576)(266.27402, 4589.428)(267.14804, 14367.895)(324.29727, 1521.3542)(324.1128, 295.41)(304.79398, 3532.5632)(305.0958, 2626.12)(305.8066, 3229.8733)(288.9322, 6520.376)(290.33734, 16577.15)
CPD-7560	103911	222196	146554	220756	77240	219373	161593	487373	191548	148159	130242	126152	146845	101054	374533	190339	311211	125290	143690	140989	221441	211741	156473	165135	282157	362592	262567	267640	211151	195267	199926	882934	1023185	1024034	773316	775032	CPD-7560	CPD-7560 [ C15 H23 O4, tgt=40.17, overall=40.17 ]			(267.863, 4070.3848)(271.26602, 4155.7607)(272.16833, 3216.1)(249.14676, 4114.797)(268.72665, 12999.578)(269.8719, 1961.706)(273.1818, 124.56)(251.16028, 14300.373)(252.16199, 2427.8875)(307.67612, 11221.422)(308.65164, 8316.695)(309.12427, 4229.1567)(310.12866, 13970.654)(311.12708, 2859.3633)(288.85193, 3521.3323)(291.24738, 24497.63)(292.12515, 4058.62)(291.37918, 9465.437)(293.31213, 8781.578…
CPD-10214	1	1	1	1	1	1	4693197	4670661	4301802	4332533	4318583	4427808	1980215	2034344	1	1	1772550	1763251	6319164	6327238	8323996	8162046	8282009	8345875	2221255	2176984	1	703496	1	1	6771194	6461005	8920623	8797309	6466236	1	CPD-10214	CPD-10214 [ C7H10O3, tgt= ]			(147.07585, 10394.435)(126.0544, 363.72)(146.0807, 10950.276)(127.944725, 7867.578)(184.0293, 351.88)(163.02005, 754.65)(165.04897, 762.97003)(147.04407, 160354.33)(149.0465, 422.61816)
CPD-10216	290420	417625	334363	80893	234714	184798	407978	435626	73899	380317	409118	408258	443147	444212	273179	742399	746229	760948	260482	461627	221263	216997	165141	203161	1	609044	92806	257624	429349	184936	134726	469290	528555	577418	497449	525970	CPD-10216	CPD-10216 [ C12 H18 O8, tgt=81.62, overall=81.62 ]			(292.09814, 129371.06)(294.2854, 32843.477)(295.11188, 6779.424)(274.5284, 3761.9397)(277.10376, 15062.977)(295.41284, 3948.1724)(276.0104, 5094.8423)(277.10687, 9821.256)(277.70337, 487.95596)(332.84424, 4910.468)(335.0685, 7491.157)(317.0676, 1012.12006)(315.7281, 11127.764)(316.17206, 1611.3271)(296.26028, 1386.5055)
CPD-6862	133412	277891	396099	85669	162235	291909	492930	546923	297479	425327	276208	335359	371727	225752	157218	348540	432977	278422	468126	389094	713750	473131	466291	535578	266203	231901	297768	254118	245989	168027	281693	352117	399644	376010	608395	415342	CPD-6862	CPD-6862 [ C6 H5 O3, tgt=43.12, overall=43.12 ]			(127.024994, 1378919.4)(128.0274, 306367.0)(108.0158, 204.71)(127.03719, 661088.44)(131.04465, 17950.227)(113.03524, 2916.6924)(169.9956, 751.1718)(145.98062, 2051.592)(151.08441, 2858.5034)(152.02176, 3944.695)(131.9519, 7103.9224)(134.92722, 10571.287)(135.0144, 9774.3)
OH-HEXANOYL-COA	1	1	1	1	1	1	137822	1	127504	121512	97757	99097	1	1	1	1	1	1	148639	139169	159897	159689	129954	119467	1	1	1	1	141210	137063	151638	144814	1	1	1	1	OH-HEXANOYL-COA	OH-HEXANOYL-COA [ C27 H42 N7 O18 P3 S, tgt= ]			(861.17175, 7587.07)(862.17426, 1514.8468)(905.168, 4697.0273)(906.17163, 2192.341)
THIAMINE	3949587	3791076	3282085	3204316	3363608	3399205	3035516	2947801	3537264	3531241	2640785	2733392	3737054	3713800	4267730	4144323	4420124	4196094	3225398	3333219	3164805	3212180	3164533	3192543	3039747	3084390	4007452	3898044	4565218	4564203	3904266	180142	273011	272233	3026402	3007478	THIAMINE	THIAMINE [ C12 H17 N4 O S, tgt=65.01, overall=65.01 ]			(265.11118, 31494.521)(266.11777, 5952.22)(267.1237, 401.28598)(251.47472, 3959.1606)(252.10883, 4935.353)(267.12134, 3404.8135)(249.92712, 1970.1897)(249.12634, 110.595)(305.6785, 1108.1273)(306.74756, 12201.473)(308.3098, 6137.1406)(309.06668, 224.9925)(286.6503, 617.34686)(288.06424, 151.765)(290.0126, 3378.0046)(270.67477, 1112.8638)(271.88736, 305.56)
CPD-19816	231159	197355	222163	192980	156284	1	934225	920836	429910	416077	644918	660297	155314	90184	126638	1	1	108358	481407	1173281	483748	476579	734184	719267	180255	127835	149907	174548	1	291868	1729775	1622578	1607066	1563340	1446596	1435865	CPD-19816	CPD-19816 [ C12 H16 O7 S, tgt=14.71, overall=14.71 ]			(304.38083, 7400.696)(305.32922, 1444.5082)(287.0488, 15133.646)(288.23822, 2977.7249)(289.0516, 3307.7734)(307.59457, 23809.246)(308.94675, 2565.272)(311.07526, 875.60144)(287.93063, 6947.7324)(292.43732, 5969.885)(343.0271, 627.1725)(330.01135, 663.89)(331.05475, 718.0916)(309.64062, 787.521)(313.03806, 473.38)
CPD-11937	403956	413995	451116	447496	1	1	252292	260340	279732	286931	1	1	1	223321	406573	403341	378314	370471	287257	283611	189935	185306	171613	392166	380318	370248	1	1	228547	1	249958	243691	203668	199171	157801	147722	CPD-11937	CPD-11937 [ C6 H7 O27 P7, tgt=27.99, overall=27.99 ]			(751.73645, 572.968)(732.70215, 15553.783)(733.705, 1212.5453)
CPD-19813	1	1	1	1	1	1	256858	219476	1	1	1	1	1	1	1	1	1	1	1	1	1	1	1	1	1	1	1	1	1	1	1	1563051	1	1	1	1	CPD-19813	CPD-19813 [ C18H27O9, tgt= ]			(369.151, 11843.62)(370.1669, 1297.25)(390.84885, 2513.7869)(393.18765, 332276.44)(371.1656, 20786.93)(372.16907, 3263.54)(373.1797, 4912.6396)(431.475, 1238.61)(410.1219, 641.83)(413.121, 16085.3)(414.1243, 2846.73)(412.49557, 3825.6465)(415.1587, 5567.0303)(392.1399, 355.7)
CPD-19811	771879	770497	773586	750539	815702	831967	883368	877429	833634	865951	831206	816389	814143	809220	682695	680335	574634	596362	1066991	1060869	1159369	1153766	1160352	1156489	914437	929165	813475	804191	916484	938165	1182357	379858	1	519778	452366	439598	CPD-19811	CPD-19811 [ C18 H26 N O5, tgt=65.31, overall=65.31 ]			(338.9393, 893.8744)(321.16943, 1154.7051)(339.19327, 6502.6953)(340.2036, 6461.32)(319.18646, 878.026)(361.1451, 335.12)(359.17105, 57119.656)(360.17316, 5439.384)(361.16962, 389.91998)(345.16714, 6632.3213)(346.1687, 7189.223)
CPD-19812	12402198	12168312	2080611	13418733	1	8547293	11094168	11143242	1439550	1448111	10230710	10149970	10108222	10033076	1709447	12035388	1631952	11767452	11946978	11929949	1	14753140	1875203	1	12302691	12210966	1	1	11071005	11129441	11348881	11118196	13340063	13345030	940976	933885	CPD-19812	CPD-19812 [ C18 H25 N O6, tgt=47.61, overall=47.61 ]			(353.67468, 5358.964)(354.9714, 7232.0024)(355.17087, 25218.338)(336.1587, 961.4825)(353.50842, 3315.2068)(339.17798, 2462.9783)(390.89508, 3642.0903)(392.03897, 1870.792)(393.1344, 2093.5654)(372.18054, 2361.858)(373.13443, 292.802)(377.95212, 41099.996)(377.5626, 36814.367)(376.15094, 18503.477)(357.0841, 5624.878)(359.31168, 6278.593)(360.97812, 2401.5518)(360.166, 1553.16)
3-B-D-GALACTOSYL-SN-GLYCEROL	357219	367324	323754	310295	545235	411015	472876	524596	711234	705844	426657	450376	292068	307478	543065	490599	551584	616739	543868	533803	675689	733537	752626	745093	408529	372886	490647	484047	338944	330893	606887	569623	1042438	1042433	431265	456022	3-B-D-GALACTOSYL-SN-GLYCEROL	3-B-D-GALACTOSYL-SN-GLYCEROL [ C9 H18 O8, tgt=91.97, overall=91.97 ]			(255.09915, 16880.627)(256.10468, 4932.5825)(258.11453, 2178.7166)(293.06302, 36879.695)(294.06622, 3044.3691)(295.06247, 2033.3035)(280.97043, 2199.4136)(277.08826, 1447.89)
HMP	6422845	71781	7335383	97605	183869	4673898	3191013	3140180	2851460	2866083	2224962	2248115	1	127099	5727713	120770	5939004	141903	2700429	2793862	2405296	2410538	2391752	2408387	137337	6492805	4737181	4692643	5956389	5957429	2892523	2821099	2663538	2764298	2844414	2992105	HMP	HMP [ C6 H9 N3 O, tgt=39.86, overall=39.86 ]			(140.41281, 2696.329)(143.08127, 1988.6047)(121.06512, 38536.42)(122.0631, 1201.47)(140.26302, 1777.521)(122.06948, 22070.303)(180.09486, 833.1139)(161.88957, 1320.3694)(163.02873, 385.8557)(165.95314, 10129.577)(166.85416, 4626.677)(167.07745, 1356.3424)(146.58978, 8769.598)(148.23929, 22856.328)(149.01457, 21511.275)(149.0597, 12641.3)
2-AMINO-4-CARBOXYPYRIMIDINE	6441931	6085711	5357505	5482682	4241411	3376071	1212941	4725127	3370686	1428618	4270959	4675627	5126396	3262292	3458306	3249310	5119573	1	4231108	6327920	1	4817985	7250250	4927361	4703010	3500399	3957641	6092638	1286023	3887432	5700895	2893500	4118432	4341821	5902560	3626668	2-AMINO-4-CARBOXYPYRIMIDINE	2-AMINO-4-CARBOXYPYRIMIDINE [ C5 H4 N3 O2, tgt=58.09, overall=58.09 ]			(138.2479, 16391.535)(140.03506, 2166.4514)(141.03969, 3948.5225)(122.9445, 5833.5527)(124.02483, 8282.12)(140.89124, 29950.914)(140.70447, 1564.4233)(123.467995, 3003.179)(122.02932, 403.242)(178.81848, 10132.726)(179.99228, 4253.501)(180.99242, 2188.9272)(161.40115, 4709.01)(162.58354, 1220.1531)(166.03278, 1292.91)(144.80867, 9310.081)(145.0142, 15556.883)
CPD-11939	171536	167268	170316	178811	188851	188038	173223	180058	175451	166398	168324	168198	184510	187421	182625	191490	186198	204742	179081	174457	175335	183142	178322	173827	188704	191657	204153	190787	190073	191810	207306	184139	171307	179787	165142	171493	CPD-11939	CPD-11939 [ C6 H6 O30 P8, tgt=59.10, overall=59.10 ]			(787.67395, 8058.9565)(788.67725, 3363.316)(829.6638, 1748.4034)(813.6891, 17848.96)(814.69226, 9329.976)(815.6947, 1809.7512)
CPD-11938	171536	167268	170316	178811	188851	188038	173223	180058	175451	166398	168324	168198	184510	187421	182625	191490	186198	204742	179081	174457	175335	183142	178322	173827	188704	191657	204153	190787	190073	191810	207306	184139	171307	179787	165142	171493	CPD-11938	CPD-11938 [ C6 H6 O30 P8, tgt=59.10, overall=59.10 ]			(787.67395, 8058.9565)(788.67725, 3363.316)(829.6638, 1748.4034)(813.6891, 17848.96)(814.69226, 9329.976)(815.6947, 1809.7512)
CPD-10235	817927	825905	808365	814611	200335	192253	151499	153027	145987	141850	217463	223946	584535	602467	764188	755130	761472	782357	144221	146155	768902	741962	718763	704529	750145	745560	420768	416007	595428	587844	251882	236316	171923	162227	124281	123195	CPD-10235	CPD-10235 [ C23 H34 O23, tgt=45.94, overall=45.94 ]			(661.1255, 22912.996)(662.12885, 5889.5737)(661.1262, 18783.23)(662.12946, 4896.255)(684.133, 7533.047)(685.1366, 1073.0032)(686.1313, 2389.8416)
CPD-7557	1232501	5163698	708735	710682	532125	4517006	1564512	1526738	1250387	1208725	1012645	1003480	524114	534867	1313626	1314478	1838018	1858153	869858	891211	1225927	1229614	1634580	1629789	482714	5399426	3883146	3843011	455908	473451	5412525	5466026	5789333	5745454	5301918	5245858	CPD-7557	CPD-7557 [ C15 H22 O, tgt=86.77, overall=86.77 ]			(219.1675, 201.46)(201.16269, 2102.0737)(219.17409, 73309.83)(220.17732, 10791.73)(221.1802, 340.64)(201.16028, 1051.8875)(257.13297, 566.359)(258.12, 230.0)(240.1184, 22638.387)(241.1228, 1391.4299)(241.15532, 191848.1)(242.1583, 25905.494)(243.16084, 1184.9893)(227.1635, 3311.4592)
CPD-7558	270537	287824	292578	264812	1	1	303547	318916	262763	259190	195710	183775	240329	239308	262670	271710	232237	258413	197793	208499	296971	314818	313387	338424	280525	279375	191428	198418	314094	1	235654	240173	245401	1	1	1	CPD-7558	CPD-7558 [ C15 H24 O, tgt=45.71, overall=45.71 ]			(203.18263, 1360.1141)(260.94464, 13958.796)(262.54947, 1643.725)(263.15814, 1547.0901)(246.14116, 8187.8857)(246.18066, 1750.915)(230.18407, 3516.991)
CPD-8289	1240509	1229533	1156743	224798	2538146	2524869	1499293	1490068	100595	105047	161171	167055	153825	1258709	100038	8251558	6875584	1045752	834417	817310	1135964	13715152	16334849	1200401	11324364	239048	152483	144499	188574	187893	1147353	1021028	1917632	1898364	3835771	2711329	CPD-8289	CPD-8289 [ C41 H80 N O8 P, tgt=45.81, overall=45.81 ]			(745.58307, 33977.01)(746.5852, 7815.9253)(747.58765, 571.8383)(728.2183, 16411.436)(746.5888, 7568.87)(789.2219, 2905.069)(790.65405, 3687.019)(790.878, 6291.8433)(791.5261, 13274.805)(770.5468, 54201.246)(769.77856, 135429.2)(768.53357, 25950.691)(769.53064, 4283.6562)(769.0875, 12234.8955)(769.7585, 5566.722)(770.8916, 666.7767)(750.66077, 15731.231)
CPD-7556	270537	287824	292578	264812	1	1	303547	318916	262763	259190	195710	183775	240329	239308	262670	271710	232237	258413	197793	208499	296971	314818	313387	338424	280525	279375	191428	198418	314094	1	235654	240173	245401	1	1	1	CPD-7556	CPD-7556 [ C15 H24 O, tgt=45.71, overall=45.71 ]			(203.18263, 1360.1141)(260.94464, 13958.796)(262.54947, 1643.725)(263.15814, 1547.0901)(246.14116, 8187.8857)(246.18066, 1750.915)(230.18407, 3516.991)
CPD-11940	1	1	1	1	1	1	347089	333651	669361	1	1	1	631398	658497	385844	696618	677360	1	1	1	1	1	1	1	748008	404280	1	1	1	1	3047961	3097111	1	1	1952896	2665435	CPD-11940	CPD-11940 [ C15H14O5, tgt= ]			(275.0801, 736.72)(256.15555, 8764.548)(257.07065, 1440.5)(277.10486, 1027.185)(257.70862, 3253.7903)(295.0448, 746.86)(297.07404, 4309.24)(279.34937, 3767.0586)(284.08405, 426.09003)
CPD-12266	1087460	998490	1268110	1322133	1042303	698982	1295176	842497	927707	945412	971898	1014590	945383	969292	1318056	1249919	1624422	1478703	1131747	1165578	1835083	1223031	1769458	1756702	1473608	1459436	832545	835914	1535515	1539865	1794695	1710470	1571590	1647391	1522881	1548664	CPD-12266	CPD-12266 [ C3 H9 N O5 P, tgt=63.32, overall=63.32 ]			(153.338, 451.1793)(154.55305, 728.1611)(155.01683, 957.35596)(194.97191, 7702.6567)(197.40884, 3051.5989)(198.0267, 689.04)(153.76973, 928.0163)(154.51805, 240.625)(171.02676, 32729.979)(172.02805, 1097.9927)
CPD-17592	42250716	41519352	46593852	45689544	25212768	24963620	5182267	2589605	39643716	40177192	3455607	3512796	31491340	31825006	41922128	41562868	41444316	40657752	40415456	6930361	53025924	52884440	49271236	49986628	39691612	39201716	2400393	2323006	36367484	36898608	39949456	39104444	49643764	49561320	48029252	47973520	CPD-17592	CPD-17592 [ C20 H22 O7, tgt=64.40, overall=64.40 ]			(374.37292, 333159.28)(375.54062, 74259.4)(376.48138, 16132.407)(359.00287, 13006.114)(360.10083, 2510.7246)(361.0393, 765.60345)(361.1369, 232.61)(375.1445, 33756.734)(376.1508, 19569.19)(358.20132, 5177.534)(361.6441, 709.0425)(361.1525, 1306.56)(398.0805, 204.43)(401.14392, 1409.0865)(379.1041, 1015854.75)(380.10568, 221574.2)(381.10703, 40136.18)(382.10565, 6016.988)
CPD-17593	6090969	5904551	5474784	5585526	8789740	8735890	4303610	4254224	4863413	4870519	4146110	4101045	5603454	5558433	4891891	4813354	4689316	4814997	4302831	4202663	4017936	3963342	2192826	2141144	6070354	6172475	5350389	5357749	5817701	5815517	5315972	3467748	24619230	24043384	2547692	2508093	CPD-17593	CPD-17593 [ C21 H24 O7, tgt=67.13, overall=67.13 ]			(388.16138, 6851.9053)(389.1651, 211.86)(373.67188, 59850.516)(374.14804, 67491.836)(373.13925, 38767.773)(374.14215, 4541.875)(375.15686, 3549.2651)(389.1557, 11179.425)(390.1726, 4188.55)(373.4052, 1240.6426)(429.93304, 12980.287)(431.25128, 4209.577)(433.08948, 68454.24)(433.1237, 141000.56)(410.10202, 10789.861)(410.11945, 714.32996)(411.422, 284947.62)(412.1455, 89405.24)(394.73218, 49319.29…
CPD-17597	3121799	3039286	1	3365761	16780608	16381153	27635038	27257240	28098144	27955164	18069992	18128100	1767530	4802718	1	1	1	1	34903760	33790544	49901564	1	15894679	1	1	1	1	1	7281539	7270191	48093080	12026418	35936912	16188226	46782664	46305456	CPD-17597	CPD-17597 [ C20 H20 O6, tgt=70.13, overall=70.13 ]			(359.46844, 6895.591)(360.1341, 1261.406)(361.13748, 843.14996)(340.04056, 21614.156)(360.41327, 5070.184)(360.53732, 977.254)(343.13428, 16844.352)(344.1382, 4223.288)(398.3837, 3644.7244)(399.1033, 897.13)(377.35468, 224695.02)(378.08365, 42981.406)(379.08698, 10266.449)(380.09454, 811.2975)(380.92456, 101197.94)(381.897, 50141.703)(381.61118, 20249.865)(382.10583, 3952.8232)(365.33282, 1855.75…
CPD-17594	4567534	4480812	5468290	4685891	3293307	3319435	2724461	2673783	2827621	2777807	3336286	3309361	3938296	3926188	4408722	4675790	4165660	4308240	3195208	3060361	1966742	1903528	4409395	4550821	3997392	4076325	3354954	3349075	4181895	1346799	2612023	841624	1	3695360	7715047	234417	CPD-17594	CPD-17594 [ C22 H26 O7, tgt=80.55, overall=80.55 ]			(402.78757, 1417.4226)(405.29575, 2240.0413)(406.173, 12968.829)(407.17685, 14574.82)(387.43173, 4298.8643)(388.1604, 1046.24)(405.6155, 1578.5328)(406.60556, 13273.815)(407.24417, 13331.399)(408.18817, 2106.1313)(385.83093, 9208.96)(387.50806, 1928.2367)(441.7283, 1627.4203)(442.12213, 1380.645)(423.29758, 1638.64)(424.12823, 150.23)(425.28207, 93967.48)(426.2851, 18662.658)(427.72415, 568.9886)…
CPD-17595	685218	1262089	680902	625634	1734099	1702718	954454	880731	832012	821014	577073	586915	1449116	1550178	643778	854672	1102192	1062232	678317	667424	651074	760327	747192	685403	601883	604812	1106924	1162037	737121	752577	532612	764933	446104	243155	541630	414500	CPD-17595	CPD-17595 [ C22 H24 O7, tgt=79.06, overall=79.06 ]			(400.4149, 15248.138)(401.41345, 2470.5642)(403.15784, 2052.8325)(404.154, 1572.01)(383.47607, 2592.353)(384.14774, 669.45184)(401.72968, 20000.26)(402.97162, 3819.6458)(404.29373, 3262.3274)(406.1723, 6688.07)(386.47263, 2587.9338)(387.2218, 4043.9297)(388.1608, 5296.5)(441.11508, 16244.161)(442.11844, 3239.8098)(443.12622, 5273.512)(444.13226, 157.61499)(426.0999, 1022.67)(425.9719, 32556.809)(…
CPD-17598	180177	176164	211668	229155	181107	187468	182471	169447	185436	183646	151658	1	1724643	150075	211493	190666	183406	190452	188600	196816	82617312	100201	1	1	192468	198389	173686	168122	9974754	10005681	140964	158228	314632	191577	1	67618752	CPD-17598	CPD-17598 [ C20 H18 O6, tgt=63.87, overall=63.87 ]			(356.3456, 54120.664)(357.42633, 16895.053)(357.1152, 10874.965)(337.7441, 7385.203)(338.6284, 17509.395)(339.96707, 7501.7114)(340.4457, 3080.6667)(359.1309, 13006.61)(360.1346, 971.34)(395.07062, 146427.08)(396.07468, 32850.074)(397.073, 16150.86)(398.07608, 486.1364)(379.0791, 522981.75)(379.0669, 439.68)(378.0448, 6827.361)(381.1149, 3022.04)(360.91687, 9245.106)(362.43024, 1371.8822)
CPD-17599	1254667	1220223	1448810	1367146	585292	592413	15904142	17688386	139488	142538	209630	214085	1765569	1415426	2275123	1212532	1080886	1075345	307131	310531	1433451	249699	294277	295725	118014	108307	1013149	1403967	13196433	13386114	1472985	1805185	105683	23969790	1073578	112062	CPD-17599	CPD-17599 [ C21 H22 O6, tgt=67.25, overall=67.25 ]			(371.31155, 46613.7)(371.75543, 26002.361)(373.1393, 39885.16)(374.1422, 4701.19)(375.157, 3781.9)(352.48224, 5592.9185)(353.73483, 1101.0667)(372.53076, 12930.985)(373.89978, 4182.5874)(375.15558, 1105.615)(356.42496, 9319.685)(356.14294, 6288.8423)(409.54266, 8034.1914)(410.70206, 1447.1818)(392.42886, 1131.9332)(395.13016, 78615.58)(396.13348, 14587.016)(397.14468, 46719.96)(398.14877, 8760.27…
CPD-6882	103287	88881	99080	92124	1	1	99406	85789	91280	106550	93352	96562	1	97014	85439	85287	108322	78663	122944	110094	118654	132299	78772	113717	89947	110079	109770	77569	100104	122989	83150	78241	97518	89892	123926	151914	CPD-6882	CPD-6882 [ C13 H7 O5, tgt=46.23, overall=46.23 ]			(244.03494, 7141.457)(247.03792, 46323.246)(248.04051, 3243.274)(228.1769, 3995.7139)(228.0233, 522.1657)(249.04518, 58623.76)(230.64456, 13473.89)(231.04305, 17927.42)(286.52896, 1293.9735)(286.9997, 1758.515)(268.1817, 439.12604)(266.01755, 5304.2)(267.0155, 4635.01)(250.01497, 1005.43396)
CPD-4743	1195538	5146493	703554	704633	532125	533189	1520212	1483301	1214237	1177566	987292	983657	523820	533999	1274997	1276602	1782193	1800094	846750	867484	1196210	1194098	1583872	1587127	482714	5374034	3872615	1	4807764	4803108	5329881	5424306	5745559	5736373	5272272	5216453	CPD-4743	CPD-4743 [ C15 H24 O2, tgt=86.77, overall=86.77 ]			(219.1706, 201.53)(219.17409, 74465.016)(220.1773, 10986.165)(221.1802, 340.64)(277.42834, 17795.994)(278.96735, 19355.342)(279.04834, 1684.593)(279.54785, 1919.5359)(257.1335, 543.4427)(241.15532, 197904.84)(242.1583, 26654.482)(243.16066, 1223.7974)
12-DIHYDROVOMILENINE	12210951	746504	13765972	13166471	293444	863893	11011657	1395983	491920	894412	10157818	495558	1639864	531646	11896790	11852010	1203177	1209796	2558204	11465642	14431926	1	736479	701595	731515	11795147	8391817	8365730	10920919	484190	602659	11073839	2103455	2116421	2374960	3196851	12-DIHYDROVOMILENINE	12-DIHYDROVOMILENINE [ C21 H24 N2 O3, tgt=40.62, overall=40.62 ]			(353.96063, 4795.5327)(356.45428, 6072.205)(354.17645, 145.10501)(339.09488, 1133.1766)(339.1762, 289.5)(354.63416, 2979.69)(357.18704, 4811.4146)(358.18985, 488.83)(337.44623, 20369.559)(336.6128, 6758.8086)(337.18735, 846.3566)(391.2431, 2912.2957)(392.52377, 1788.1593)(393.1365, 627.16)(374.595, 172843.84)(377.14557, 2866.195)(379.1358, 51.25)(377.27756, 3929.0938)(378.92273, 364.30002)(358.31…
CPD-4744	1116536	1014245	865249	913250	1050425	1037635	880722	1176337	893119	1151287	1012148	1018791	837504	833937	1026045	750801	1006882	1012048	1005494	1263487	1605957	1204612	1237956	1251642	591027	583993	1504946	1508044	821057	1051757	1465962	504889	750478	1458230	608538	596432	CPD-4744	CPD-4744 [ C15 H24 O3, tgt=85.13, overall=85.13 ]			(255.73032, 9498.605)(257.1895, 41589.477)(234.2527, 1644.4701)(256.76746, 50056.2)(258.19284, 10650.178)(235.1691, 41669.336)(236.17229, 6517.6675)(291.79947, 906.12836)(274.12488, 1545.5557)(275.16098, 29158.162)(276.16434, 5626.9014)(257.14923, 2116.9883)
CPD-6883	103287	88881	99080	92124	1	1	99406	85789	91280	106550	93352	96562	1	97014	85439	85287	108322	78663	122944	110094	118654	132299	78772	113717	89947	110079	109770	77569	100104	122989	83150	78241	97518	89892	123926	151914	CPD-6883	CPD-6883 [ C13 H7 O5, tgt=46.23, overall=46.23 ]			(244.03494, 7141.457)(247.03792, 46323.246)(248.04051, 3243.274)(228.1769, 3995.7139)(228.0233, 522.1657)(249.04518, 58623.76)(230.64456, 13473.89)(231.04305, 17927.42)(286.52896, 1293.9735)(286.9997, 1758.515)(268.1817, 439.12604)(266.01755, 5304.2)(267.0155, 4635.01)(250.01497, 1005.43396)
CPD-4745	1600260	2306708	2190119	2692803	5631315	4902155	28104536	27935126	33763204	33708992	24983520	24693596	24727578	24848342	1240023	23663780	21870416	1662562	39399352	40124992	30695364	30978428	45967928	46196848	33418692	33373296	30592476	30277172	50307568	50267124	27378926	26523144	35622288	35685104	38645576	38323068	CPD-4745	CPD-4745 [ C14 H22 O2, tgt=73.93, overall=73.93 ]			(227.1768, 345.12)(205.15588, 1041151.94)(206.15819, 135411.53)(207.15938, 13592.673)(265.67615, 18998.908)(264.1302, 6701.291)(265.13272, 1260.2999)(243.68578, 1506.6321)(249.1583, 378.16498)(227.13637, 11888.542)
13-HYDROXYLUPININE	181470	180915	1165758	1180767	260617	257577	266763	257521	355869	351230	1240800	1266645	1237963	1212901	1526630	292943	400801	395609	1086048	1071204	1048558	1042749	1016098	1013682	258664	249833	1	1	949937	930305	1514155	1393883	226295	209807	989773	974871	13-HYDROXYLUPININE	13-HYDROXYLUPININE [ C15 H25 N2 O2, tgt=62.29, overall=62.29 ]			(270.20178, 534.97314)(250.20064, 1864.372)(304.76083, 14673.813)(305.355, 2078.578)(307.1657, 252.985)(286.95285, 7843.7373)(288.5919, 1037.4601)(272.91013, 883.5353)(274.18088, 1024.1725)
CPD-4746	576849	566238	657583	664211	151212	210315	75120	73584	74585	179294	100636	105731	125725	217281	130726	122330	175944	179662	92220	85566	426021	76202	443907	461594	337638	323817	486918	490625	192352	203546	107010	102872	232854	516603	385136	369339	CPD-4746	CPD-4746 [ C15 H26 O3, tgt=85.16, overall=85.16 ]			(256.75296, 10809.403)(256.86438, 10213.66)(257.33365, 67271.14)(258.36203, 15598.813)(259.1992, 393.42)(236.17303, 11776.996)(255.1941, 6276.4)(237.18391, 15488.853)(238.18744, 3325.3125)(293.72272, 5957.44)(294.87027, 811.22864)(278.31122, 6774.213)(280.14838, 31206.68)(277.17902, 13487.36)(278.18237, 1447.9751)(259.1652, 7707.051)(260.1693, 571.535)
CPD-6881	1	1	121347	134625	1	1	1	1	1	1	1	1	1	1	1	1	1	1	83298	84996	1	1	1	1	1	1	1	1	1	1	200273	161928	1	1	1	1	CPD-6881	CPD-6881 [ C13 H10 O4, tgt= ]			(231.05556, 9938.074)(232.06793, 11400.297)(234.40602, 2946.4902)(234.0743, 3882.64)(232.06807, 34562.94)(233.07227, 697.6633)(234.0746, 4203.13)(217.39922, 721.5633)(257.0641, 3277.6675)(239.0533, 4184.4746)
SALICYLALDEHYDE	406510	235255	258000	369018	289675	412702	366078	364489	3696861	175140	3755858	3534476	226813	5071881	464300	462532	495727	480088	138835	263004	324029	4149508	235132	5398351	3434390	13469311	464188	429276	353542	362365	4445451	372022	285749	7521753	240710	274700	SALICYLALDEHYDE	SALICYLALDEHYDE [ C7 H6 O2, tgt=73.27, overall=73.27 ]			(123.45216, 80104.46)(124.452736, 5832.674)(107.67209, 1008.30914)(125.45221, 4785.421)(124.0401, 1821.49)(125.0394, 1687.15)(108.044, 1169.1232)(164.9471, 1593.9819)(167.01143, 2332.8574)(146.94931, 15026.796)(146.9953, 15931.4)(147.033, 383.64)(129.02153, 163972.92)(130.02634, 20628.848)
CPD-9800	6425150	5239457	1	1	1	1472299	3868392	1	1	1	1	1	3496678	3451497	8048725	8300651	6813425	6942596	1	15513767	1	1	26330472	1	4112221	4158321	14111414	14075843	1	1	4898781	4665945	5108171	1	1	1	CPD-9800	CPD-9800 [ C9 H8 O4, tgt=87.36, overall=87.36 ]			(182.10681, 5027.1387)(186.06665, 1572.3201)(163.0391, 115178.6)(164.04239, 10064.36)(165.04634, 588.13666)(189.03287, 1769.6826)
CPD-10244	1543195	1796409	1574271	1324804	2354723	2219602	2197423	960739	2065498	2254327	1952140	1895681	1567410	1563105	1954122	1804744	1717493	1701828	1678989	2131875	2403120	2221176	1658315	2050489	1254939	1231368	1842089	1848422	1753646	1550841	1472824	1450533	2609017	2881321	1319392	1325376	CPD-10244	CPD-10244 [ C22 H31 O2, tgt=84.75, overall=84.75 ]			(327.23193, 15655.791)(328.2346, 2506.0872)(309.98285, 16927.02)(311.37186, 9763.467)(314.23938, 2541.689)(313.2361, 16931.662)(314.23944, 2530.3894)(370.17075, 71399.12)(370.19995, 19286.197)(371.20248, 6113.291)(349.1856, 68801.58)(350.19, 10823.02)(351.19476, 1496.72)(353.1925, 319.97)(350.2211, 60147.492)(351.2422, 1713.425)(333.633, 1026.8193)(335.21188, 5692.175)
METHYLENE-THF	355935	352645	362824	324268	169832	165271	330636	324812	117851	317874	283165	125062	410432	282800	275567	248609	375120	221970	114883	320019	331816	122197	122018	103716	255636	322516	287931	287373	344849	330214	348935	326589	355314	323426	320178	326341	METHYLENE-THF	METHYLENE-THF [ C20 H21 N7 O6, tgt=65.08, overall=65.08 ]			(455.15314, 6436.26)(456.16595, 834.48627)(437.4491, 10122.471)(438.14444, 747.34546)(458.8008, 3230.465)(459.84915, 1096.1866)(439.45596, 4052.6335)(440.39072, 10773.894)(441.57352, 17641.945)(442.4405, 10123.993)(443.17395, 3302.3079)(496.89368, 40125.797)(498.9173, 19309.4)(481.11435, 3908.87)(479.14908, 437.53204)(483.1499, 213.25)(461.76077, 11615.567)(463.55875, 30197.76)(464.28473, 12516.8…
CPD-9807	993725	759820	706639	676156	181629	598590	852813	398999	638083	692730	973611	971029	806120	673449	1052983	999145	1413465	1285426	781538	1055461	1335202	610768	636757	440972	1052952	1097180	979650	812114	973269	972320	515718	232624	1051141	1	151457	294689	CPD-9807	CPD-9807 [ C10 H10 O5, tgt=47.62, overall=47.62 ]			(210.0537, 2080.4482)(192.03714, 1198.3141)(193.03706, 392.61002)(213.06868, 7903.642)(212.07, 1930.145)(195.0552, 1653.9525)(197.0596, 210.32)(250.0195, 725.81287)(255.01947, 217.2)(233.06877, 12625.13)(233.04199, 3514.346)(218.41711, 11328.732)(219.04765, 1701.295)
CPD-4741	861389	1279299	957500	925207	1369142	1346200	1210758	1467381	1227495	1188618	1293005	1300427	1075856	1087932	1435979	1054348	1272274	1422375	1261277	1256072	1540367	1521565	1630933	1657569	818254	788057	1019206	819806	1028809	1029024	1445170	1400790	1009790	1470063	1374905	1390443	CPD-4741	CPD-4741 [ C15 H22 O2, tgt=83.58, overall=83.58 ]			(257.11557, 6623.6533)(258.17676, 1283.4917)(259.1267, 916.77)(257.14893, 1260.9221)(217.1584, 3346.3708)(218.16124, 586.49756)(234.15646, 1113.5336)(274.12518, 1348.8069)(276.12006, 940.32996)(235.16905, 43372.117)(236.17226, 5811.8687)
CPD-9803	993725	759820	1	1	181629	598590	852813	398999	638083	692730	973611	971029	806120	673449	1052983	999145	1413465	1285426	781538	1055461	1335202	610768	636757	440972	1052952	1097180	979650	812114	973269	972320	515718	232624	1051141	1	151457	294689	CPD-9803	CPD-9803 [ C10 H10 O5, tgt=47.62, overall=47.62 ]			(210.05267, 903.95337)(192.03714, 1198.3141)(193.03706, 392.61002)(214.07056, 2227.5474)(196.058, 376.0)(250.0195, 725.81287)(255.01947, 217.2)(233.00449, 13466.39)(233.04199, 3514.346)(218.41711, 11328.732)(219.04765, 1701.295)
DOCOSANOATE	516340	522311	179188	170298	570728	541117	245217	261918	613609	594894	199896	218667	333357	317940	1152165	1173963	1718169	1692236	184745	147882	187810	201751	253612	256302	160316	159549	145307	111338	174786	187327	260965	347273	1722392	1732678	162864	152753	DOCOSANOATE	DOCOSANOATE [ C22 H43 O2, tgt=76.40, overall=76.40 ]			(340.40378, 34043.695)(341.3233, 8633.65)(342.3261, 1556.46)(383.4715, 6234.5005)(381.80167, 2636.7903)(364.31946, 98315.016)(365.32233, 25883.838)(366.32553, 5729.8325)(367.32834, 751.1167)(344.3137, 2705.695)
2-FUROATE	153484	143604	144077	544267	432858	1	368473	1	424610	391263	111477	104858	100503	99432	184146	177209	174377	183009	450093	461060	82876	498330	459412	77736	118238	522098	92415	95757	112477	120456	1	510175	565044	540192	503291	418716	2-FUROATE	2-FUROATE [ C5 H3 O3, tgt=47.56, overall=47.56 ]			(111.06926, 20367.672)(113.350006, 20637.477)(114.79804, 8989.148)(115.0217, 2894.1)(137.95296, 2318.0474)(138.0088, 3098.59)(118.99535, 975.62775)(118.99308, 755.4325)
CPD-6041	448800	457437	417064	400573	1041211	1095523	1112998	1083907	1193218	1264545	1020367	1075871	1800472	1836532	1098009	1105540	308991	875769	645088	635794	792896	833779	1212321	1123483	1715353	485848	2382068	2412234	1672975	1658985	445180	427448	630687	439354	466568	455993	CPD-6041	CPD-6041 [ C20 H20 N8 O5, tgt=45.41, overall=45.41 ]			(453.16516, 73508.445)(454.1683, 18485.582)(455.1669, 6797.528)(456.1689, 1434.2328)(435.13724, 8401.957)(436.14413, 323.00668)(473.1043, 15427.353)(474.10693, 1506.95)(475.10132, 229.41)(459.13702, 2838.4912)(461.14194, 997.32837)
S-STYLOPINE	527150	499148	476567	1119418	371219	143204	746726	742175	1388556	1275916	769943	824160	779125	787619	495362	422387	609051	514686	483282	1420689	1936969	1900094	1522693	166911	576242	571689	468177	429251	493933	508872	430326	539163	1978012	1927718	328346	333990	S-STYLOPINE	S-STYLOPINE [ C19 H17 N O4, tgt=50.49, overall=50.49 ]			(323.2652, 2944.2603)(324.11212, 925.64746)(305.0982, 4616.876)(325.18924, 7685.6553)(325.54837, 1511.8341)(326.1306, 253.70667)(307.5633, 4772.4917)(308.84387, 5341.7134)(309.6586, 7663.651)(310.41525, 2791.73)(367.03796, 2387.7473)(367.0853, 1120.51)(347.95438, 17706.848)(349.03253, 4647.184)(349.5791, 3237.02)(350.0724, 80.08)(348.04688, 4989.813)(348.10657, 999.07886)(329.3677, 1120.2848)(332…
CPD-4754	1791541	1812067	1454032	1477626	2018411	2018672	2141314	2179233	2284476	2174733	1933182	1908224	1619998	1610462	2000188	1988576	2423986	2520757	1865121	1833587	2311781	2201356	2236598	2365674	1241750	1286650	1524981	1617600	1618467	1526010	2165609	2152103	462266	458057	1	1	CPD-4754	CPD-4754 [ C20 H32, tgt=39.12, overall=39.12 ]			(273.25662, 452.2667)(273.26202, 460.385)(311.22083, 97281.24)(312.22403, 18014.648)(313.22574, 1661.881)(297.2425, 806.135)
CPD-10254	117320	104622	106831	93274	98835	99792	106792	100474	82633	80556	97970	92240	91400	95190	101239	110853	110830	104486	95666	91075	91690	89315	88377	97229	97685	102069	88796	83972	85153	83338	129065	95502	90237	96727	75580	79607	CPD-10254	CPD-10254 [ C37 H58 N7 O17 P3 S, tgt=63.55, overall=63.55 ]			(980.2727, 4038.9363)(981.27344, 3656.5916)(982.27216, 3358.2578)(983.2715, 1271.409)
CPD0-954	1	439918	550057	1	1	308953	349874	237348	330090	3067074	1	1	213062	187657	1	115228	208710	316952	417625	1	126868	1	1	513556	1	211801	1	94126	1	279154	1	116508	91893	3915075	72681	3764531	CPD0-954	CPD0-954 [ C10H6O2, tgt= ]			(162.04381, 516.26)(140.02884, 2271.1846)(144.98889, 5785.24)(145.0472, 1944.35)(197.74115, 4406.196)(199.11375, 1583.7255)(200.18353, 1213.2672)(203.00735, 730.0775)(179.69043, 8027.7417)(180.83902, 2885.6714)(180.987, 2669.65)(184.24858, 21666.432)(185.41512, 23457.982)(185.94562, 2754.8982)(186.0371, 57.01)(164.01962, 4687.8438)
CPD-4752	1791541	1812067	1454032	1477626	2018411	2018672	2141314	2179233	2284476	2174733	1933182	1908224	1619998	1610462	2000188	1988576	2423986	2520757	1865121	1833587	2311781	2201356	2236598	2365674	1241750	1286650	1524981	1617600	1618467	1526010	2165609	2152103	1	1	1	1	CPD-4752	CPD-4752 [ C20 H32, tgt=39.12, overall=39.12 ]			(273.25662, 452.2667)(311.22083, 97281.24)(312.22403, 18014.648)(313.22574, 1661.881)
CPD-4753	1791541	1812067	1454032	1477626	2018411	2018672	2141314	2179233	2284476	2174733	1933182	1908224	1619998	1610462	2000188	1988576	2423986	2520757	1865121	1833587	2311781	2201356	2236598	2365674	1241750	1286650	1524981	1617600	1618467	1526010	2165609	2152103	1	1	1	1	CPD-4753	CPD-4753 [ C20 H32, tgt=39.12, overall=39.12 ]			(273.25662, 452.2667)(311.22083, 97281.24)(312.22403, 18014.648)(313.22574, 1661.881)
CPD-4751	1791541	1812067	1454032	1477626	2018411	2018672	2141314	2179233	2284476	2174733	1933182	1908224	1619998	1610462	2000188	1988576	2423986	2520757	1865121	1833587	2311781	2201356	2236598	2365674	1241750	1286650	1524981	1617600	1618467	1526010	2165609	2152103	1	1	1	1	CPD-4751	CPD-4751 [ C20 H32, tgt=39.12, overall=39.12 ]			(273.25662, 452.2667)(311.22083, 97281.24)(312.22403, 18014.648)(313.22574, 1661.881)
CPD-684	1791541	1812067	1454032	1477626	2018411	2018672	2141314	2179233	2284476	2174733	1933182	1908224	1619998	1610462	2000188	1988576	2423986	2520757	1865121	1833587	2311781	2201356	2236598	2365674	1241750	1286650	1524981	1617600	1618467	1526010	2165609	2152103	1	1	1	1	CPD-684	CPD-684 [ C20 H32, tgt=39.12, overall=39.12 ]			(273.25662, 452.2667)(311.22083, 97281.24)(312.22403, 18014.648)(313.22574, 1661.881)
CPD2GG-5240	6642043	6549536	6445689	6557263	1068006	6536723	1	579624	7073787	1387299	1136773	1037997	5123093	5125220	859334	6950345	6156063	5994728	814819	1056673	11221983	11151091	12405103	12434892	809867	8800449	723431	729375	1645024	1684246	8123263	7403906	1467463	10507999	1742057	1717132	CPD2GG-5240	CPD2GG-5240 [ C30 H46 O6, tgt=48.42, overall=48.42 ]			(505.12497, 6176.4844)(506.24792, 8290.65)(507.33026, 158172.39)(508.33337, 44122.742)(485.87906, 5076.6323)(488.33087, 93992.125)(489.34027, 19050.572)(504.34998, 2734.5098)(487.46985, 2450.313)(541.30646, 52650.348)(542.3076, 9006.419)(543.3119, 938.16)(526.1987, 2016.4862)(529.30414, 1295.2133)(529.6645, 3655.324)(530.07855, 2634.676)(529.31696, 6393.34)(510.4821, 6799.727)(511.62497, 808.3987)
1-PALMITOYLGLYCEROL-3-PHOSPHATE	2637230	2345947	2539282	2722684	2437518	7517831	6468881	5007713	977654	5429148	4495637	4538104	1651046	2148903	3132297	4677286	3963878	3174078	4189277	4201853	3307189	3570972	4347674	4200552	1573699	3411546	2989854	3330051	1954968	1702847	4088140	3940740	4278206	4291066	4816241	4954049	1-PALMITOYLGLYCEROL-3-PHOSPHATE	1-PALMITOYLGLYCEROL-3-PHOSPHATE [ C19 H37 O7 P, tgt=88.06, overall=88.06 ]			(410.24136, 3467.2856)(409.90128, 535.7733)(391.20862, 1112.3575)(392.2112, 490.1)(409.76443, 7729.511)(410.51007, 799.6743)(392.93933, 12474.255)(393.81177, 4476.9746)(396.2439, 5635.92)(451.01022, 878.66425)(433.23285, 28680.76)(434.2361, 6463.75)(435.2403, 417.035)(415.2109, 68543.125)(416.21405, 17139.646)(417.21637, 2786.2866)
2-ALPHA-HYDROXYETHYL-THPP	834319	792469	594425	604693	430566	413630	933286	905222	674007	696565	606002	619744	852322	848308	898362	927130	799742	782665	453158	474921	704102	693509	733279	729197	684804	678992	787789	798184	671327	681969	679744	583601	570999	575051	723375	715714	2-ALPHA-HYDROXYETHYL-THPP	2-ALPHA-HYDROXYETHYL-THPP [ C14 H20 N4 O8 P2 S, tgt=61.89, overall=61.89 ]			(506.01746, 45774.617)(507.02036, 5257.3516)(508.00446, 28856.383)(509.0079, 391.45834)(490.98877, 2644.627)(492.01068, 8938.762)(492.99442, 31144.236)(490.02725, 1242.135)
L-2-AMINOHEXANOATE	64054732	58391108	53882552	56877464	75696576	73736360	63091380	59419472	57219608	56642864	56998964	58536116	56280464	58514792	60348124	54717188	61931428	54204748	56689024	56561268	43866596	46898416	41319984	40296760	51561480	49892120	63791184	64028540	48726200	46501984	63680008	60153464	54695800	718916	58236328	59038664	L-2-AMINOHEXANOATE	L-2-AMINOHEXANOATE [ C6 H13 N O2, tgt=86.61, overall=86.61 ]			(132.43207, 911.3467)(132.10226, 2158322.5)(133.10544, 192124.06)(134.1069, 10666.68)(114.091484, 6318.882)(115.0871, 107.19)(173.06003, 501.58374)(173.0574, 120.4)(155.61128, 1418.2551)(154.08537, 6057.594)(155.08046, 371.54086)(136.07428, 303582.0)(137.07614, 5256.593)
SUCCINATE-SEMIALDEHYDE-THIAMINE-PPI	642762	640921	405923	395502	327095	371522	719196	706861	489458	514710	446146	460361	607583	617793	670452	691601	561239	556558	300699	303462	484618	481667	483734	523210	477325	492093	584626	550541	451928	524380	460999	455720	439101	424780	576918	580676	SUCCINATE-SEMIALDEHYDE-THIAMINE-PPI	SUCCINATE-SEMIALDEHYDE-THIAMINE-PPI [ C16 H25 N4 O10 P2 S, tgt=33.03, overall=33.03 ]			(566.8479, 4478.83)(568.0249, 2581.1477)(550.37506, 25240.027)(551.4708, 3256.0686)(552.0302, 13985.524)(554.017, 1103.6284)(534.051, 15867.809)(535.04926, 344.50333)
ISOBUTYRYL-COA	1	1	90323	116762	1	1	179281	160755	88701	91554	275955	280960	1	1	1	1	1	1	202691	199231	348553	357743	221468	220525	113728	108482	1	1	1	1	1	207428	238972	230496	203427	188712	ISOBUTYRYL-COA	ISOBUTYRYL-COA [ C25 H38 N7 O17 P3 S, tgt= ]			(856.08167, 5980.8145)(857.0836, 6137.854)
ALLOCRYPTOPINE	1860205	1810737	2079172	2131504	1669161	1661219	1598364	1596788	1630916	1623557	1436189	1436227	1464712	1439305	1746686	1684562	1590661	1602672	1003675	1718682	1870880	2137472	2011350	1995729	1784934	1767645	1176871	1152900	1639835	1671540	2063292	2230417	14014483	13926542	13759684	14163453	ALLOCRYPTOPINE	ALLOCRYPTOPINE [ C21 H23 N O5, tgt=76.96, overall=76.96 ]			(369.15, 10571.371)(370.16278, 1151.995)(353.65335, 1876.5265)(371.10666, 11634.215)(372.7018, 5081.3022)(373.18018, 8980.077)(353.19055, 4559.4478)(354.3133, 13114.559)(355.81293, 7709.92)(356.6683, 4665.605)(410.22946, 848.89795)(413.1201, 3850.2034)(414.12296, 979.855)(392.89056, 22744.664)(394.1497, 4631.824)(395.1211, 979.60004)(392.8599, 1017.58435)(374.2548, 26927.223)(375.35666, 7415.8843)
CPD-698	2563048	2250099	2430460	2299910	1315215	1323925	2060317	2089197	1381159	1417144	1696384	1675895	2101891	2138302	1846570	1997322	1699806	1705034	1473338	1532871	1938416	1968562	2195944	2073147	2055456	2130426	2008866	2015904	1887766	1915333	2527729	2448477	1	2074913	2327263	2278772	CPD-698	CPD-698 [ C28 H46 O, tgt=86.31, overall=86.31 ]			(403.38, 21319.61)(404.3832, 5167.76)(381.3359, 132567.39)(403.37653, 22222.795)(404.37967, 5363.709)(441.33246, 3046.4773)(425.30212, 157477.03)(426.33365, 42368.4)(427.336, 6409.5337)(427.3645, 4481.56)
CPD-696	981657	943021	772917	784410	978843	968556	1006171	946159	781116	747667	715881	1390677	922847	965745	850320	851337	788438	784284	1063092	1118132	835212	831716	912582	891267	1558838	771768	787264	764531	836854	821671	924480	891824	857063	794096	1074350	1108817	CPD-696	CPD-696 [ C31 H52 O, tgt=53.56, overall=53.56 ]			(440.4083, 42674.0)(441.41113, 12696.811)(442.41364, 729.02246)(482.83017, 41618.418)(483.79544, 21765.172)(485.37747, 1376.54)(462.35974, 54493.977)(462.36453, 11313.332)
CPD-693	1504372	1438616	1791664	1680861	51759708	51642800	48727828	48656244	51697644	51391184	48368652	48044188	1130144	1190806	52738704	1029167	56841776	55134200	47751672	49984124	52573376	53280216	52939700	53352776	45752080	45161968	45368696	1245628	1397447	1420145	53406880	53475896	56186608	56171620	49329312	48681896	CPD-693	CPD-693 [ C15 H19 O4, tgt=96.41, overall=96.41 ]			(263.12408, 16374.427)(264.13025, 8252.283)(265.1312, 712.082)(246.16331, 9890.647)(248.81894, 2586.7317)(249.79486, 2462.6084)(250.1278, 1579.51)(264.14322, 1803.6)(247.12946, 9453.798)(249.12991, 886.96747)(250.1294, 1607.95)(304.4355, 2639.942)(305.09827, 6999.997)(288.24527, 3618.27)(289.0883, 591.64996)(288.26028, 6480.4956)(290.98657, 3110.466)(291.1277, 1836.09)(268.38467, 2036682.6)(269.1…
ETHIONINE	1622036	1266918	602658	1264867	1719419	920594	1473349	1300501	899356	1028870	915667	622723	1999821	2608283	974515	993951	2475075	686280	2589347	984559	2341702	694093	329271	783123	3803127	4661352	1336067	2720174	1156492	1	1649755	2713668	1450171	1517283	1255439	1316103	ETHIONINE	ETHIONINE [ C6 H13 N O2 S, tgt=74.03, overall=74.03 ]			(165.98349, 8844.11)(168.06448, 8557.571)(149.42036, 37962.754)(146.0539, 3724.91)(164.07442, 16919.146)(165.07625, 1163.1927)(166.07132, 864.755)(148.06123, 36278.27)(149.27942, 7816.0137)(151.06107, 934.83203)(205.98949, 6073.878)(189.38266, 1988.3357)(185.0056, 308.16)(187.2587, 1487.8806)(188.9607, 1320.5145)(190.05185, 713.605)(169.92384, 8445.77)(172.44218, 3868.3267)
KYNURENATE	866133	841752	830334	906480	948850	1	728931	674097	1	721157	646122	731167	105037	1	636622	706711	543060	587467	629023	640693	566736	615335	570007	550525	612057	692181	666832	130677	98017	95280	728991	642036	647072	650394	680202	626245	KYNURENATE	KYNURENATE [ C10 H5 N O3, tgt=46.48, overall=46.48 ]			(187.29745, 4653.771)(189.37364, 5190.457)(170.93591, 5703.1655)(173.42543, 504.15198)(174.02487, 503.01334)(190.64578, 2967.9146)(190.63878, 4155.87)(174.00116, 7400.5923)(173.0296, 2599.25)(174.5379, 3769.1074)(226.68552, 25669.95)(227.15604, 6878.705)(227.98712, 2434.9478)(209.54169, 494.82336)(210.9843, 737.32)(213.01973, 2973.8232)(193.64401, 1790.8226)
SUCROSE-6P	493573	485598	613242	650931	295165	308835	716750	693701	723375	732498	821806	832087	526648	536887	604295	617237	568039	552807	919102	921110	1034825	1053246	957538	991691	810813	847457	559264	550875	670410	651934	781883	778620	860346	852067	805842	803431	SUCROSE-6P	SUCROSE-6P [ C12 H21 O14 P, tgt=56.62, overall=56.62 ]			(423.0846, 593.0873)(423.27118, 694.85455)(441.01746, 31874.549)(442.02078, 3663.3147)(443.021, 523.014)(425.03983, 19040.305)(426.04208, 4094.2966)(427.0362, 888.76)
L-PANTOATE	1265833	155171	1057046	1204845	1207100	772020	1143254	671258	608096	1451683	1	446167	319217	706478	668600	451377	319711	710199	730262	666718	872276	630603	779838	655994	610115	599963	803498	885508	311424	733292	988435	875282	1154492	676698	831850	817026	L-PANTOATE	L-PANTOATE [ C6 H11 O4, tgt=48.97, overall=48.97 ]			(150.01993, 2764.5989)(150.0752, 2511.71)(130.14745, 2766.4067)(148.07536, 4956.5303)(149.07623, 140.76666)(188.74667, 5036.864)(190.86371, 5112.8516)(191.58743, 1808.9584)(192.0381, 103.44)(168.8185, 5725.8193)(169.1419, 1401.9346)(171.67654, 3798.637)(172.63173, 8864.6045)(173.06552, 19108.121)(153.62624, 6593.737)(154.0487, 2022.2488)
CPD-12299	480502	497586	663561	660856	375566	370263	583172	564851	1055078	1116226	747829	754530	382808	390577	428226	409771	275016	272034	668479	688056	1056773	1064672	841787	875957	535304	531622	102485	99704	336459	357949	737225	713851	633513	637729	620190	635465	CPD-12299	CPD-12299 [ C12 H23 O3, tgt=80.42, overall=80.42 ]			(215.21924, 12650.996)(216.16733, 1272.4111)(197.37593, 23914.54)(198.1568, 2530.8728)(257.5726, 7921.087)(259.46976, 496.28552)(258.13495, 3255.585)(237.9207, 9335.935)(238.82048, 2622.9363)
O-SUCCINYLBENZOATE	1045167	914751	867548	1102621	1343991	1320290	939638	1341287	885430	918465	741003	1282160	1140232	1159456	964531	675964	1743012	1051071	837817	831318	854479	921299	894446	1808662	1083187	1185037	1134262	1129658	1255148	772766	1395177	1417439	1160490	2233862	1047001	1112489	O-SUCCINYLBENZOATE	O-SUCCINYLBENZOATE [ C11 H8 O5, tgt=42.67, overall=42.67 ]			(220.03113, 38115.43)(221.02705, 43781.92)(205.412, 956.6337)(225.061, 347.32)(207.0499, 246.29)(260.83386, 1207.2799)(261.40186, 1021.242)(262.00824, 277.56)(246.08398, 1369.4047)(246.66267, 650.63995)(244.5808, 10139.78)(247.22125, 21017.041)(248.0428, 1550.8258)(228.24567, 2509.368)(228.02272, 349.11417)
O-UREIDOHOMOSERINE	271820	1	133055	494664	402393	232920	307227	456687	185201	929113	545869	1	268199	377652	299496	424604	374448	385400	1	739702	671499	375541	1	564890	1	435510	207725	289643	1	1308418	657499	484256	255920	1185564	249431	506937	O-UREIDOHOMOSERINE	O-UREIDOHOMOSERINE [ C5 H11 N3 O4, tgt=65.24, overall=65.24 ]			(177.07011, 7503.104)(163.98253, 1350.0465)(179.73676, 1103.8303)(180.72827, 1625.4279)(181.08574, 220.97667)(160.07521, 1621.1847)(219.03844, 248.58499)(199.02638, 3130.2136)(202.06955, 2300.2222)(182.28586, 11473.592)(183.28941, 1882.0173)
SUCCINYL-OH-CYCLOHEXADIENE-COOH	493514	554553	708314	642277	417730	549929	582433	599349	487111	585850	746524	366950	681768	473456	800490	677104	762030	651982	421617	51510	633171	914112	960548	554334	50665	322336	610374	3033037	3226555	682994	1	1278865	1160956	591014	1180539	1232582	SUCCINYL-OH-CYCLOHEXADIENE-COOH	SUCCINYL-OH-CYCLOHEXADIENE-COOH [ C11 H10 O6, tgt=46.49, overall=46.49 ]			(239.20212, 4197.863)(242.05984, 187.11002)(221.03705, 28826.676)(221.02728, 45764.72)(239.80244, 526.5475)(224.10591, 7805.6504)(225.55305, 643.955)(278.12057, 4317.648)(282.0123, 387.12396)(261.5447, 1217.1415)(262.00735, 330.805)(262.0439, 814.77)(245.80931, 9435.78)(247.28874, 4730.4966)(247.78787, 2265.695)(248.0346, 221.74)
CPD-659	2843375	2906716	3037546	3222427	1802078	1716443	2360066	2291541	2414410	2436161	617317	2220817	2334923	2399573	2901115	2941258	1320038	2651329	2498341	2540423	2988926	2927402	1610962	2821037	3107391	3174379	1396041	1427603	1303833	1298469	2590979	2569208	2971158	2902225	3059680	2947729	CPD-659	CPD-659 [ C10 H12 N O5, tgt=81.55, overall=81.55 ]			(226.06757, 1009.75665)(211.07211, 3342.339)(212.0679, 1457.99)(213.0773, 7921.85)(227.07878, 11371.845)(228.08212, 540.72)(229.0743, 221.26001)(210.71729, 4232.407)(211.75508, 1646.9033)(213.5817, 630.64)(248.0291, 313.91)(249.0601, 4289.3564)(250.0606, 670.49)(231.18861, 23462.115)(232.05328, 1570.1359)
CPD-20125	3217680	3217261	3324755	3258686	2614848	2613142	2598170	1949191	2483990	2669693	1775626	2539819	2647989	2018069	2341053	2858178	2364405	2788175	2950326	3036486	3198748	2697170	3243522	3038479	3371746	2036019	2275109	2754602	3044790	3033071	3160898	3220476	3968618	3331366	4073973	4200457	CPD-20125	CPD-20125 [ C6 H9 O8 P, tgt=18.00, overall=18.00 ]			(241.00642, 228342.5)(242.00688, 86269.95)(243.0072, 80805.25)(244.00937, 15734.138)(222.9897, 23193.676)(223.99089, 119664.086)(224.99365, 44360.67)(227.0089, 600.05)(241.00522, 253042.73)(227.01176, 1332.8933)(282.41495, 803.86145)(283.7393, 758.5823)(284.46838, 809.93)(266.30124, 427.41333)(267.17105, 983.7817)(267.0, 387.28)(245.58543, 847.6469)(246.99025, 866.66003)(247.99274, 839.0533)
DELTA3-ISOPENTENYL-PP	531455	547963	470547	606430	445549	300678	173168	193860	333109	202748	395072	261828	270357	454380	523750	321850	325329	374364	391293	396892	343451	542747	416703	228599	330783	547479	289561	280924	365035	364037	684990	410314	339832	578592	464676	212527	DELTA3-ISOPENTENYL-PP	DELTA3-ISOPENTENYL-PP [ C5 H9 O7 P2, tgt=52.03, overall=52.03 ]			(245.61816, 938.5395)(246.75476, 970.4065)(247.24301, 1098.5613)(246.52402, 1841.4576)(247.32904, 1298.7065)(247.99785, 567.345)(227.34975, 7586.2354)(227.98671, 3461.7405)(282.94922, 1687.3258)(285.6177, 523.1008)(264.21585, 2286.5747)(269.94843, 5643.81)(266.97372, 434.8372)(249.18607, 1244.6339)(252.97052, 1673.4393)
OROTIDINE-5-PHOSPHATE	301014	290541	319785	328989	1	1	285155	272777	248479	245122	363998	359477	309236	292851	420381	421927	198343	400020	262782	268965	311322	310953	289525	304930	342213	339909	305345	306009	317514	313184	230921	234989	258824	242271	264582	273645	OROTIDINE-5-PHOSPHATE	OROTIDINE-5-PHOSPHATE [ C10 H10 N2 O11 P, tgt=37.88, overall=37.88 ]			(365.00397, 9581.09)(366.00595, 159.145)(369.01105, 4212.259)(351.0149, 7695.7983)(404.97253, 3300.329)(388.99435, 1945.0193)(390.98862, 314.56332)(372.98593, 209.13998)
CPD-6001	7627751	7514531	7000624	6988540	5674188	5713586	817716	808817	857126	8119544	7230224	7224158	814989	844423	7103814	7186691	6500204	6591597	7574371	7642362	8534955	8379022	536264	8222545	6240402	533683	4700879	4410165	4981710	5272659	8670751	8366627	1	1	7699235	7570917	CPD-6001	CPD-6001 [ C5 H10 O5, tgt=51.41, overall=51.41 ]			(150.37944, 135666.31)(151.38196, 21853.88)(153.05754, 5685.8438)(134.04567, 1172.6389)(151.06065, 634.52325)(134.05487, 258.1967)(189.97926, 1640.0613)(176.01147, 1590.2256)(173.04128, 1702.6909)
CPD-670	51551	563695	1182735	694217	1692850	204751	88937	1	1130158	1	1	961363	120039	1	1	1	1	676882	1	251643	189981	376506	349223	1	654016	221322	1054688	456764	1	1	875549	1366266	315008	297050	184090	632858	CPD-670	CPD-670 [ C6 H9 N3 O2, tgt=47.62, overall=47.62 ]			(156.82283, 69067.91)(158.07362, 15639.023)(138.63107, 27229.8)(140.81808, 6316.185)(156.07677, 16213.597)(157.07785, 804.68567)(140.11632, 6125.4395)(143.08115, 2688.445)(198.08429, 6361.681)(199.81223, 15571.062)(199.5383, 5272.73)(200.0454, 32850.52)(177.14941, 23112.14)(178.02275, 345.64)(180.3975, 10951.289)(181.31656, 1335.5026)(164.23892, 20627.133)(165.05559, 36268.664)
CPD-676	350513	341590	385126	385098	113495	126382	294579	286964	281463	158260	398460	412754	211932	203260	267109	265667	199222	296983	438242	281093	565291	558783	587124	612555	275862	284458	98948	94214	268457	273048	440908	447234	517985	1	537874	518436	CPD-676	CPD-676 [ C9 H7 O4, tgt=47.33, overall=47.33 ]			(179.03395, 11469.194)(181.31232, 1237.9144)(183.50987, 1341.9497)(184.05682, 1190.3975)(163.03908, 78651.055)(224.00122, 1055.2524)
CPD-674	1978346	1979649	1859468	1829236	1	1669448	5110748	5084001	4695841	4746131	4692622	4824231	2092313	2153626	2003042	1966205	1854445	1856946	6914761	6916897	9110694	8926399	9057007	9128754	2339110	2301459	2317455	2280567	3339933	3318522	7342752	7051211	9653017	9509895	7064544	1	CPD-674	CPD-674 [ C9 H7 O2, tgt=78.62, overall=78.62 ]			(147.044, 134542.25)(148.04935, 12406.43)(149.04642, 375.81223)(152.02737, 1617.9037)
CPD-669	213303	208626	180935	198771	1556555	575542	390598	396351	384075	381211	294610	190287	166049	194263	232576	224803	2390022	1	1	323494	286019	167700	425270	205534	190546	1	123565	137353	315423	308033	299350	296288	292329	312129	243130	264150	CPD-669	CPD-669 [ C13 H18 N6 O3, tgt=99.08, overall=99.08 ]			(308.86298, 2900.8328)(289.9373, 1487.779)(291.1353, 581.34)(307.15073, 7136.3003)(308.15356, 315.66202)(289.6429, 959.3276)(346.67154, 7321.7446)(346.71918, 1733.0641)(332.10324, 521.88)(330.71014, 12156.867)(332.33078, 3444.8667)(313.36438, 22817.72)(314.13077, 4584.802)(315.1336, 366.28003)
OXALACETIC_ACID	1	466392	1	392519	1	1	329164	164891	1	518101	1	1	354261	1	1	1	465097	1	1	867888	1056981	1032645	1064017	1066036	752378	863271	1	272581	567961	597270	819437	859535	682192	1093355	152517	269184	OXALACETIC_ACID	OXALACETIC_ACID [ C4 H2 O5, tgt=41.21, overall=41.21 ]			(113.20242, 23467.334)(114.12585, 1058.6843)(114.984276, 999.02405)(131.00032, 30228.006)(132.00731, 794.0017)(116.99518, 467.77002)(151.9503, 1448.48)
THIAZOL-YL-INDOLE	1	1	1	1	1	1	713449	335275	266024	1308363	201320	277655	1	1	1	1	1	1	1	410199	1015968	1	1	246282	1	1	1	1	1	1	1	504017	716596	590176	1	1	THIAZOL-YL-INDOLE	THIAZOL-YL-INDOLE [ C11 H8 N2 S, tgt=46.55, overall=46.55 ]			(200.12785, 10866.536)(201.04033, 3393.686)(202.0536, 308.65002)(201.18883, 72776.13)(202.04845, 6411.1562)(243.007, 119077.94)(242.00676, 86436.02)(244.00598, 42628.402)(244.34111, 12280.984)(245.00351, 8323.675)(228.0251, 453.97)
2-TRANS6-TRANS-FARNESAL	270537	287824	292578	264812	1	1	303547	318916	262763	259190	195710	183775	240329	239308	262670	271710	232237	258413	197793	208499	296971	314818	313387	338424	280525	279375	191428	198418	314094	1	235654	240173	245401	1	1	1	2-TRANS6-TRANS-FARNESAL	2-TRANS6-TRANS-FARNESAL [ C15 H24 O, tgt=45.71, overall=45.71 ]			(203.18263, 1360.1141)(260.94464, 13958.796)(262.54947, 1643.725)(263.15814, 1547.0901)(246.14116, 8187.8857)(246.18066, 1750.915)(230.18407, 3516.991)
CPD-14405	125726	123142	156051	148851	121734	112487	92230	83011	91006	74732	78450	1	73079	73649	117770	114994	79241	78085	77142	75299	128519	76746	780057	79081	113054	1	74506	1	1	1	97787	180022	73830	196039	162421	152655	CPD-14405	CPD-14405 [ C41 H64 N7 O18 P3 S, tgt=30.93, overall=30.93 ]			(1068.3424, 3074.5352)(1069.3433, 3272.7698)(1070.3418, 3117.1697)(1071.3416, 1220.8577)(1050.289, 7427.0874)(1051.2922, 3730.7925)(1107.2809, 4701.29)(1108.2842, 935.91876)(1088.2594, 7083.4805)(1089.2614, 1496.1084)(1091.3033, 1537.9124)(1092.5532, 3811.0837)(1093.5443, 13297.29)(1094.5469, 6012.1772)(1095.299, 1029.2517)
CPD-13370	507476	855448	535527	993748	1155063	426969	3200262	2989148	3367536	3321445	3169497	672421	3551999	460200	320381	3132061	3498623	3185146	3094120	3096138	3119998	1	2907756	2885984	3144906	3193693	3305350	3244805	3081482	3024173	130104	423273	204277	3074498	369034	3159883	CPD-13370	CPD-13370 [ C9 H10 O2, tgt=69.58, overall=69.58 ]			(153.82693, 255.98375)(132.9686, 12477.453)(134.2285, 762.1692)(135.06595, 123.835)(153.35887, 1843.633)(152.67294, 101.002)(135.07053, 55548.676)(136.07187, 9572.76)(190.44127, 1415.8787)(192.7029, 583.75464)(172.06447, 3345.0354)(175.23619, 4837.256)(176.02592, 5511.5215)(176.5252, 12540.89)(175.3781, 4462.7715)(177.06995, 7140.3867)(156.8981, 2580.3691)
CPD-13371	1022166	1011158	956771	962446	1	1	1295907	1261612	1245574	1215199	900750	901021	850244	854537	1158282	1139098	1075874	1093099	1047156	1033054	1107152	1111764	994172	990403	610279	612294	362097	364269	506269	514279	610450	588713	846466	872535	684045	665976	CPD-13371	CPD-13371 [ C13 H20 O, tgt=86.64, overall=86.64 ]			(175.14758, 5167.4097)(193.15866, 55581.957)(194.16191, 7086.836)(175.1491, 4333.7397)(217.10475, 10892.567)
CPD-13373	3296029	3221198	286421	2906583	1	2850313	2627597	2652377	1	2836030	2292415	2312290	1867176	1874592	2784818	2790292	1795818	1781765	3499522	3464918	192997	404376	317128	3190704	3091364	3088952	1966932	432328	1123329	1157242	370041	370521	343297	1	347596	255870	CPD-13373	CPD-13373 [ C19 H22 O2, tgt=40.72, overall=40.72 ]			(286.17386, 1025.007)(264.15115, 1225.2887)(283.17422, 6041.253)(265.15454, 6204.92)(322.17038, 11681.601)(322.36563, 2278.8928)(303.10876, 3588.539)(305.1558, 50938.938)(306.15942, 6380.396)(287.22873, 12481.301)(288.14117, 3085.23)
CPD-14424	355157	348166	395936	395534	225028	223883	524180	1	1	572008	305391	317941	299683	325187	313597	286451	282710	1	496706	504400	361683	380153	491814	492233	325688	325694	165814	1	216166	177894	345895	180420	284819	267512	284257	276779	CPD-14424	CPD-14424 [ C43 H64 N7 O18 P3 S, tgt=13.58, overall=13.58 ]			(1091.6387, 2505.265)(1092.8044, 1175.3125)(1074.3461, 18525.273)(1075.3478, 2008.5227)(1080.3422, 610.24)(1093.3027, 11702.992)(1094.3057, 5987.0923)(1095.308, 303.255)(1074.3468, 13324.872)(1075.3538, 2046.53)
CPD0-1242	1046528	1044133	1037742	1103236	777511	768842	2448633	2253219	716301	2068692	2455315	676140	2630175	2657392	2315000	2272423	4197091	2094817	971001	914270	1475074	2179122	1020171	2396307	1597860	1311555	2083777	2166002	4757644	4786273	1109331	1134033	1439965	1226466	872249	812485	CPD0-1242	CPD0-1242 [ C11 H14 O2 S, tgt=78.46, overall=78.46 ]			(211.14622, 3901.2234)(211.9218, 1120.76)(192.16087, 5768.559)(193.0576, 1339.2537)(194.04745, 426.82)(213.62167, 4153.411)(193.06793, 685.4489)(195.40582, 214.22333)(250.29796, 7253.195)(250.04594, 3854.3242)(251.03986, 4035.04)(232.22821, 12359.79)(232.02065, 586.28)(233.54233, 1378.5568)(235.42671, 456.86542)(215.71617, 5299.25)(217.59, 1168.1761)
CPD0-1240	839534	892509	777380	802348	1339274	876748	812152	726215	628998	912815	916075	965836	961241	939736	1058010	1	489464	890113	934415	635811	756127	750197	630884	686236	721106	710515	1013300	1086981	894597	899168	695533	1035232	1177561	1174469	1183544	1202133	CPD0-1240	CPD0-1240 [ C6 H14 F N2 O2, tgt=47.34, overall=47.34 ]			(167.1051, 123400.05)(150.2435, 740.2878)(151.83282, 404.8664)(152.1068, 965.0)(170.1161, 459.94)(148.10248, 2737.2373)(210.07407, 5901.109)(187.06223, 1984.7133)(188.05664, 214.70332)(188.09215, 2451.9817)(170.109, 12553.542)(171.08365, 451.21313)
CPD0-1245	17075426	15276212	15352436	15246151	18577990	17376406	13821258	13276574	13350759	13444609	11962570	12138925	15281269	15695237	14231530	13780795	15894889	14519346	12942528	12805272	11166105	11389440	6822259	11599869	13749215	14854271	15157907	15482862	15986529	14800473	11218012	10602802	8543433	8751934	13652689	21661760	CPD0-1245	CPD0-1245 [ C5 H11 N O5 P, tgt=74.42, overall=74.42 ]			(199.51518, 10527.949)(200.25291, 23014.732)(182.03333, 766.35724)(202.0543, 1030.66)(183.04755, 2311.505)(239.0024, 69304.73)(218.9835, 249.16)(219.02745, 545928.1)(220.03, 42204.64)(221.0257, 49263.715)(201.01701, 9530.313)
CPD0-1246	1248848	1215003	1137626	1115334	1	1	885464	881311	913057	885894	887494	886846	1155608	1130065	1	1	1	1	872095	867723	810797	792554	506673	494226	1	1	1	1121280	1136070	1127657	1145343	1098184	914598	898792	1063288	1022351	CPD0-1246	CPD0-1246 [ C8 H15 N O4 P, tgt=75.79, overall=75.79 ]			(223.07585, 12609.865)(224.08025, 958.32)(204.064, 365.64)(225.09007, 19903.98)(245.06474, 2947.6384)(247.06583, 1737.93)(225.04918, 66321.27)(227.0475, 346.28)
CPD0-1244	483585	489502	335296	1105666	606148	625918	400030	400573	693537	697017	481947	600417	469465	475553	598336	592560	696498	711808	825450	789210	350280	340053	381159	362202	1081660	1074992	562476	553157	1032907	363837	407221	379095	361413	350359	416066	396798	CPD0-1244	CPD0-1244 [ C25 H33 N3 O3 S2, tgt=64.87, overall=64.87 ]			(493.20193, 279.2575)(471.31097, 18774.35)(472.38553, 3457.9048)(473.42508, 3371.7368)(474.19833, 487.98074)(488.21512, 2067.4365)(489.22653, 446.21335)(473.19308, 7467.9517)(474.19458, 1380.2017)(475.187, 2664.4666)(511.17627, 824.43)(495.17557, 9826.1045)(496.17914, 1360.2489)
CPD0-1248	1	5122922	2956069	4685452	4335920	4298904	3666764	3526790	3358900	3403184	4010373	4138533	190470	186406	236489	247410	214685	241087	303802	322028	3462841	3515047	3598158	3521458	254814	4586084	4521795	1	183545	176645	3829777	3596500	3463278	3406211	3745751	3639115	CPD0-1248	CPD0-1248 [ C6H13NO4P, tgt= ]			(195.39314, 22155.766)(195.0552, 4955.82)(196.0495, 1842.69)(198.35118, 1593.9939)(200.0736, 106.08)(179.64174, 19570.639)(180.67648, 2515.2683)(233.43938, 762.8055)(217.84348, 40029.973)(216.02048, 3893.0662)(219.00406, 11704.524)(220.05637, 1283.8123)(221.0603, 173.37)(200.04236, 8073.327)(201.44312, 17107.184)
CPD-14430	457131	135348	471193	164229	292318	260580	516997	507090	452076	491321	584511	646690	443149	458843	563849	109611	569826	534542	576372	94178	1048084	1487782	512326	1005986	1	698894	503610	576119	544975	588653	128940	138429	812938	291432	131170	138553	CPD-14430	CPD-14430 [ C10 H8 O4, tgt=47.53, overall=47.53 ]			(193.61494, 1008.09424)(193.03552, 612.2625)(175.53574, 2061.6301)(176.23721, 682.36804)(177.03592, 1387.6775)(193.65547, 920.21796)(175.79129, 2804.425)(176.03821, 592.67)(232.51944, 17486.867)(234.00815, 268.875)(214.18393, 1732.8317)(217.51474, 17417.662)(219.04735, 973.31085)(198.76521, 1291.0962)(199.52658, 1863.2102)(201.03094, 355.58667)
DTDP-GROUP	413158	399171	417043	424593	187500	200986	289862	279962	266227	276228	375513	372166	341116	339184	479982	489827	467560	484229	250542	258489	290411	295831	260025	273181	382717	375486	335512	338368	344764	328350	222632	226795	223372	215025	247246	234560	DTDP-GROUP	DTDP-GROUP [ C10 H14 N2 O11 P2, tgt=30.50, overall=30.50 ]			(439.31277, 1149.1884)(423.0383, 10436.855)(424.00848, 987.47314)(404.97525, 4566.212)
CPD-14427	969855	754677	783055	797573	610182	449449	413962	589502	98330	552403	652708	678426	1	731814	754916	697263	799520	666628	96378	538520	618171	644899	632830	600292	645425	680996	638082	1	701758	687135	723256	622490	713049	721091	653913	692149	CPD-14427	CPD-14427 [ C9 H6 O4, tgt=47.59, overall=47.59 ]			(182.03273, 2837.253)(160.24707, 1589.118)(162.03093, 280.3175)(183.1145, 2806.575)(184.0464, 746.86)(163.14595, 1155.0184)(166.0349, 433.86)(218.98396, 117.92334)(202.67668, 2594.4536)(201.01689, 5650.857)(183.06644, 5782.7124)(184.01476, 283.65)
CPD0-1251	162586	166956	173184	173350	650665	162482	1036543	147019	147325	144994	161451	164661	132851	133781	208848	148069	225816	680961	265637	180189	1161777	1170133	944325	967203	181003	174991	1025899	987507	267530	5043513	1030025	104529	814774	802004	958743	953651	CPD0-1251	CPD0-1251 [ C15 H15 N6 O3, tgt=75.25, overall=75.25 ]			(329.8742, 21385.914)(330.94348, 4784.023)(332.13498, 91313.73)(312.49457, 763.14624)(311.1086, 1972.26)(313.1125, 526.26)(314.1301, 3227.49)(331.2746, 9686.167)(332.13565, 3022.1003)(313.1264, 34773.766)(314.1296, 5664.1504)(315.13385, 828.11)(367.3385, 3269.7952)(349.01263, 27388.123)(349.461, 6442.2754)(350.0727, 297.07)(351.80005, 5494.9253)(352.6165, 1079.69)(334.5462, 14002.027)(334.43637, …
CPD0-1252	1200201	1470394	2188077	2235251	1064506	450099	2179943	1163273	2914732	2859860	633965	1439746	2617197	2540484	1596827	1591004	3083499	3001815	1328996	1347636	1438183	1433682	987398	1374222	624306	497366	2871186	2790526	2850004	1827910	1902180	2536494	2427948	2378563	1846680	3262121	CPD0-1252	CPD0-1252 [ C14 H12 N5 O3 S, tgt=48.32, overall=48.32 ]			(332.65457, 1843.4127)(335.94458, 1986.1951)(336.0682, 754.73)(317.0637, 205.0)(333.81375, 5831.293)(337.08667, 7162.1997)(313.36545, 1014.7466)(375.0193, 260.53)(351.0166, 2921.8513)(353.41098, 9096.21)(354.74826, 603.069)(337.93402, 1236.9731)
CPD-14429	276007	263514	263685	274607	331786	320581	351015	345495	380520	374831	318565	313934	307087	298127	301096	321000	343554	331438	281598	276527	291543	281048	261925	302631	238273	254051	195135	188032	1	1	190852	153353	240534	334096	312925	322166	CPD-14429	CPD-14429 [ C15 H16 O9, tgt=56.80, overall=56.80 ]			(343.5889, 1915.2476)(322.8241, 1333.72)(344.09058, 1556.722)(345.1047, 376.34)(326.09283, 758.765)(379.0365, 5070.833)(363.0414, 2633.664)(364.06363, 1349.4291)(348.00446, 40792.594)(349.00916, 10993.11)(349.5726, 4711.2725)(350.0727, 360.73)
PALMATINE	2859425	2815052	3237986	3144266	1661623	1923869	2295058	2313450	2659122	2608632	1951686	2078512	2007598	2061845	2775807	2752799	2544149	2701253	107804	2877964	137906	131064	208339	181388	2598410	2549859	1488007	1494252	2242776	2305576	106809	2673878	157763	163466	92595	2986483	PALMATINE	PALMATINE [ C21 H22 N O4, tgt=63.19, overall=63.19 ]			(353.1545, 837.47)(355.171, 9889.08)(356.16745, 272.33502)(334.69666, 1310.1208)(354.56372, 6236.889)(355.369, 6465.547)(356.17105, 278.7725)(337.8268, 62796.66)(339.26257, 15355.281)(340.16336, 1803.2288)(393.04108, 960.55365)(394.79227, 928.95)(395.1334, 35704.07)(396.1367, 6362.8)(374.54144, 2508.4326)(375.14664, 77061.734)(376.14764, 16322.982)(358.42618, 9027.856)(360.48865, 4491.9985)(361.3…
CPD-6801	1	315486	262683	270200	593371	587330	570942	547524	554295	578101	525606	479251	342669	484581	415134	1	264473	273433	654729	625560	736285	725596	706552	256327	288995	283805	1	287977	279176	1	834795	651579	730711	767029	575630	562928	CPD-6801	CPD-6801 [ C13H12O4, tgt= ]			(232.71173, 7162.1406)(234.07925, 1357.439)(236.0842, 207.6)(216.74031, 7148.922)(235.58531, 8753.827)(216.07681, 1120.708)(256.55203, 4276.852)(259.0806, 94.4)(238.61823, 2634.547)(239.8, 1474.5721)(240.06596, 773.646)
CPD-14445	617754	549049	1	560386	1113881	959441	485925	452001	366208	260205	433120	421876	442931	463064	391321	369194	953942	1063833	367001	386825	336496	359009	603693	283674	651417	640964	405777	388393	392350	1	577145	568072	460105	457777	482497	492598	CPD-14445	CPD-14445 [ C14 H26 N8 S2, tgt=72.32, overall=72.32 ]			(370.25827, 21907.703)(371.1724, 3245.5974)(372.1781, 353.23)(372.8442, 17561.447)(373.68335, 19183.791)(374.51828, 3643.6768)(411.41504, 14707.17)(412.99728, 3594.2913)(416.14, 115.43)(397.8176, 18704.223)(399.16013, 6741.2373)
CPD-14443	6580470	5801251	5875567	6315556	8641321	8090653	6214468	5575837	6017258	1665152	5280204	5672677	5537845	5196558	4597068	4810729	3807671	3685008	4719435	4833182	3274779	2143270	3078274	2437800	3475100	2907192	5678257	5670472	2672063	168842	4033492	4064569	3252312	2052760	4198576	4148279	CPD-14443	CPD-14443 [ C7 H7 N O5, tgt=75.27, overall=75.27 ]			(185.03311, 64417.55)(186.03557, 3342.0527)(187.03136, 4942.849)(167.01965, 11303.544)(168.01659, 2430.52)(169.01561, 389.31665)(188.04651, 1935.1101)(188.0433, 1728.21)(189.0454, 439.04)(169.03384, 3101.7085)(172.10274, 781.86285)(173.04092, 810.89)(226.02406, 29219.102)(230.00473, 1185.335)(208.24635, 233.13287)(209.53467, 245.31818)(210.9878, 333.61)(210.90613, 463.5306)(212.69794, 481.21277)(…
CPD0-1267	110130	110683	127490	146691	329477	311420	391385	389890	122798	362312	186293	326345	375459	144008	130714	127780	97984	242876	453144	147563	460307	210347	160836	492953	451110	157250	257942	112234	89926	97335	551330	475449	546523	150915	547576	517177	CPD0-1267	CPD0-1267 [ C8 H4 O4, tgt=56.48, overall=56.48 ]			(167.35153, 10097.796)(168.65417, 4006.9524)(169.02519, 3361.9622)(150.17946, 612.84)(167.69153, 5877.5063)(151.2249, 2192.9968)(152.01884, 5472.997)(202.97195, 8066.7124)(203.97305, 1117.3629)(184.9616, 15261.319)(185.96315, 1743.1771)(186.96094, 762.365)(188.30847, 4994.2983)(191.01494, 987.26)(169.99379, 727.54865)
CPDQT-409	1898602	1820809	1490936	1584998	1188362	1185780	1040690	1004147	1258439	957151	379342	842320	1025416	261429	1116360	1162940	1220295	1222019	998906	1165000	801585	805387	728490	705618	1268182	1299720	242629	911883	1292621	1297090	1	1400929	1580200	1118298	1267559	1245796	CPDQT-409	CPDQT-409 [ C12 H24 N2 O3 S2, tgt=45.90, overall=45.90 ]			(308.16086, 6712.352)(309.12177, 2381.145)(310.1245, 1419.02)(295.1795, 1002.8454)(295.4464, 1304.31)(309.7433, 8332.777)(311.1293, 1857.9668)(315.13525, 838.8475)(294.64447, 6187.917)(296.1197, 3873.9043)(349.08435, 7312.2812)(351.44885, 1219.5444)(353.08237, 2650.688)(354.0726, 191.66)(331.49084, 4200.49)(334.57388, 2011.3223)(333.42007, 2019.5886)(335.22015, 533.61664)(314.95294, 2680.7021)(31…
CPD0-1265	693445	687785	753898	749781	676398	656797	457402	1	427898	413092	496202	349536	547339	553307	630474	616463	683805	690767	479277	480088	526442	521996	537801	529690	613399	610813	472736	484036	636562	631022	516741	525933	2280265	2219119	523004	515340	CPD0-1265	CPD0-1265 [ C9 H14 O4, tgt=83.64, overall=83.64 ]			(191.10602, 5809.342)(191.1076, 6142.795)(169.08594, 22886.652)(170.0878, 1682.6013)(226.557, 2676.1277)(209.08092, 15163.004)(210.08119, 4514.3047)(211.07355, 2542.2148)(191.07016, 3975.9104)
CPDQT-408	1097367	1400378	1358862	1307631	974074	969686	1414498	1387215	917649	1582737	999533	840215	796932	1101271	1086635	1082613	1740475	1	1757687	1719638	2158211	2151082	2417245	2163494	1107378	1109255	349342	456648	950387	940907	1476169	1455514	2043582	1998013	2050894	2043691	CPDQT-408	CPDQT-408 [ C11 H22 N2 O3 S2, tgt=51.85, overall=51.85 ]			(296.8227, 12968.041)(299.3559, 1243.6765)(277.10397, 5741.6465)(281.0936, 4956.955)(295.11493, 15162.16)(296.12006, 2704.2017)(297.1298, 453.56)(278.20258, 5804.469)(279.5052, 429.2985)(336.24887, 2321.943)(337.00314, 4699.8604)(338.23923, 4599.4307)(338.96082, 8360.991)(339.0636, 5482.47)(319.5951, 1077.5491)(317.6293, 17046.89)(318.10632, 1554.2838)(319.10428, 134.2475)(302.9231, 1965.761)(304…
CPDQT-407	1	1071282	1179178	365577	841178	847428	954319	987380	1100144	1038783	830908	608287	833772	795360	872429	810493	816369	813608	2126858	2141623	1402083	3300301	451355	2395426	640335	667381	387299	460587	952820	459639	2237661	502391	1525009	564022	420396	822185	CPDQT-407	CPDQT-407 [ C10H20N2O3S2, tgt= ]			(282.7528, 3467.1104)(283.0906, 2048.05)(263.40497, 962.3733)(264.82663, 893.47253)(265.0846, 2140.86)(284.02713, 16169.232)(284.66653, 18073.764)(285.22192, 3664.2815)(286.10315, 185.35)(263.51544, 827.02)(268.0884, 247.06)(320.23132, 3068.5764)(323.05225, 4481.47)(326.0567, 245.1)(302.8101, 2100.254)(303.215, 10157.733)(304.4844, 760.761)(305.0786, 367.78)(288.10822, 1300.1677)
TAXA-42011-DIEN-5A13A-DIOL	596413	1202768	594521	592793	479800	455497	778251	700604	1611863	1416529	1245368	1498548	493110	515403	1489805	1543616	2180319	2219554	714189	733268	770648	785422	703973	678230	403604	392133	1	1	321178	344004	964727	956424	1010763	1047967	735147	985815	TAXA-42011-DIEN-5A13A-DIOL	TAXA-42011-DIEN-5A13A-DIOL [ C20 H32 O2, tgt=77.73, overall=77.73 ]			(305.24594, 2595.445)(305.24707, 40146.89)(306.25046, 7747.319)(307.25198, 671.2233)(345.29242, 8577.5205)(347.43115, 6504.9194)(347.5202, 4717.3584)(348.99844, 2455.0889)(328.2357, 8068.145)(330.2101, 434.81)(327.23065, 14134.28)(328.2339, 3375.595)(309.22037, 26035.037)(310.22375, 4899.611)
CPD0-1263	3459769	3216334	1004634	2614374	3485504	3480002	2976897	3083864	321430	2469973	119823	130794	292274	153327	2649702	3222999	3128247	295298	490881	651208	996681	971446	959917	963061	364072	551136	136616	3165862	608815	2935684	495109	856807	929520	1415776	627719	4474920	CPD0-1263	CPD0-1263 [ C8 H4 O6, tgt=64.15, overall=64.15 ]			(197.2163, 25809.41)(198.19199, 969.80194)(199.004, 973.3)(179.34787, 9270.979)(180.14297, 3448.6992)(182.28615, 1542.2236)(197.00839, 13541.527)(198.00934, 418.12274)(199.00195, 220.94)(178.99477, 2389.284)(179.9907, 659.03)(239.96672, 42898.08)(240.9676, 8011.9653)(216.95033, 990.895)(202.73477, 1127.7194)(201.97565, 1756.55)
CPD0-1264	239403	250198	262421	227277	299857	263003	352058	301712	746609	226315	287146	234752	264049	170080	228439	241950	434808	560674	395043	594779	452843	762403	394105	1104701	238315	235272	149216	222830	182304	207806	346639	1133110	540625	1	444053	537747	CPD0-1264	CPD0-1264 [ C8 H12 O4, tgt=55.95, overall=55.95 ]			(173.07773, 5326.489)(174.08003, 3010.37)(154.92361, 338.84)(173.07907, 7030.8213)(174.08066, 901.44434)(157.66727, 3467.205)(158.07942, 7421.292)(158.0809, 17587.97)(213.87529, 1929.2067)(197.4513, 10041.61)(198.2867, 1711.4524)(195.58261, 10941.22)(178.87852, 14497.739)(180.06267, 5296.511)
DOPAMINE	7015715	6995100	5941599	5246900	1	1	6356457	6608604	7832939	1	5480550	1	1	1	6527144	1	1	7134244	6605849	692960	1	6012204	6064295	1	1	1	6713829	6279490	5003696	1	7148013	6898936	7486637	7876586	1	6385845	DOPAMINE	DOPAMINE [ C8 H12 N O2, tgt=57.82, overall=57.82 ]			(154.08543, 8084.896)(155.08046, 539.849)(136.07436, 491418.28)(137.07648, 9677.485)(156.87047, 1041.0376)(159.1647, 4587.0605)(160.1027, 8176.25)(138.09044, 3447.0906)(139.08563, 1275.5269)(197.05524, 1549.14)(180.04115, 7794.0576)(180.086, 2463.56)(181.0861, 95.06)(162.07596, 6946.601)(164.07463, 9215.967)
6-OXO-HEXANOATE	1071993	812238	316333	1072223	794076	1069291	941982	1117735	1160514	1216226	998031	1003916	1124244	313766	860395	781781	1018961	1015234	1216021	1212055	1220743	1243284	1251140	1202833	960005	1108828	480605	1308444	344998	1	1524654	1431900	1393237	1273551	1247547	1557799	6-OXO-HEXANOATE	6-OXO-HEXANOATE [ C6 H9 O3, tgt=69.19, overall=69.19 ]			(129.51346, 1733.4044)(111.15983, 2859.6807)(130.06322, 9532.578)(112.05077, 3219.137)(113.05994, 144.30438)(168.0181, 6510.783)(169.01762, 606.57666)(151.75856, 157.95874)(152.4075, 127.472)(155.013, 246.4)(153.54744, 4337.6274)(154.04854, 1046.0251)
CPDQT-406	123735	96452	267951	117901	166696	157627	1	1	1	1	1	118280	1	73163	83963	137742	164814	164464	1	183501	329711	160155	176240	170138	1	128017	1	1	100317	1	192679	182087	299163	308885	239794	237025	CPDQT-406	CPDQT-406 [ C9 H18 N2 O3 S2, tgt=46.11, overall=46.11 ]			(269.574, 3114.509)(249.06227, 8179.3525)(250.06038, 679.68665)(273.08218, 7124.915)(254.06993, 2828.2266)(305.0306, 5970.27)(290.97546, 14908.942)(292.29538, 13436.241)(292.8519, 20809.58)(291.40054, 4044.2021)(293.46326, 3411.6238)(294.73587, 1405.6865)(272.92953, 2115.7024)
CPDQT-405	160485	150962	987724	757891	143813	136191	208011	242077	291171	484082	235726	200935	215975	222586	204226	184366	1	133137	253995	225925	225942	231276	213469	213930	348359	193242	134127	436518	221451	748411	440073	367948	223810	235441	214862	192606	CPDQT-405	CPDQT-405 [ C8 H17 N O S, tgt=47.61, overall=47.61 ]			(178.37709, 964.51556)(178.1069, 2865.61)(159.17413, 1222.1749)(178.48193, 1095.6532)(160.09898, 3270.9119)(216.73592, 3940.0972)(217.78038, 2974.1213)(218.06384, 1187.39)(200.60658, 9035.61)(202.0546, 67.91)(198.93423, 2367.7725)(181.11368, 58409.8)(182.9031, 18965.383)(184.08394, 2465.089)
CPD0-1269	413715	257934	198742	176645	312872	234923	264227	294246	287760	255203	283061	281387	484352	176705	166843	176670	126902	181440	363103	367068	512862	670227	414074	626365	268349	1300906	278184	242025	334561	399448	253234	702531	575166	374063	449510	350362	CPD0-1269	CPD0-1269 [ C8 H9 Br O4, tgt=49.12, overall=49.12 ]			(247.96169, 718.1915)(251.97179, 3520.7222)(255.81549, 28815.3)(256.74396, 93739.28)(256.9836, 150214.12)(288.26492, 1812.1029)(288.9333, 616.6875)(268.92203, 1155.0535)(272.0128, 11434.385)(273.87314, 6848.728)(275.2524, 1832.2947)(276.1254, 1251.9183)(276.8147, 888.88)(276.97003, 985.52)(277.9624, 237.33)(253.27936, 795.8599)
CAPSAICIN	187888	185508	339052	333793	127029	129186	185881	190185	266576	269633	209605	219553	180226	179237	199782	195478	142103	137833	282178	292006	367102	366312	338382	334496	224409	225065	109294	105363	189160	192187	1	316413	2175526	2188703	1519683	1511961	CAPSAICIN	CAPSAICIN [ C18 H27 N O3, tgt=72.40, overall=72.40 ]			(308.2188, 461.35)(288.2021, 13575.92)(289.205, 673.3267)(347.1666, 89675.1)(348.16873, 13808.761)(349.17157, 1892.9794)(328.8116, 22169.014)(330.008, 4013.4683)(329.7883, 1706.807)(333.2002, 286.89)(310.1773, 15510.023)(311.1803, 1223.99)
CPDQT-420	420400	397470	358349	352420	346433	348340	141490	100191	97914	164345	108759	111728	478081	474680	292023	286753	237260	242813	105330	106041	1	1	146574	147544	452704	452894	296139	272706	259518	262220	104775	654107	618171	660179	100499	96362	CPDQT-420	CPDQT-420 [ C14 H26 N O9 S3, tgt=54.14, overall=54.14 ]			(469.02686, 9247.279)(470.03033, 545.33997)(471.86398, 1340.4967)(434.0685, 3394.8767)(448.10846, 2542.3066)(449.3197, 10463.093)(450.0899, 1755.4844)(453.04968, 356.07)
CPD-14453	457131	135348	471193	164229	292318	260580	516997	507090	452076	491321	584511	646690	443149	458843	563849	109611	569826	534542	576372	94178	1048084	1487782	512326	1005986	1	698894	503610	576119	544975	588653	128940	138429	812938	291432	131170	138553	CPD-14453	CPD-14453 [ C10 H8 O4, tgt=47.53, overall=47.53 ]			(193.61494, 1008.09424)(193.03552, 612.2625)(175.53574, 2061.6301)(176.23721, 682.36804)(177.03592, 1387.6775)(193.65547, 920.21796)(175.79129, 2804.425)(176.03821, 592.67)(232.51944, 17486.867)(234.00815, 268.875)(214.18393, 1732.8317)(217.51474, 17417.662)(219.04735, 973.31085)(198.76521, 1291.0962)(199.52658, 1863.2102)(201.03094, 355.58667)
DEHYDROSPHINGANINE	5247262	5190310	7321796	7214801	6624931	6640297	5187619	5241482	5339979	5115590	6213842	6258055	4623693	4623985	4582194	4571036	4325194	4258480	4504213	4502854	4639058	4622171	4265279	4284320	7322657	7357428	5092993	5166123	4694695	4776561	5906236	5694832	5980869	6008430	6387050	6544645	DEHYDROSPHINGANINE	DEHYDROSPHINGANINE [ C18 H38 N O2, tgt=98.17, overall=98.17 ]			(282.2795, 291151.53)(283.28195, 61031.098)(284.28522, 5706.2563)(305.46597, 1669.0826)
COPROPORPHYRIN_I	1	1075878	1348996	1337081	100720	104806	520935	514599	543461	564256	441093	465432	676355	692662	962966	1	816076	810901	103124	1	93858	91542	568197	575364	1034560	1014884	499986	519352	78344	1	467837	444949	469405	444182	556552	543533	COPROPORPHYRIN_I	COPROPORPHYRIN_I [ C36H34N4O8, tgt= ]			(651.2235, 17502.766)(652.2268, 4645.93)(632.45917, 10539.414)(633.52313, 2082.444)(635.0293, 76629.21)(636.2545, 23835.201)(637.2352, 10295.627)(638.2466, 2402.7515)(657.6034, 2241.777)(659.2292, 1021.3233)
CPD-14452	167822	415801	575186	544451	603560	618209	412075	655777	547953	182482	632899	692659	570743	582980	166020	142038	435320	158076	669423	711459	566559	535692	557803	229571	201826	494587	73109	658853	752634	763878	773291	772709	260438	587506	834008	724940	CPD-14452	CPD-14452 [ C11 H10 O4, tgt=49.42, overall=49.42 ]			(206.72238, 4006.928)(208.92155, 5047.0513)(189.99184, 2159.9573)(191.0509, 1128.8463)(191.5521, 458.595)(192.0567, 6518.96)(193.0565, 146.49)(207.6019, 5787.3345)(208.20815, 582.9567)(189.0502, 3643.25)(245.85352, 2255.6868)(230.96292, 6457.9033)(232.0225, 183.01)(233.0229, 201.66)(231.1104, 5423.782)(232.38704, 2990.2864)(233.0631, 5417.04)(213.63605, 1763.6155)(214.21635, 700.37256)
CPD0-1276	2437914	2111039	2097316	2298414	2134473	1778388	1093305	1177804	1285639	2473463	1736801	2433069	2163358	636816	2143353	1	3943322	2391100	1710448	1	3783601	1628229	702173	1710409	1	2324421	2322834	3016139	1855647	2436464	1520505	3996586	3496816	888349	3767345	645856	CPD0-1276	CPD0-1276 [ C8 H12 N O4, tgt=56.07, overall=56.07 ]			(186.74237, 44615.67)(187.67816, 11104.175)(189.07983, 18628.207)(169.87598, 7775.839)(169.05832, 1173.1399)(187.99004, 1150.116)(188.082, 51.6)(170.13925, 9591.052)(172.70485, 2904.5981)(173.8946, 2472.1677)(174.08139, 1099.375)(225.03725, 3454.2104)(226.04327, 584.1989)(211.26324, 985.9747)(211.69789, 1013.7867)(211.49716, 4246.609)(213.07506, 1249.7427)(214.0766, 173.73)(191.93013, 4012.0261)(…
CPDQT-419	2265229	1613795	1640292	1631763	1846793	1811518	1648153	1626612	936852	1523427	1297210	1323462	1234398	1229808	1619477	1609278	1339779	1442671	2052568	1995441	1028594	2164367	2056650	917866	1079834	1059462	589771	562844	1839037	1739077	2636135	1592913	2435014	2367544	2038206	1952623	CPDQT-419	CPDQT-419 [ C16 H31 N O6 S2, tgt=60.49, overall=60.49 ]			(399.06772, 9217.013)(402.0676, 8495.702)(400.1461, 3205.0667)(403.1487, 2605.66)(383.43634, 5147.39)(385.14517, 2109.2617)(400.4533, 15564.963)(400.98587, 6524.37)(400.1677, 677.8625)(382.8882, 2207.4102)(384.44562, 8410.378)(385.71964, 1565.5945)(439.00458, 6260.854)(441.03415, 1981.4419)(443.129, 3271.9648)(421.81256, 22266.596)(423.08212, 17781.945)(424.21698, 14305.809)(425.60812, 10967.624)…
CPDQT-418	183752	177345	235994	240581	1039659	1103972	150184	153014	203189	281220	118363	118209	1051027	1043336	982063	963818	996440	1020164	247481	253446	332536	345058	346225	541027	193413	255344	1344286	407071	204437	208771	234892	244671	363903	374050	363036	354120	CPDQT-418	CPDQT-418 [ C15 H29 N O6 S2, tgt=63.12, overall=63.12 ]			(383.14413, 12172.698)(384.14825, 2287.4077)(365.13434, 29164.932)(366.13766, 5453.8003)(370.9684, 3533.9094)(371.13562, 1067009.2)(372.13684, 216065.55)(425.7037, 1476.178)(408.86203, 1335.6602)(410.0979, 7677.742)(409.1454, 125804.77)(388.7191, 3236.6052)(394.12045, 3119.395)
CPDQT-411	196272	736147	296674	557273	372960	188029	143597	299323	467636	146725	381664	201570	223853	97662	125125	102052	370358	473308	91237	104853	215647	155854	110485	102137	326186	732998	506198	119207	115667	99161	136197	586092	124479	132609	112024	506135	CPDQT-411	CPDQT-411 [ C6 H13 N O S2, tgt=45.94, overall=45.94 ]			(184.9084, 19798.377)(185.0417, 19045.16)(166.42795, 733.75793)(182.62273, 8327.77)(184.1817, 2424.1626)(185.04205, 3898.245)(164.75519, 14150.086)(166.03476, 773.63)(221.00372, 1302.4032)(200.00003, 524.4514)(204.47368, 284.29688)(185.95154, 4878.382)
CPDQT-413	444951	1	1	1	664634	560258	340140	228902	430008	1	1	431102	199620	373200	358215	266271	357488	485134	465461	389460	319336	1	316059	261641	1	254979	202470	528914	268830	277741	227431	244919	1	1	1	1	CPDQT-413	CPDQT-413 [ C8 H17 N O S2, tgt=47.17, overall=47.17 ]			(210.469, 2314.376)(212.0699, 1361.95)(189.06932, 7240.0835)(212.20227, 11541.957)(211.58081, 13122.411)(212.0708, 1443.3501)(213.07832, 24478.729)(191.16376, 5791.399)(195.06393, 1961.28)(246.91464, 3580.466)(249.04227, 1288.1586)(231.44757, 972.31104)(232.77443, 1377.9114)(233.0247, 371.42)(233.88863, 799.6865)(236.06348, 3366.91)(214.05054, 811.57263)(218.05289, 7844.4883)
CPDQT-412	1618835	1452341	1522286	1669561	1028125	210430	230532	234048	225501	208412	290486	325920	1	1	1	1654129	1512269	348294	367975	218628	228642	380918	403425	205402	1685711	1530636	211490	1298272	1	226523	207821	1518573	1277831	1475351	209052	1456066	CPDQT-412	CPDQT-412 [ C7 H15 N O S2, tgt=41.36, overall=41.36 ]			(198.25275, 1633.016)(179.03705, 648.22)(195.06459, 3737.732)(180.10185, 4177.909)(180.71788, 747.645)(181.05405, 1879.165)(233.14948, 662.9094)(215.01714, 17138.947)(218.55017, 14945.409)(198.19312, 25973.441)(199.0346, 982.95013)
CPDQT-415	128376	141783	184691	149398	140978	152806	149273	150837	175126	1234136	1179448	121439	172306	1104221	140531	142238	1074553	1098975	132455	200054	178428	149726	407730	1700294	132226	138659	144807	1320884	147168	151121	413739	394687	355949	349244	232890	1	CPDQT-415	CPDQT-415 [ C10 H21 N O S2, tgt=66.61, overall=66.61 ]			(236.14104, 2136.0298)(238.43933, 2478.3298)(219.94083, 4764.0996)(221.0919, 424.3833)(221.0911, 3692.4)(222.0968, 149.65)(238.45203, 445.98666)(241.108, 190.35)(219.60115, 3897.7258)(221.10118, 926.9367)(223.09525, 1915.395)(278.16876, 1026.9534)(279.17493, 2395.154)(280.0665, 245.6)(258.09686, 1947.0138)(260.88596, 5665.7554)(261.0548, 5393.19)(258.98856, 104200.76)(260.14883, 21574.162)(262.08…
CPDQT-414	313324	293355	295799	302899	703559	656665	292246	245865	256490	243693	233532	223716	384046	402924	446218	453462	597131	612030	221093	281966	297159	310316	195034	225104	326704	347431	269490	228388	346141	327469	405318	386359	429520	1119537	251979	233704	CPDQT-414	CPDQT-414 [ C9 H19 N O S2, tgt=60.07, overall=60.07 ]			(221.0918, 7050.1875)(222.09642, 1016.7644)(203.53558, 2088.506)(204.0846, 2490.3845)(261.0011, 25709.402)(264.0575, 266.72336)(243.04755, 52274.27)(244.1181, 3630.221)(245.04333, 970.84283)(245.07674, 5249.727)(246.08208, 210.85333)(226.9473, 813.33624)(227.40382, 249.85333)(229.0687, 150.2)
CPDQT-417	304465	411632	213685	244411	237561	242868	1	1	172204	187427	162468	170072	378343	375717	155663	413059	163857	723220	262996	250157	395814	407534	365844	376495	367329	375047	198764	180127	326755	331492	330750	328044	496018	468049	273963	287063	CPDQT-417	CPDQT-417 [ C14 H27 N O6 S2, tgt=58.82, overall=58.82 ]			(369.12744, 2642.357)(370.1322, 1479.26)(351.26172, 16716.879)(352.12207, 3081.6074)(371.32428, 526104.6)(372.13425, 118306.27)(373.13913, 30285.477)(374.13934, 2865.3484)(352.12076, 9877.521)(353.12485, 1529.6572)(409.4041, 4602.4624)(411.09152, 10456.732)(412.0953, 1905.1766)(393.07278, 1166.41)(393.11575, 20895.13)(394.11945, 3383.0823)(377.10733, 671.49)(376.1018, 549.45496)(377.10745, 2461.2…
CPDQT-416	400736	381972	307535	317499	305929	304715	314341	317152	498558	475691	240661	185502	1	265063	471143	474086	658618	670684	1	215433	254553	262160	222118	218104	266909	281331	1	136654	180939	181877	215031	328477	505559	490616	161529	159415	CPDQT-416	CPDQT-416 [ C12 H23 N O6 S2, tgt=59.51, overall=59.51 ]			(343.66876, 3349.7756)(343.53207, 2488.613)(344.1012, 1295.43)(324.0951, 15514.672)(325.097, 1695.3396)(326.09323, 1043.5033)(364.6478, 1101.7986)(367.0547, 1171.77)(367.09433, 1134.5287)(348.0696, 21024.93)(349.07806, 5277.6313)(350.0733, 232.805)
CPD-724	1194294	1194751	1022948	824285	444011	459966	1290699	1272633	1055335	1070972	894689	942647	1076539	1083026	1246058	1286480	971289	1064103	1	1197777	865728	1054158	1265463	1168982	849909	836432	838726	826590	764074	748332	5850626	5535001	1670213	1620679	1838871	1849626	CPD-724	CPD-724 [ C28 H50 O5, tgt=79.95, overall=79.95 ]			(469.36505, 5842.2783)(448.34906, 4065.0898)(467.47235, 2962.6274)(507.1817, 3971.941)(507.91644, 5441.7773)(509.32278, 5787.264)(510.46066, 371.62537)(511.34396, 264.5875)(488.18863, 1573.2201)(489.35486, 9532.46)(490.35828, 1674.9733)(471.56506, 14810.6875)(473.3415, 6045.8203)
CPD-9772	78458	76060	1	1	94173	88906	162488	171391	172228	175363	1	1	1	75923	1	1	1	1	305062	309501	719708	722709	948031	973132	77385	71367	94503	91754	412966	432465	707687	739473	915878	839590	540793	562799	CPD-9772	CPD-9772 [ C30 H46 N8 O18 P3 S, tgt=17.99, overall=17.99 ]			(931.1986, 4908.3286)(932.202, 1457.3314)(919.2136, 587.6925)(920.2171, 321.585)(971.14514, 16192.547)(972.14813, 6571.675)(973.1469, 2372.0315)(976.1364, 285.56)(977.129, 312.97)(961.162, 1882.3102)
L-ORNITHINE	387761	1	318435	488577	512705	483197	433126	357371	287954	322965	420592	428633	346018	568688	367905	327648	363973	310137	308867	414246	217540	237168	1544630	1512219	266891	261895	332969	343029	335326	277660	348719	417992	269994	271664	315893	447523	L-ORNITHINE	L-ORNITHINE [ C5 H13 N2 O2, tgt=58.48, overall=58.48 ]			(133.10097, 24135.537)(134.10434, 1478.772)(134.10715, 14411.852)(135.11896, 682.11993)(176.4094, 2616.5205)(177.07016, 832.8422)(157.04874, 1413.0071)(159.44809, 4024.1116)(140.36653, 4342.5244)(141.8129, 4921.449)(142.08667, 3770.1133)
CPD-723	867048	871774	864830	863686	745187	678104	1	658892	721456	689525	596695	617800	736970	729738	831703	854841	936791	776569	686259	667110	704937	719922	727646	732197	624060	630930	470235	469142	849367	885308	927359	852663	370433	325559	950094	299041	CPD-723	CPD-723 [ C28 H50 O4, tgt=68.23, overall=68.23 ]			(433.3623, 180.22)(491.17108, 12724.32)(492.20395, 1418.9325)(493.3292, 12349.427)(494.3311, 171.56)(471.35922, 1146.8047)(474.03232, 8367.32)(476.3706, 708.43)(455.72308, 10684.867)(456.35007, 2045.7693)
CPD-16015	1	1	130583	1	1	276829	520504	374125	224773	518315	92326	1	252533	160042	1	308493	405886	161499	125156	1	215405	360100	216570	359348	269747	1	99799	172512	147102	162435	1	315915	225857	108461	359638	184646	CPD-16015	CPD-16015 [ C3 H5 N O2, tgt= ]			(129.99545, 62113.39)(131.00095, 8089.4004)(111.9847, 721.74)(114.031975, 545.30664)
CPD-725	3908184	3899549	4204737	5705267	3052172	3070792	4662081	4562107	4344005	4280981	3259331	3429885	3328001	3362785	4277172	4331024	4529850	1359434	4031337	3958756	4481300	4494132	3920546	4040204	3848081	2777378	1573451	1540983	2143323	2135410	2750302	2172220	2951908	2816439	2179320	2075586	CPD-725	CPD-725 [ C18 H29 O4, tgt=84.92, overall=84.92 ]			(309.20554, 6315.2036)(310.20993, 1347.827)(311.216, 181.31)(291.195, 135583.14)(292.1982, 25646.822)(293.205, 4753.57)(350.99588, 1437.0292)(332.97742, 7903.7275)(314.21118, 15282.517)(315.1822, 1864.7692)
CPD0-1336	1	1	371847	1	1	1	159143	138551	102494	109654	284612	214772	122052	134472	101250	292544	142423	146210	299831	323867	202823	110910	91800	96402	336956	355362	167756	185483	224581	218650	496555	340034	1	394718	323984	191295	CPD0-1336	CPD0-1336 [ C3 H3 N2 O2, tgt=39.26, overall=39.26 ]			(101.62493, 8040.3623)(104.0289, 423.71)(101.0275, 30575.727)(102.028, 431.11)(140.98587, 5006.5034)(120.976234, 407.3933)(109.005356, 442.575)
CPD-728	4412660	4404519	4792371	4814017	3538608	3616844	5100703	5187815	5037799	5197354	3991054	3917381	3820091	3850199	4849487	4692366	5120019	4999028	4511133	4391364	5118717	5067780	4529703	4602692	3224884	3173071	1889970	1848238	2532646	2479149	3203626	1732892	2329769	2197777	1679499	1741874	CPD-728	CPD-728 [ C18 H27 O3, tgt=84.92, overall=84.92 ]			(291.19504, 136874.53)(292.1982, 25953.088)(273.1825, 24979.086)(274.1873, 4087.5164)(275.20166, 25663.414)(276.2047, 3385.614)(314.17953, 16144.451)(315.1822, 1864.3152)
CPD-729	4412660	4404519	4792371	4814017	3538608	3616844	5100703	5187815	5037799	5197354	3991054	3917381	3820091	3850199	4849487	4692366	5120019	4999028	4511133	4391364	5118717	5067780	4529703	4602692	3224884	3173071	1889970	1848238	2532646	2479149	3203626	1732892	2329769	2197777	1679499	1741874	CPD-729	CPD-729 [ C18 H27 O3, tgt=84.92, overall=84.92 ]			(291.19504, 136874.53)(292.1982, 25953.088)(273.1825, 24979.086)(274.1873, 4087.5164)(275.20166, 25663.414)(276.2047, 3385.614)(314.17953, 16144.451)(315.1822, 1864.3152)
CPD-16013	191361	174854	167828	171773	1	1	93075	84553	83535	87663	133311	138930	129775	138427	209409	211126	220934	209674	1	1	111439	114194	108177	106786	139958	128586	128629	120381	145275	145221	1	116309	81673	83324	94543	86926	CPD-16013	CPD-16013 [ C4 H6 N O2, tgt=85.53, overall=85.53 ]			(103.1186, 8999.007)(104.053406, 1389.1545)(139.10002, 8190.8086)(141.5049, 304861.7)(144.0049, 39294.87)(121.9954, 1167.19)(127.03849, 71585.09)(128.0386, 2411.7031)(109.02815, 3313.8923)
L-GLUTAMATE_GAMMA-SEMIALDEHYDE	1028878	1000604	1	1	1	180350	479466	760480	742236	710301	358996	334136	1137936	1	265009	236035	453701	380219	639125	621814	215646	236101	404060	199244	1	1	1133624	1097697	861411	832468	245655	193552	1	1	1	1	L-GLUTAMATE_GAMMA-SEMIALDEHYDE	L-GLUTAMATE_GAMMA-SEMIALDEHYDE [ C5 H9 N O3, tgt=76.81, overall=76.81 ]			(133.0602, 14133.947)(134.50232, 436.2038)(135.6709, 1759.082)(136.0733, 1997.16)(117.05525, 4267.315)(136.0739, 66149.99)(137.07623, 2252.2988)(114.05482, 5371.5645)(171.0264, 16181.6045)(173.82182, 294.378)(174.0198, 344.17)(155.70992, 5811.137)(154.04721, 2194.006)(137.03618, 377.41)
CPD-9778	967869	1047427	1392362	843081	762876	958660	3392378	1	1107501	1	965186	719693	812499	1341279	3115136	1231244	901933	792582	1946890	2215632	668380	1345352	680531	1403601	1528248	1034848	1030984	1	1337532	1457286	2376468	1485759	2169670	1525239	836270	889076	CPD-9778	CPD-9778 [ C5 H4 O5, tgt=48.91, overall=48.91 ]			(144.00418, 32325.92)(145.00615, 101.7)(129.00255, 342.62668)(145.0143, 13315.28)(129.0039, 182.70999)(182.96405, 60882.875)(165.96053, 3632.115)(166.95941, 2810.075)(168.00023, 4263.0327)(169.0024, 516.75836)(169.998, 388.08)
CPD-9777	245780	237069	265983	309655	652661	641805	285987	288709	230638	260379	1	243204	435479	1	477943	458802	507336	526117	258593	285781	271808	273106	258383	248171	339966	354470	338444	359429	295359	300243	1	149378	130193	134554	1	1	CPD-9777	CPD-9777 [ C10 H18 N O3, tgt=61.69, overall=61.69 ]			(224.43573, 2074.3179)(224.127, 1373.4492)(228.13612, 391.2927)(185.12839, 2506.53)(200.1297, 6919.8535)(201.12358, 1001.1247)(242.03111, 9398.948)(243.83598, 2325.4624)(244.87308, 6711.8325)(245.10042, 4834.933)(203.10896, 27681.79)(204.70105, 3013.123)(206.1496, 1437.95)(207.11055, 183.41501)
CPD-9779	544254	416073	338391	330155	575574	565751	1187155	1149973	302392	302085	10325859	10473651	11191869	2993398	2941185	2931343	361122	3291782	303214	320676	9280698	9574430	2428082	8726207	2519289	2469412	444261	512053	9570720	2733844	11906378	11151789	9609924	9547734	10814841	10872077	CPD-9779	CPD-9779 [ C9 H15 N O3, tgt=46.85, overall=46.85 ]			(185.6485, 92823.53)(186.32574, 4413.0464)(187.09999, 2534.0444)(167.18167, 166094.69)(168.30725, 21501.314)(169.09526, 633.8566)(188.70163, 4918.0376)(189.23322, 2987.1267)(169.92299, 4255.391)(170.60838, 1627.26)(227.62047, 2414.8936)(207.63446, 1114.5627)(209.06564, 231.785)(211.60124, 3305.878)(213.11076, 4098.918)(192.62885, 2169.8206)(195.1005, 1124.665)
CPD-9774	1691711	187615	276736	288081	454151	2367711	1495887	1511520	561450	1271644	340602	320148	2044966	145735	1536532	1467426	1714846	1617511	1697566	1665093	536947	264386	1617288	1605437	345060	1916640	1649998	1479760	1694397	168810	326854	2179303	409758	1	406616	90488	CPD-9774	CPD-9774 [ C10 H18 N O4, tgt=54.91, overall=54.91 ]			(216.38356, 4316.912)(218.53003, 6022.608)(199.89246, 3244.5132)(219.22577, 8906.614)(219.46733, 4751.9497)(200.73833, 5990.737)(202.36267, 14856.379)(204.13127, 36467.89)(257.08783, 14044.305)(258.59003, 2660.3003)(260.21, 1247.5322)(261.09183, 3308.7642)(241.5048, 4524.3145)(242.0886, 720.852)(239.10846, 542.16003)(224.66609, 10395.266)(226.11154, 469.05)
CPD-9773	245780	237069	265983	309655	652661	641805	285987	288709	230638	260379	1	243204	435479	1	477943	458802	507336	526117	258593	285781	271808	273106	258383	248171	339966	354470	338444	359429	295359	300243	1	149378	130193	134554	1	1	CPD-9773	CPD-9773 [ C10 H18 N O3, tgt=61.69, overall=61.69 ]			(224.43573, 2074.3179)(224.127, 1373.4492)(228.13612, 391.2927)(185.12839, 2506.53)(200.1297, 6919.8535)(201.12358, 1001.1247)(242.03111, 9398.948)(243.83598, 2325.4624)(244.87308, 6711.8325)(245.10042, 4834.933)(203.10896, 27681.79)(204.70105, 3013.123)(206.1496, 1437.95)(207.11055, 183.41501)
CPD-730	14094905	14270264	8740815	8800606	9357805	9430817	18633568	18646940	17344528	17102192	14423115	14279202	8214652	8300059	16749833	16638213	19484240	19177328	12607549	12641395	18112324	18163848	20880624	21098576	6847738	1	1	5933010	1	6970127	12143923	11763936	1	1	12383756	12377753	CPD-730	CPD-730 [ C18 H29 O3, tgt=99.07, overall=99.07 ]			(293.2107, 176251.12)(294.2138, 33511.242)(295.21707, 3584.3813)(275.20026, 144944.58)(276.20337, 26328.832)(277.21063, 2495.4556)(332.81403, 1271.6198)(333.16217, 228.592)(316.19577, 95802.31)(317.1986, 13140.129)(302.19794, 685.86)
CPD-9776	1629380	1	1009265	1249172	1449215	1524843	1701393	291631	792163	2177822	1941335	1964391	768211	1573084	1561025	2068925	2304992	2277639	2236295	2173356	1412559	1054933	408027	491555	1450754	786438	790354	738264	802583	1021288	2773828	2669139	3293736	3123326	1068222	2310768	CPD-9776	CPD-9776 [ C17 H22 N O4, tgt=46.23, overall=46.23 ]			(304.88388, 11737.353)(305.86887, 1167.0728)(307.66415, 348.04498)(308.1606, 336.34)(287.45776, 12951.7295)(288.50388, 1710.3785)(288.1548, 224.91501)(305.91507, 27036.059)(306.4169, 4521.6816)(307.16525, 253.15001)(289.03552, 7274.7397)(291.1667, 2151.0198)(345.25885, 11347.861)(346.3512, 4048.853)(347.5749, 15759.245)(348.1341, 4299.6523)(328.33063, 6282.926)(326.77527, 1870.7802)(328.17783, 48…
CPD-731	1	416704	439369	1	267500	269239	386712	394201	393142	396148	327946	325304	346021	1	1	1	314357	335493	446036	450021	534155	523853	484915	515050	1	1	293549	326661	754515	388759	1	535120	1	1	782104	1	CPD-731	CPD-731 [ C12H17O3, tgt= ]			(212.65492, 2877.6777)(191.10393, 1901.3522)(213.12727, 4188.4624)(193.19951, 43467.2)(194.12115, 7723.4023)(195.11748, 1446.8066)(248.08147, 13319.477)(249.08841, 948.895)(232.93098, 1634.6986)(233.0781, 342.35)(233.115, 958.23)(217.10431, 7338.1733)
CPD-713	203968	205924	211658	212695	1	1	425430	414243	229007	232902	179501	179827	225413	217610	238929	240831	223150	218638	152451	147891	221981	225383	207391	215471	202626	188358	221525	216557	225871	232101	219221	202155	1	1	234329	228229	CPD-713	CPD-713 [ C28 H48 O2, tgt=64.56, overall=64.56 ]			(441.32776, 645.22003)(440.35602, 16531.97)(441.35938, 3458.5183)(424.36087, 2605.09)(425.3637, 3106.0952)
CPD-15447	4954450	4884757	4784568	4794346	5151374	5075434	4477043	4409712	4436242	4427806	3796505	3752255	3688660	3654044	4396215	4444484	5405335	5372216	5539737	5470469	6225321	6196229	6089231	6192795	3854429	3825273	5079455	4968532	5084964	5087114	2186304	1725752	1798484	1764831	2454757	2375051	CPD-15447	CPD-15447 [ C30 H52 O4, tgt=57.31, overall=57.31 ]			(458.3753, 1823.776)(517.0163, 2201.1682)(520.3509, 1350.3099)(497.3423, 211178.83)(498.34348, 44134.215)(499.34744, 5647.738)(499.62555, 17529.59)(501.3968, 20970.32)(502.3998, 2303.36)(481.36508, 1363.3833)(482.3649, 220.59)
CPD-712	2253146	2257489	2157429	2278299	2099875	2080877	1965836	1948792	2182351	2178884	2297016	2351911	1768426	1796701	2260967	2271741	1957115	1975597	2831463	2883886	3475598	3462029	3879387	3843723	2853597	2762377	1514712	1479802	1988172	1999202	2422346	3177355	2791937	2775520	2938082	2984024	CPD-712	CPD-712 [ C28 H50 O2, tgt=79.77, overall=79.77 ]			(458.206, 73841.98)(459.2092, 19169.09)(460.2118, 1715.3499)(443.33054, 436.4082)(424.3608, 2418.8293)(425.36414, 1122.7375)
CPD-15449	320698	289251	392746	388950	964691	920488	1385204	1371784	2833094	2725466	3226792	3233767	237913	1	210592	206206	189722	185033	2139225	2187924	2247144	2221595	3621586	3587095	435534	438168	253757	248925	190944	194355	3791637	3348708	4148795	4193022	4884145	4725615	CPD-15449	CPD-15449 [ C30 H52 O3, tgt=58.18, overall=58.18 ]			(443.38745, 6891.33)(444.3929, 2875.02)(443.38635, 7409.077)(444.39, 1651.9733)(501.35388, 639.48334)(482.76917, 4770.307)(482.71262, 1739.341)(483.82507, 12335.595)(484.82846, 2886.3145)(465.8862, 70082.555)(466.3719, 28758.873)(467.3749, 6050.5205)
5-P-RIBOSYL-N-FORMYLGLYCINEAMIDE	1	1	245169	238301	386796	372452	1317159	1287625	1164439	1093884	1191016	1224748	1	1	854036	1	1	1	1214379	1014959	841933	858153	1092260	1107791	1	207614	1	1	1	1	703975	1246450	817285	766496	576740	558554	5-P-RIBOSYL-N-FORMYLGLYCINEAMIDE	5-P-RIBOSYL-N-FORMYLGLYCINEAMIDE [ C8 H13 N2 O9 P, tgt=69.06, overall=69.06 ]			(314.04413, 548.135)(294.43536, 33552.312)(295.63116, 2097.2136)(314.5426, 341.175)(299.04495, 66432.69)(300.04605, 23407.566)(351.50427, 1135.765)(352.0097, 852.57)(332.9957, 1757.755)(335.01898, 4090.9187)(317.01065, 2709.0168)(318.0199, 1684.02)
CPD-710	600033	603375	486118	526083	213830	208399	258782	271014	653560	638295	661250	658733	565039	564423	469036	484886	434873	440999	432943	437955	453903	435006	649292	653664	496902	481667	1089862	1078448	1110613	1089305	745834	681558	812343	868990	957472	1013963	CPD-710	CPD-710 [ C28 H50 O, tgt=63.25, overall=63.25 ]			(442.10107, 26730.229)(443.1037, 6446.8105)(443.35852, 1811.7976)(425.37628, 30158.885)(426.37955, 8816.52)(427.385, 991.95197)(407.69888, 2029.3734)(408.3711, 388.3)
CPD-716	1951060	2172096	869742	1948874	1035998	1036482	1834555	1848912	1	1	1	1	2111870	1988618	863188	910076	891811	924127	820647	808905	796687	766738	1	1	800825	785764	896134	901800	873991	806802	928602	729584	783405	738781	708505	673643	CPD-716	CPD-716 [ C28 H48 O4, tgt=65.99, overall=65.99 ]			(431.3497, 1022.06)(432.353, 106.69)(448.95294, 602.498)(449.35706, 1774.1951)(453.33185, 4579.7295)(454.33502, 1123.0824)
CPD0-1327	465620	468300	486355	555183	402010	441640	369164	421219	375283	377817	434533	444105	370432	431895	522175	484057	477698	463401	416672	413028	460783	533091	443433	516047	514000	628321	476303	423213	431119	430094	626336	503782	571028	608253	482605	481895	CPD0-1327	CPD0-1327 [ C4 H3 F N2 O2, tgt=73.81, overall=73.81 ]			(112.00693, 30530.795)(113.00781, 3215.5881)(114.016396, 27547.443)(115.01996, 3569.069)(117.021, 378.97)(169.98541, 437.60248)(153.81674, 2709.8535)(156.47026, 8534.704)(140.00356, 1637.9282)
CPD-15445	567842	540220	698882	718087	813653	848359	372604	389851	956639	242570	391038	384822	412864	409140	235440	1112068	1	870919	533131	480731	366394	362359	379707	354467	617913	614173	401157	1	412479	399205	363142	321852	90118	158752	130085	149997	CPD-15445	CPD-15445 [ C42 H72 O14, tgt=37.91, overall=37.91 ]			(804.2247, 6096.606)(805.38995, 2915.157)(805.3948, 6842.681)(806.36584, 2020.5442)(806.5071, 1029.38)(782.82806, 1750.7157)(783.50165, 733.554)(804.5222, 10947.164)(805.74774, 7610.2524)(805.3132, 4718.0757)(806.0145, 1846.135)(807.5199, 3559.395)(787.2908, 8908.978)(786.3059, 2773.0776)(789.5147, 7398.5625)(841.66907, 4363.2646)(843.69464, 19892.963)(844.8721, 61134.797)(845.15546, 42573.797)(8…
CPD0-1326	20241356	20023872	18798196	18678764	12256404	12254143	20717796	21756088	19735578	19723290	16419159	16719918	19901552	20028972	20533656	21263516	18830972	17075192	16054297	15855659	20383448	20171388	19612600	19699728	17841584	17581336	17901976	17536122	18265832	18366210	330649	15532580	280416	272995	419775	427716	CPD0-1326	CPD0-1326 [ C17 H18 Br N3 O13 P2, tgt=55.94, overall=55.94 ]			(615.8144, 162272.3)(616.8165, 18155.275)(596.7797, 266965.97)(597.78174, 76611.54)(597.92346, 5018.8774)(595.9232, 329532.38)(596.9249, 94110.0)(597.9271, 5309.69)(651.90436, 2778.688)(655.16406, 1622.7427)(658.5154, 1727.9039)(658.9105, 2014.98)(641.6732, 57490.555)(634.912, 2238.528)(636.8999, 1671.584)(639.5296, 213031.84)(640.7516, 67040.63)(641.9492, 5080.6157)(617.9305, 241859.67)(619.8513…
CPD-714	402093	402506	487361	490615	412782	413445	269889	269044	359134	362625	305585	306609	459798	444748	428915	437626	532202	516584	298324	315048	285838	287773	256852	257333	350144	360719	304916	310096	349452	366104	1494901	2139518	1776440	1741606	2252871	2200443	CPD-714	CPD-714 [ C28 H48 O3, tgt=85.77, overall=85.77 ]			(415.92776, 1298.8171)(419.51425, 6477.7197)(420.37415, 1358.2117)(419.37085, 7912.564)(420.3742, 1513.0468)(472.06842, 3471.82)(474.3168, 53466.0)(475.3252, 10595.23)(456.0978, 899.9128)(455.3471, 14533.94)(456.3498, 3650.7058)(441.01822, 36753.18)(442.06918, 9119.081)(443.32303, 1231.5253)
CPD-719	1951060	2172096	869742	1948874	1035998	1036482	1834555	1848912	1	1	1	1	2111870	1988618	863188	910076	891811	924127	820647	808905	796687	766738	1	1	800825	785764	896134	901800	873991	806802	928602	729584	783405	738781	708505	673643	CPD-719	CPD-719 [ C28 H48 O4, tgt=65.99, overall=65.99 ]			(431.3497, 1022.06)(432.353, 106.69)(448.95294, 602.498)(449.35706, 1774.1951)(453.33185, 4579.7295)(454.33502, 1123.0824)
CPD-718	1952495	1323738	1931894	1889476	2125263	817286	2349040	1477349	202850	1875807	1029282	1049247	1948529	1624591	2008305	1451161	256544	248987	1943356	1964034	1124420	1697958	1153598	226441	1337469	1943980	1252502	1251706	930522	974536	2036492	1878948	2062297	1767436	1634927	1630604	CPD-718	CPD-718 [ C28 H46 O4, tgt=71.00, overall=71.00 ]			(447.72662, 6081.45)(449.16876, 801.2912)(449.35794, 2311.3032)(431.3493, 791.7)(447.3459, 32250.861)(448.34885, 4334.4937)(431.573, 3297.0986)(432.7071, 458.35822)(435.3565, 833.10266)(485.3016, 721.79663)(471.22208, 4933.497)(471.3069, 6883.51)(470.5035, 33603.836)(471.50665, 5307.775)(474.49527, 775.52924)(452.56412, 4592.235)(454.3355, 899.5305)(457.34033, 9003.859)
CPD-5441	1024536	757267	899883	2357666	1230382	3162976	140595	1	597725	630066	587201	535227	1585629	2786267	498518	2485677	1155525	176285	1	386814	731803	739259	991918	155708	453886	3776320	1362494	1293493	1579487	219084	1702147	1421486	1233192	1178211	1179294	1115952	CPD-5441	CPD-5441 [ C4 H11 N O4 P, tgt=57.83, overall=57.83 ]			(169.42972, 9240.039)(171.26004, 3413.886)(173.05472, 244.246)(152.4231, 7667.1196)(152.8394, 5106.3643)(153.37183, 5806.203)(154.5392, 11186.24)(155.0419, 23726.28)(169.05281, 17402.46)(170.0492, 29755.48)(152.70752, 10255.878)(154.04689, 1911.9006)(211.82817, 654.41455)(190.69476, 816.048)(192.13402, 988.5213)(194.03847, 887.95074)(195.78935, 2228.4175)(174.84695, 1418.4758)(176.82823, 8360.117…
CPD-9789	1800972	1209924	1245421	3514637	362203	399453	1026518	1115046	1075898	1102033	1002598	984079	1741930	1718008	1611600	2022333	1448795	1739730	1262989	1311638	1335169	1366689	1140602	1160419	1503445	1605256	1456277	1435581	1862184	1959004	1155894	1339724	2613404	1	1424187	1332019	CPD-9789	CPD-9789 [ C21 H25 N O5, tgt=53.82, overall=53.82 ]			(371.2868, 13635.036)(372.4162, 1242.5044)(353.27554, 1012.0958)(373.14728, 52538.906)(374.223, 10356.85)(375.1892, 1320.5359)(354.93356, 7231.9277)(356.00586, 1458.3541)(358.1828, 396.85254)(413.9117, 4399.014)(415.54742, 4375.4443)(416.153, 92.7)(394.43008, 43189.86)(395.8721, 8946.737)(397.00937, 18677.857)(398.1472, 4092.35)(397.47528, 1216.0276)(398.18292, 2898.42)(399.1842, 1425.96)(377.725…
CPD-9788	5851885	4561630	1877411	6431276	2672927	1103586	6411044	2525864	2896423	2842388	2368542	2405213	4858977	4025803	5944845	5631692	560511	756646	2768338	6202047	1954522	3818476	2614792	2603068	2640798	3484848	738010	574910	1100310	1627889	1261022	1921070	2113078	2082814	2102264	2397041	CPD-9788	CPD-9788 [ C22 H27 N O5, tgt=59.21, overall=59.21 ]			(385.33655, 2758.87)(367.66446, 23827.088)(368.1819, 5933.5854)(369.18793, 800.985)(387.20227, 5850.799)(388.20132, 468.108)(368.54227, 5252.4194)(370.8671, 1948.8916)(425.9294, 30945.645)(426.9742, 9854.304)(428.96747, 5688.907)(428.66464, 2497.6968)(429.1628, 2781.7832)(408.55984, 53278.703)(410.0013, 41001.09)(408.9198, 63372.863)(410.54834, 25783.531)(411.33633, 23048.018)(412.19696, 7034.672…
CPD-9786	3166740	3124794	2957330	3048869	4056526	4118758	3683024	3710528	3492097	3553709	3756521	4582788	4324305	1	4079165	3035225	3029098	3109458	3711874	3844750	4382866	4430021	4341064	4302730	3223120	3137227	2989541	2913285	4673238	3372942	4384410	5366037	4646776	1170837	1013997	1009797	CPD-9786	CPD-9786 [ C20 H24 N O5, tgt=69.38, overall=69.38 ]			(358.1637, 177680.1)(359.1667, 19291.68)(360.16144, 3809.3857)(345.16724, 7394.682)(359.17398, 70250.16)(360.1768, 6611.6562)(361.17178, 354.9733)(345.16638, 18236.688)(346.16653, 8200.249)(366.06464, 7035.733)(367.15134, 4996.7935)(368.15405, 2449.65)
CPD-720	589842	578356	530711	515534	315469	316300	496650	481382	558619	289095	223274	535839	1811456	736829	1657891	567222	529064	530517	356349	350193	495854	505402	568741	573906	497101	500833	555989	1479888	896450	922144	557343	534140	503070	505466	1	1208533	CPD-720	CPD-720 [ C28 H50 O3, tgt=54.65, overall=54.65 ]			(435.37848, 588.98)(437.7738, 11771.606)(437.40036, 3320.9275)(419.37073, 7366.2075)(420.37393, 1352.2025)(476.3682, 21611.262)(477.5729, 5147.5806)(475.3474, 778.51)(455.3269, 28168.285)(456.3298, 4096.6787)(460.6511, 32282.564)(460.08487, 6747.441)(439.92346, 10473.945)(441.62943, 6475.3574)(443.3588, 1150.0076)
CPD-9785	2714297	1744446	445003	384491	834641	1317398	2222536	859648	349219	199386	1694496	124053	1742408	1837768	307272	283366	218240	225555	1970977	342550	1292082	169465	1410727	1082548	269469	264158	178015	162041	1674453	1622241	1404196	330671	140984	262573	128571	313763	CPD-9785	CPD-9785 [ C22 H25 N O6, tgt=62.80, overall=62.80 ]			(400.58704, 4923.541)(401.0641, 51850.844)(402.1836, 102199.82)(403.1835, 22168.71)(404.1849, 2302.76)(381.608, 2945.6223)(383.16486, 2848.52)(400.79416, 3750.582)(401.1794, 2159.265)(383.44547, 1595.4836)(384.95474, 3939.9019)(439.27618, 3560.0652)(441.3861, 4554.074)(442.42038, 615.54004)(423.03827, 4530.1416)(424.32968, 2466.2368)(422.77493, 10272.723)(424.3871, 1694.1138)(426.30066, 18997.395…
CPD-703	83812	1	78396	176475	88112	138100	82971	117182	169699	126294	202543	149841	1	173284	245448	186740	131954	228368	1	1	89512	145642	89475	143468	170749	399389	223540	83666	204466	131357	171505	88750	96054	206718	1	134775	CPD-703	CPD-703 [ C7 H5 N O3, tgt=77.73, overall=77.73 ]			(153.53548, 3770.0007)(154.036, 1008.2775)(156.0341, 417.4)(136.53885, 6467.114)(138.02774, 16578.084)(152.03549, 5744.8184)(139.03279, 15394.433)(175.01863, 36126.676)(176.12193, 1073.5298)(179.02367, 628.33)(161.01854, 719.6615)
CPD-706	2563048	2250099	2430460	2299910	1315215	1323925	2060317	2089197	1381159	1417144	1696384	1675895	2101891	2138302	1846570	1997322	1699806	1705034	1473338	1532871	1938416	1968562	2195944	2073147	2055456	2130426	2008866	2015904	1887766	1915333	2527729	2448477	1	2074913	2327263	2278772	CPD-706	CPD-706 [ C28 H46 O, tgt=86.31, overall=86.31 ]			(403.38, 21319.61)(404.3832, 5167.76)(381.3359, 132567.39)(403.37653, 22222.795)(404.37967, 5363.709)(441.33246, 3046.4773)(425.30212, 157477.03)(426.33365, 42368.4)(427.336, 6409.5337)(427.3645, 4481.56)
CPD-9790	943916	2545276	1112038	1032106	1393428	1599400	913869	12153923	955497	1435382	13625942	13954640	2148935	727019	913869	3939897	2232710	3717268	2627384	4780049	860791	1120969	1281705	1306175	1047828	1017438	1605917	662526	841328	807971	5946421	6194829	8055352	8240761	10601175	5616447	CPD-9790	CPD-9790 [ C21 H27 N O5, tgt=77.99, overall=77.99 ]			(373.1808, 23727.266)(374.18054, 7306.1074)(375.19696, 1809.7256)(355.20514, 16551.705)(356.16864, 3128.831)(357.402, 3018.0488)(358.56454, 570.76874)(359.20126, 6170.78)(416.33093, 5987.548)(417.26685, 11784.811)(417.83972, 10171.653)(396.71692, 42014.586)(397.75974, 13246.783)(398.6525, 8086.81)(398.74863, 3976.2922)(399.14096, 3372.9102)(398.48666, 481.26498)(400.6929, 72.455)(379.738, 1886.85…
CPD-700	7018011	6971258	5617441	5725853	3936712	4008384	6541899	6514748	4522431	4449238	5093257	5068229	6874585	6828088	5702348	5556628	5700692	5652306	3510161	3496464	5126875	5102588	6030313	5972792	6301221	6326832	7309233	7170661	6582107	6549051	6208360	5965082	4826123	4773374	5768856	5775076	CPD-700	CPD-700 [ C28 H44 O, tgt=56.54, overall=56.54 ]			(398.36102, 596.4275)(440.64145, 3313.351)(417.29614, 114100.22)(418.29932, 28520.523)(419.3009, 4180.257)(425.34058, 583.125)(406.46075, 360.10242)(407.34738, 870.4518)
5-METHOXYFURANOCOUMARIN	2695732	2414466	2409241	1	900406	863092	297971	1961462	2008878	674839	597457	1	2521048	878195	827186	2319211	954296	923572	1	1	1897613	1811837	1	1984679	413650	1	1609856	2624159	992102	983637	1	1554261	1	1	607916	1	5-METHOXYFURANOCOUMARIN	5-METHOXYFURANOCOUMARIN [ C12 H8 O4, tgt=43.68, overall=43.68 ]			(218.18039, 3338.024)(219.83162, 568.6212)(199.72333, 6708.0884)(202.0476, 890.9634)(220.46077, 802.388)(199.42758, 4404.698)(201.04352, 41691.062)(202.04721, 3713.4604)(203.05241, 46859.31)(204.05537, 2464.64)(259.54474, 315.76202)(238.5206, 56679.605)(242.00534, 59371.105)(243.00574, 55652.25)(239.75552, 11018.421)(242.24028, 6371.2466)(244.0515, 1297.29)(221.02544, 38846.773)(222.02933, 6903.0…
CPD0-1354	455344	453982	564426	583942	183773	191860	416349	404938	404967	413885	510694	524786	386834	388182	590796	601102	561345	554680	504829	499911	668358	666100	619945	641399	656046	671361	426267	414172	530970	528581	497577	495612	587221	583775	546434	543618	CPD0-1354	CPD0-1354 [ C12 H19 N4 O7 P2 S, tgt=49.87, overall=49.87 ]			(425.0398, 15834.971)(426.0423, 3691.458)(427.0362, 770.26)(407.03104, 8526.7705)(408.03156, 1689.5836)(451.0412, 296.89)(435.03677, 1384.9093)
CPD-18262	738948	714117	1059218	975620	823177	794045	1959884	1943114	1181855	1141532	1335410	1340383	566873	650230	3585857	4619347	1071524	1043554	1439884	1402594	1399262	1412645	1834354	1850679	1	2291781	693506	695881	704093	645206	1198969	1094498	1096159	1074098	1191325	1183742	CPD-18262	CPD-18262 [ C16 H28 O6, tgt=82.51, overall=82.51 ]			(319.39453, 26135.629)(317.1986, 17143.66)(300.52487, 2463.7869)(357.02914, 3685.2021)(337.33508, 1953.7145)(343.18814, 1537.86)(321.16656, 74141.75)(322.1697, 12540.541)(323.17664, 2088.297)
OCTAPRENYL-DIPHOSPHATE	835055	808700	809277	820909	1	1	741738	760486	766603	700449	723020	710180	764232	830455	1744899	1	802198	813577	740247	728842	713185	721834	686748	683106	802350	814926	803347	789723	765000	765859	814224	744274	3229495	3150545	3837382	3876402	OCTAPRENYL-DIPHOSPHATE	OCTAPRENYL-DIPHOSPHATE [ C40 H65 O7 P2, tgt=78.87, overall=78.87 ]			(719.43665, 115723.98)(720.43933, 45274.086)(721.4427, 12229.569)(722.44763, 1066.9125)(701.9885, 22133.85)(702.4087, 10755.062)(703.409, 3331.389)(743.3902, 344.55002)(743.3926, 251.24)
GLUTACONATE	4010172	4104032	361804	4327816	2986617	2638782	1560069	2015957	2926789	1543518	432052	2787703	2639121	2919773	3257259	2797281	2541224	3151849	2902850	3169672	1761032	3603411	3231118	2143159	403133	1121217	2335171	2584260	3434505	239597	4734763	3320923	3367239	3950365	1760162	1955312	GLUTACONATE	GLUTACONATE [ C5 H4 O4, tgt=52.02, overall=52.02 ]			(129.0121, 89.04)(112.071526, 27682.332)(113.076675, 4141.072)(115.009186, 23795.822)(129.02036, 11914.624)(111.06534, 29133.21)(169.97787, 384.154)(153.82887, 581.78064)(155.0086, 472.29)(136.99997, 808.776)
MESO-TARTRATE	308205	457013	79576	277189	328828	286942	187989	1	1	1	1	1	311513	282942	564098	1	375439	176868	1	867888	1040483	1019235	770705	1060749	752455	850400	320748	174329	580321	596928	810488	859535	187374	265716	495896	209036	MESO-TARTRATE	MESO-TARTRATE [ C4 H4 O6, tgt=47.71, overall=47.71 ]			(153.0123, 1490.46)(152.9833, 3753.749)(153.01625, 1934.788)(153.6862, 761.85004)(130.99936, 26196.016)(132.00719, 771.70917)
GTP	1045449	1027336	904918	927860	545556	531744	1320561	1315002	1039221	1004501	841082	852817	1193663	1257313	1199453	1218131	1041414	1026061	761858	745364	1031563	1042531	1046501	1021230	927047	953806	990899	979612	1019718	1019878	1027507	982962	856408	867443	1216692	1143426	GTP	GTP [ C10 H12 N5 O14 P3, tgt=20.35, overall=20.35 ]			(557.9135, 70716.11)(558.91595, 6375.238)
[truncated: 3,360 more rows]

## Sheet: Annotation MSMS
Compound	Precursor m/z	AdductIon	Isotope	InChIKey	MS1 isotopes	MSMS spectrum
[truncated: 81 more rows]
